# Supplementary material for: β-Coronaviruses exploit ESCRT for virion assembly and egress
Source: mBio. 2025 May 23;16(6):e00979-25. doi: 10.1128/mbio.00979-25 (PMC12153360; doi:10.1128/mbio.00979-25)
Supplement: Data Set S1 — The raw data corresponding to Table S1. [file mbio.00979-25-s0001.xlsx]

## Sheet: HCoV-OC43 VLP
Protein FDR Confidence: Combined	Master	Accession	Description	Exp. q-value: Combined	Sum PEP Score	Coverage [%]	# Peptides	# PSMs	# Unique Peptides	# AAs	MW [kDa]	calc. pI	Score Sequest HT: Sequest HT	# Peptides (by Search Engine): Sequest HT	# Protein Pathway Groups	# Razor Peptides	Abundance: F2: Sample	Found in Sample: [S2] F2: Sample	# Protein Groups	Modifications
High	Master Protein	Q4VID1	Nucleoprotein OS=Human coronavirus OC43 OX=31631 GN=N PE=3 SV=1	0	155.674	38	22	151	22	448	49.3	9.64	304.68	22	0	0	4.52414e+09	High	1
High	Master Protein	Q4VID2	Membrane protein OS=Human coronavirus OC43 OX=31631 GN=M PE=3 SV=1	0	77.303	53	15	127	15	230	26.3	9.41	243.25	15	0	0	4.28493e+09	High	1
High	Master Protein	P11142	Heat shock cognate 71 kDa protein OS=Homo sapiens OX=9606 GN=HSPA8 PE=1 SV=1	0	240.236	51	39	91	28	646	70.9	5.52	185.24	39	0	11	8.98787e+08	High	1
High	Master Protein	A0A0G2JIW1	Heat shock 70 kDa protein 1B OS=Homo sapiens OX=9606 GN=HSPA1B PE=1 SV=1	0	167.435	50	33	69	28	642	70.1	5.66	149.64	33	0	0	6.33474e+08	High	1
High	Master Protein	P60709	Actin, cytoplasmic 1 OS=Homo sapiens OX=9606 GN=ACTB PE=1 SV=1	0	100.28	41	15	45	6	375	41.7	5.48	79.81	15	0	13	5.81192e+08	High	1
High	Master Protein	P69905	Hemoglobin subunit alpha OS=Homo sapiens OX=9606 GN=HBA2 PE=1 SV=2	0	38.37	35	4	20	4	142	15.2	8.68	39.98	4	0	0	3.39173e+08	High	1
High	Master Protein	P68104	Elongation factor 1-alpha 1 OS=Homo sapiens OX=9606 GN=EEF1A1 PE=1 SV=1	0	78.808	44	17	45	9	462	50.1	9.01	79.74	17	0	8	3.04342e+08	High	1
High	Master Protein	P31689	DnaJ homolog subfamily A member 1 OS=Homo sapiens OX=9606 GN=DNAJA1 PE=1 SV=2	0	117.537	49	17	28	17	397	44.8	7.08	64.34	17	0	0	2.74808e+08	High	1
High	Master Protein	P08238	Heat shock protein HSP 90-beta OS=Homo sapiens OX=9606 GN=HSP90AB1 PE=1 SV=4	0	197.472	39	37	74	21	724	83.2	5.03	140.92	37	0	16	2.36816e+08	High	1
High	Master Protein	Q92621	Nuclear pore complex protein Nup205 OS=Homo sapiens OX=9606 GN=NUP205 PE=1 SV=3	0	221.309	25	48	75	48	2012	227.8	6.19	147.42	48	0	0	2.30319e+08	High	1
High	Master Protein	P18206	Vinculin OS=Homo sapiens OX=9606 GN=VCL PE=1 SV=4	0	83.802	23	25	33	25	1134	123.7	5.66	34.1	25	0	0	1.86298e+08	High	1
High	Master Protein	Q8N1F7	Nuclear pore complex protein Nup93 OS=Homo sapiens OX=9606 GN=NUP93 PE=1 SV=2	0	165.183	46	38	66	38	819	93.4	5.72	103.38	38	0	0	1.66132e+08	High	1
High	Master Protein	P02768	Albumin OS=Homo sapiens OX=9606 GN=ALB PE=1 SV=2	0	138.896	44	27	48	27	609	69.3	6.28	87.87	27	0	0	1.57465e+08	High	1
High	Master Protein	P08133	Annexin A6 OS=Homo sapiens OX=9606 GN=ANXA6 PE=1 SV=3	0	145.891	48	34	54	13	673	75.8	5.6	89.01	34	0	21	1.48693e+08	High	1
High	Master Protein	P02786	Transferrin receptor protein 1 OS=Homo sapiens OX=9606 GN=TFRC PE=1 SV=2	0	80.166	30	20	41	19	760	84.8	6.61	51.58	20	0	1	1.45002e+08	High	1
High	Master Protein	P00338	L-lactate dehydrogenase A chain OS=Homo sapiens OX=9606 GN=LDHA PE=1 SV=2	0	65.58	36	14	22	13	332	36.7	8.27	49.35	14	0	1	1.19478e+08	High	1
High	Master Protein	P13639	Elongation factor 2 OS=Homo sapiens OX=9606 GN=EEF2 PE=1 SV=4	0	123.819	33	31	46	30	858	95.3	6.83	77.35	31	0	1	1.1836e+08	High	1
High	Master Protein	Q96KG9	N-terminal kinase-like protein OS=Homo sapiens OX=9606 GN=SCYL1 PE=1 SV=1	0	101.247	28	19	25	19	808	89.6	6.3	53.8	19	0	0	1.14286e+08	High	1
High	Master Protein	A0A8I5KWT8	Myosin-9 OS=Homo sapiens OX=9606 GN=MYH9 PE=1 SV=1	0	39.785	9	14	14	9	1981	229	5.64	6.49	14	0	5	1.1188e+08	High	1
High	Master Protein	P84243	Histone H3.3 OS=Homo sapiens OX=9606 GN=H3-3B PE=1 SV=2	0	6.72	13	3	5	3	136	15.3	11.27	4.34	3	0	0	102205682	High	1
High	Master Protein	P05023	Sodium/potassium-transporting ATPase subunit alpha-1 OS=Homo sapiens OX=9606 GN=ATP1A1 PE=1 SV=1	0	104.774	31	27	39	27	1023	112.8	5.49	64.89	27	0	0	9.6705e+07	High	1
High	Master Protein	O00571	ATP-dependent RNA helicase DDX3X OS=Homo sapiens OX=9606 GN=DDX3X PE=1 SV=3	0	93.41	42	25	42	24	662	73.2	7.18	83.66	25	0	1	9.47329e+07	High	1
High	Master Protein	P11166	Solute carrier family 2, facilitated glucose transporter member 1 OS=Homo sapiens OX=9606 GN=SLC2A1 PE=1 SV=2	0	24.644	14	6	12	6	492	54	8.72	21.59	6	0	0	9.3758e+07	High	1
High	Master Protein	P06733	Alpha-enolase OS=Homo sapiens OX=9606 GN=ENO1 PE=1 SV=2	0	80.031	33	18	26	16	434	47.1	7.39	51.88	18	0	2	8.8493e+07	High	1
High	Master Protein	Q8TDY2	RB1-inducible coiled-coil protein 1 OS=Homo sapiens OX=9606 GN=RB1CC1 PE=1 SV=3	0	198.319	31	50	67	50	1594	183	5.41	106.89	50	0	0	8.17026e+07	High	1
High	Master Protein	P26038	Moesin OS=Homo sapiens OX=9606 GN=MSN PE=1 SV=3	0	91.64	38	28	38	18	577	67.8	6.4	60.11	28	0	11	8.09199e+07	High	1
High	Master Protein	P62258	14-3-3 protein epsilon OS=Homo sapiens OX=9606 GN=YWHAE PE=1 SV=1	0	63.599	40	15	23	14	255	29.2	4.74	40.23	15	0	1	8.04747e+07	High	1	Acetyl [N-Term]
High	Master Protein	P08758	Annexin A5 OS=Homo sapiens OX=9606 GN=ANXA5 PE=1 SV=2	0	51.407	35	16	29	16	320	35.9	5.05	43.27	16	0	0	7.9267e+07	High	1
High	Master Protein	P50995	Annexin A11 OS=Homo sapiens OX=9606 GN=ANXA11 PE=1 SV=1	0	49.054	31	15	24	15	505	54.4	7.65	42.71	15	0	0	73309767	High	1
High	Master Protein	P07900	Heat shock protein HSP 90-alpha OS=Homo sapiens OX=9606 GN=HSP90AA1 PE=1 SV=5	0	180.387	36	33	65	19	732	84.6	5.02	120.46	33	0	0	7.30932e+07	High	1
High	Master Protein	H0YKB5	Lactadherin OS=Homo sapiens OX=9606 GN=MFGE8 PE=4 SV=2	0	69.822	46	15	26	15	379	42.4	7.81	39.8	15	0	0	7.25143e+07	High	1
High	Master Protein	A0A5F9ZHM4	L-lactate dehydrogenase OS=Homo sapiens OX=9606 GN=LDHB PE=1 SV=1	0	44.905	36	12	17	11	341	37.4	6.25	34.54	12	0	0	7.04472e+07	High	1
High	Master Protein	F5H5D3	Tubulin alpha chain OS=Homo sapiens OX=9606 GN=TUBA1C PE=1 SV=1	0	80.587	41	19	34	7	519	57.7	5.07	54.95	19	0	11	6.9949e+07	High	1
High	Master Protein	Q99733	Nucleosome assembly protein 1-like 4 OS=Homo sapiens OX=9606 GN=NAP1L4 PE=1 SV=1	0	44.168	25	9	13	7	375	42.8	4.69	27.33	9	0	2	6.78627e+07	High	1
High	Master Protein	P04406	Glyceraldehyde-3-phosphate dehydrogenase OS=Homo sapiens OX=9606 GN=GAPDH PE=1 SV=3	0	62.784	37	14	25	13	335	36	8.46	32.79	14	0	1	6.35439e+07	High	1
High	Master Protein	Q16777	Histone H2A type 2-C OS=Homo sapiens OX=9606 GN=H2AC20 PE=1 SV=4	0	16.67	21	4	9	2	129	14	10.9	15.13	4	0	2	6.2763e+07	High	1
High	Master Protein	P20340	Ras-related protein Rab-6A OS=Homo sapiens OX=9606 GN=RAB6A PE=1 SV=3	0	26.864	40	9	11	2	208	23.6	5.54	14.53	9	0	7	6.20196e+07	High	1
High	Master Protein	Q5W0B1	ORC ubiquitin ligase 1 OS=Homo sapiens OX=9606 GN=OBI1 PE=1 SV=1	0	140.472	41	30	40	30	726	81.1	5.72	75.66	30	0	0	6.19523e+07	High	1
High	Master Protein	O60884	DnaJ homolog subfamily A member 2 OS=Homo sapiens OX=9606 GN=DNAJA2 PE=1 SV=1	0	51.866	39	13	25	13	412	45.7	6.48	52.33	13	0	0	6.1638e+07	High	1
High	Master Protein	P50542	Peroxisomal targeting signal 1 receptor OS=Homo sapiens OX=9606 GN=PEX5 PE=1 SV=3	0	103.441	36	19	31	19	639	70.8	4.54	56.4	19	0	0	6.01604e+07	High	1
High	Master Protein	P51149	Ras-related protein Rab-7a OS=Homo sapiens OX=9606 GN=RAB7A PE=1 SV=1	0	44.946	69	12	21	12	207	23.5	6.7	31.3	12	0	0	5.99784e+07	High	1
High	Master Protein	P61026	Ras-related protein Rab-10 OS=Homo sapiens OX=9606 GN=RAB10 PE=1 SV=1	0	44.566	49	11	19	7	200	22.5	8.38	25.42	11	0	4	5.94892e+07	High	1
High	Master Protein	E7EQB2	Lactotransferrin (Fragment) OS=Homo sapiens OX=9606 GN=LTF PE=1 SV=1	0	10.369	6	4	4	4	696	76.6	8.02	6.45	4	0	0	5.91125e+07	High	1
High	Master Protein	Q16778	Histone H2B type 2-E OS=Homo sapiens OX=9606 GN=H2BC21 PE=1 SV=3	0	18.007	24	4	8	2	126	13.9	10.32	13.72	4	0	2	5.87941e+07	High	1
High	Master Protein	P50502	Hsc70-interacting protein OS=Homo sapiens OX=9606 GN=ST13 PE=1 SV=2	0	47.62	27	9	14	9	369	41.3	5.27	31.38	9	0	0	5.68777e+07	High	1
High	Master Protein	A0A7I2V649	Polyadenylate-binding protein 1 OS=Homo sapiens OX=9606 GN=PABPC1 PE=1 SV=1	0	72.254	36	18	22	13	590	65.1	9.36	41.71	18	0	5	5.59132e+07	High	1
High	Master Protein	P62805	Histone H4 OS=Homo sapiens OX=9606 GN=H4C16 PE=1 SV=2	0	26.416	52	6	13	6	103	11.4	11.36	18.97	6	0	0	5.58656e+07	High	1
High	Master Protein	A0A804F6T5	Pyruvate kinase OS=Homo sapiens OX=9606 GN=PKM PE=1 SV=1	0	83.056	37	20	34	20	566	61.6	7.68	54	20	0	0	5.473e+07	High	1
High	Master Protein	A0A087WVQ6	Clathrin heavy chain OS=Homo sapiens OX=9606 GN=CLTC PE=1 SV=1	0	145.756	23	34	48	34	1679	191.9	5.69	80.44	34	0	0	5.44145e+07	High	1
High	Master Protein	Q02878	60S ribosomal protein L6 OS=Homo sapiens OX=9606 GN=RPL6 PE=1 SV=3	0	64.027	36	14	21	14	288	32.7	10.58	34.96	14	0	0	5.40134e+07	High	1
High	Master Protein	Q14974	Importin subunit beta-1 OS=Homo sapiens OX=9606 GN=KPNB1 PE=1 SV=2	0	66.247	22	16	29	16	876	97.1	4.78	53.93	16	0	0	5.36834e+07	High	1
High	Master Protein	P07437	Tubulin beta chain OS=Homo sapiens OX=9606 GN=TUBB PE=1 SV=2	0	57.652	34	14	22	4	444	49.6	4.89	31.75	14	0	12	5.31605e+07	High	1
High	Master Protein	P21333	Filamin-A OS=Homo sapiens OX=9606 GN=FLNA PE=1 SV=4	0	195.14	25	52	64	52	2647	280.6	6.06	97.7	52	0	0	5.29262e+07	High	1
High	Master Protein	J3QTR3	Ubiquitin-40S ribosomal protein S27a (Fragment) OS=Homo sapiens OX=9606 GN=RPS27A PE=1 SV=1	0	25.456	62	7	25	3	106	12.2	10.14	27.37	7	0	3	5.12634e+07	High	1
High	Master Protein	Q13049	E3 ubiquitin-protein ligase TRIM32 OS=Homo sapiens OX=9606 GN=TRIM32 PE=1 SV=2	0	90.154	35	22	30	22	653	71.9	6.98	57.75	22	0	0	5.10295e+07	High	1
High	Master Protein	Q7Z2W4	Zinc finger CCCH-type antiviral protein 1 OS=Homo sapiens OX=9606 GN=ZC3HAV1 PE=1 SV=3	0	136.143	36	27	44	27	902	101.4	8.4	67.5	27	0	0	4.8394e+07	High	1
High	Master Protein	P63104	14-3-3 protein zeta/delta OS=Homo sapiens OX=9606 GN=YWHAZ PE=1 SV=1	0	59.521	46	14	17	12	245	27.7	4.79	35.2	14	0	1	4.60224e+07	High	1	Acetyl [N-Term]
High	Master Protein	A0A7I2V4W4	Serine/threonine-protein kinase TBK1 OS=Homo sapiens OX=9606 GN=TBK1 PE=1 SV=1	0	89.674	40	24	36	24	695	79.6	6.83	58.23	24	0	0	4.59301e+07	High	1
High	Master Protein	Q12899	Tripartite motif-containing protein 26 OS=Homo sapiens OX=9606 GN=TRIM26 PE=1 SV=1	0	74.53	33	20	26	20	539	62.1	5.03	50.58	20	0	0	4.56589e+07	High	1
High	Master Protein	O75131	Copine-3 OS=Homo sapiens OX=9606 GN=CPNE3 PE=1 SV=1	0	58.779	28	15	23	14	537	60.1	5.85	41.57	15	0	1	4.56407e+07	High	1
High	Master Protein	P04075	Fructose-bisphosphate aldolase A OS=Homo sapiens OX=9606 GN=ALDOA PE=1 SV=2	0	76.336	67	16	19	14	364	39.4	8.09	34.39	16	0	2	4.53032e+07	High	1
High	Master Protein	P18124	60S ribosomal protein L7 OS=Homo sapiens OX=9606 GN=RPL7 PE=1 SV=1	0	49.839	37	13	23	13	248	29.2	10.65	40.14	13	0	0	4.43901e+07	High	1
High	Master Protein	Q96GA3	Protein LTV1 homolog OS=Homo sapiens OX=9606 GN=LTV1 PE=1 SV=1	0	53.415	30	14	25	14	475	54.8	4.91	44.37	14	0	0	4.4266e+07	High	1
High	Master Protein	P36578	60S ribosomal protein L4 OS=Homo sapiens OX=9606 GN=RPL4 PE=1 SV=5	0	85.076	35	17	30	17	427	47.7	11.06	62.62	17	0	0	4.39838e+07	High	1
High	Master Protein	P83731	60S ribosomal protein L24 OS=Homo sapiens OX=9606 GN=RPL24 PE=1 SV=1	0	24.472	27	5	7	5	157	17.8	11.25	13.53	5	0	0	4.36569e+07	High	1
High	Master Protein	P23396	40S ribosomal protein S3 OS=Homo sapiens OX=9606 GN=RPS3 PE=1 SV=2	0	52	58	14	25	14	243	26.7	9.66	39.53	14	0	0	4.33997e+07	High	1
High	Master Protein	P62424	60S ribosomal protein L7a OS=Homo sapiens OX=9606 GN=RPL7A PE=1 SV=2	0	67.112	45	15	23	15	266	30	10.61	45.64	15	0	0	4.09827e+07	High	1
High	Master Protein	Q9NZJ5	Eukaryotic translation initiation factor 2-alpha kinase 3 OS=Homo sapiens OX=9606 GN=EIF2AK3 PE=1 SV=3	0	55.548	13	14	27	14	1116	125.1	5.43	37.25	14	0	0	3.99322e+07	High	1
High	Master Protein	Q6ZT07	TBC1 domain family member 9 OS=Homo sapiens OX=9606 GN=TBC1D9 PE=2 SV=2	0	16.753	6	7	7	3	1266	143.1	5.31	3.62	7	0	0	3.94938e+07	High	1
High	Master Protein	P02765	Alpha-2-HS-glycoprotein OS=Homo sapiens OX=9606 GN=AHSG PE=1 SV=2	0	12.269	4	2	2	2	367	39.3	5.72	5.47	2	0	0	3.9131e+07	High	1
High	Master Protein	Q8WUM4	Programmed cell death 6-interacting protein OS=Homo sapiens OX=9606 GN=PDCD6IP PE=1 SV=1	0	97.405	33	27	35	27	868	96	6.52	46	27	0	0	3.89483e+07	High	1
High	Master Protein	P27105	Stomatin OS=Homo sapiens OX=9606 GN=STOM PE=1 SV=3	0	37.188	30	8	13	7	288	31.7	7.88	23.18	8	0	1	3.87537e+07	High	1
High	Master Protein	P20073	Annexin A7 OS=Homo sapiens OX=9606 GN=ANXA7 PE=1 SV=3	0	29.839	23	10	11	10	488	52.7	5.68	17.66	10	0	0	3.86383e+07	High	1
High	Master Protein	H0YIV4	Nucleosome assembly protein 1-like 1 (Fragment) OS=Homo sapiens OX=9606 GN=NAP1L1 PE=1 SV=1	0	61.739	20	8	21	1	385	44.7	4.49	45.6	8	0	6	3.64881e+07	High	1
High	Master Protein	P60842	Eukaryotic initiation factor 4A-I OS=Homo sapiens OX=9606 GN=EIF4A1 PE=1 SV=1	0	54.437	34	16	19	12	406	46.1	5.48	37.28	16	0	4	3.61804e+07	High	1
High	Master Protein	P30626	Sorcin OS=Homo sapiens OX=9606 GN=SRI PE=1 SV=1	0	23.302	39	7	13	7	198	21.7	5.59	13.76	7	0	0	3.54199e+07	High	1
High	Master Protein	P61224	Ras-related protein Rap-1b OS=Homo sapiens OX=9606 GN=RAP1B PE=1 SV=1	0	31.403	38	9	15	3	184	20.8	5.78	23.88	9	0	5	3.47941e+07	High	1
High	Master Protein	P13797	Plastin-3 OS=Homo sapiens OX=9606 GN=PLS3 PE=1 SV=4	0	73.103	35	21	28	15	630	70.8	5.6	38.2	21	0	6	3.45042e+07	High	1
High	Master Protein	P61247	40S ribosomal protein S3a OS=Homo sapiens OX=9606 GN=RPS3A PE=1 SV=2	0	42.93	49	13	18	13	264	29.9	9.73	22.64	13	0	0	3.41958e+07	High	1
High	Master Protein	F5GZS6	4F2 cell-surface antigen heavy chain OS=Homo sapiens OX=9606 GN=SLC3A2 PE=1 SV=1	0	52.156	27	15	22	15	599	64.8	5.1	31.98	15	0	0	3.39477e+07	High	1
High	Master Protein	P60174	Triosephosphate isomerase OS=Homo sapiens OX=9606 GN=TPI1 PE=1 SV=4	0	43.385	55	11	14	11	249	26.7	6.9	31.04	11	0	0	3.36049e+07	High	1
High	Master Protein	M0QXM4	Amino acid transporter OS=Homo sapiens OX=9606 GN=SLC1A5 PE=1 SV=1	0	19.855	9	4	7	4	365	39.4	5.66	11.85	4	0	0	3.33876e+07	High	1
High	Master Protein	Q8N3R9	Protein PALS1 OS=Homo sapiens OX=9606 GN=PALS1 PE=1 SV=3	0	24.869	17	9	10	9	675	77.2	6.14	8.44	9	0	0	3.32921e+07	High	1
High	Master Protein	P61313	60S ribosomal protein L15 OS=Homo sapiens OX=9606 GN=RPL15 PE=1 SV=2	0	31.107	36	8	16	8	204	24.1	11.62	13.54	8	0	0	3.297e+07	High	1
High	Master Protein	P31942	Heterogeneous nuclear ribonucleoprotein H3 OS=Homo sapiens OX=9606 GN=HNRNPH3 PE=1 SV=2	0	7.135	6	2	2	2	346	36.9	6.87	4.15	2	0	0	3.18829e+07	High	1
High	Master Protein	P15880	40S ribosomal protein S2 OS=Homo sapiens OX=9606 GN=RPS2 PE=1 SV=2	0	33.08	31	8	12	8	293	31.3	10.24	23.21	8	0	0	3.06238e+07	High	1
High	Master Protein	P46781	40S ribosomal protein S9 OS=Homo sapiens OX=9606 GN=RPS9 PE=1 SV=3	0	23.652	30	8	14	8	194	22.6	10.65	19.11	8	0	0	3.05758e+07	High	1
High	Master Protein	P13473	Lysosome-associated membrane glycoprotein 2 OS=Homo sapiens OX=9606 GN=LAMP2 PE=1 SV=2	0	7.312	6	3	7	3	410	44.9	5.63	8.46	3	0	0	3.04756e+07	High	1
High	Master Protein	E7EUI6	Integrin beta OS=Homo sapiens OX=9606 GN=ITGB1 PE=1 SV=2	0	55.027	23	17	24	17	801	88.7	5.44	37.83	17	0	0	2.93177e+07	High	1
High	Master Protein	P08754	Guanine nucleotide-binding protein G(i) subunit alpha-3 OS=Homo sapiens OX=9606 GN=GNAI3 PE=1 SV=3	0	30.427	29	10	14	5	354	40.5	5.69	17.77	10	0	5	2.92535e+07	High	1
High	Master Protein	A0A8Q3WKJ4	Nucleoporin p54 OS=Homo sapiens OX=9606 GN=NUP54 PE=4 SV=1	0	54.205	27	13	22	13	561	60.7	6.81	30.87	13	0	0	2.88959e+07	High	1
High	Master Protein	Q96BY7	Autophagy-related protein 2 homolog B OS=Homo sapiens OX=9606 GN=ATG2B PE=1 SV=5	0	121.497	19	34	46	34	2078	232.6	5.76	53.68	34	0	0	2.8884e+07	High	1
High	Master Protein	Q06830	Peroxiredoxin-1 OS=Homo sapiens OX=9606 GN=PRDX1 PE=1 SV=1	0	48.854	72	14	22	11	199	22.1	8.13	23.44	14	0	3	2.88438e+07	High	1
High	Master Protein	Q8IW35	Centrosomal protein of 97 kDa OS=Homo sapiens OX=9606 GN=CEP97 PE=1 SV=1	0	77.695	32	21	29	21	865	96.9	5.02	34.27	21	0	0	2.86519e+07	High	1
High	Master Protein	P50914	60S ribosomal protein L14 OS=Homo sapiens OX=9606 GN=RPL14 PE=1 SV=4	0	23.29	25	5	10	5	215	23.4	10.93	15.92	5	0	0	2.79506e+07	High	1
High	Master Protein	Q66K14	TBC1 domain family member 9B OS=Homo sapiens OX=9606 GN=TBC1D9B PE=1 SV=3	0	87.16	27	29	35	25	1250	140.4	5.25	46.33	29	0	4	2.76825e+07	High	1
High	Master Protein	Q9UPQ9	Trinucleotide repeat-containing gene 6B protein OS=Homo sapiens OX=9606 GN=TNRC6B PE=1 SV=4	0	123.841	26	31	34	31	1833	193.9	6.76	50.81	31	0	0	2.74614e+07	High	1
High	Master Protein	P02730	Band 3 anion transport protein OS=Homo sapiens OX=9606 GN=SLC4A1 PE=1 SV=3	0	5.44	2	2	4	2	911	101.7	5.19	7.1	2	0	0	2.73245e+07	High	1
High	Master Protein	Q15907	Ras-related protein Rab-11B OS=Homo sapiens OX=9606 GN=RAB11B PE=1 SV=4	0	22.719	33	8	12	8	218	24.5	5.94	15.19	8	0	0	2.72982e+07	High	1
High	Master Protein	Q9Y5P4	Ceramide transfer protein OS=Homo sapiens OX=9606 GN=CERT1 PE=1 SV=1	0	78.477	43	23	29	23	624	70.8	5.48	31.6	23	0	0	2.70842e+07	High	1
High	Master Protein	P62753	40S ribosomal protein S6 OS=Homo sapiens OX=9606 GN=RPS6 PE=1 SV=1	0	37.468	33	9	12	9	249	28.7	10.84	33.28	9	0	0	2.672e+07	High	1
High	Master Protein	P26373	60S ribosomal protein L13 OS=Homo sapiens OX=9606 GN=RPL13 PE=1 SV=4	0	19.942	28	7	11	7	211	24.2	11.65	9.7	7	0	0	2.65675e+07	High	1
High	Master Protein	P07355	Annexin A2 OS=Homo sapiens OX=9606 GN=ANXA2 PE=1 SV=2	0	49.113	42	14	17	14	339	38.6	7.75	18.89	14	0	0	2.65204e+07	High	1
High	Master Protein	A0A7I2V3F9	Hepatocyte growth factor-regulated tyrosine kinase substrate OS=Homo sapiens OX=9606 GN=HGS PE=1 SV=1	0	51.685	19	16	26	16	765	84.5	5.97	30.88	16	0	0	2.55967e+07	High	1
High	Master Protein	Q96D09	G-protein coupled receptor-associated sorting protein 2 OS=Homo sapiens OX=9606 GN=GPRASP2 PE=1 SV=1	0	33.656	14	10	13	10	838	93.7	5.01	18.78	10	0	0	2.5461e+07	High	1
High	Master Protein	F5GXS0	Complement C4-B OS=Homo sapiens OX=9606 GN=C4B PE=1 SV=1	0	24.543	4	7	7	7	1698	187.6	7.33	10.39	7	0	0	2.51979e+07	High	1
High	Master Protein	Q9Y4E6	WD repeat-containing protein 7 OS=Homo sapiens OX=9606 GN=WDR7 PE=1 SV=2	0	73.977	16	20	28	20	1490	163.7	6.92	45.95	20	0	0	2.51752e+07	High	1
High	Master Protein	P62906	60S ribosomal protein L10a OS=Homo sapiens OX=9606 GN=RPL10A PE=1 SV=2	0	35.241	37	7	11	7	217	24.8	9.94	19.33	7	0	0	2.51482e+07	High	1
High	Master Protein	P53621	Coatomer subunit alpha OS=Homo sapiens OX=9606 GN=COPA PE=1 SV=2	0	79.971	20	23	29	23	1224	138.3	7.66	39.47	23	0	0	2.48831e+07	High	1
High	Master Protein	P62820	Ras-related protein Rab-1A OS=Homo sapiens OX=9606 GN=RAB1A PE=1 SV=3	0	26.555	44	9	11	2	205	22.7	6.21	17.9	9	0	5	2.48122e+07	High	1
High	Master Protein	A0A7I2YQG2	Ribosomal protein L19 OS=Homo sapiens OX=9606 GN=RPL19 PE=1 SV=1	0	11.244	16	4	4	4	216	25.7	11.27	6.81	4	0	0	2.47172e+07	High	1
High	Master Protein	P62917	60S ribosomal protein L8 OS=Homo sapiens OX=9606 GN=RPL8 PE=1 SV=2	0	22.067	21	5	9	5	257	28	11.03	21.46	5	0	0	2.41969e+07	High	1
High	Master Protein	P05106	Integrin beta-3 OS=Homo sapiens OX=9606 GN=ITGB3 PE=1 SV=2	0	64.993	22	13	19	13	788	87	5.24	31.61	13	0	0	2.38266e+07	High	1
High	Master Protein	P62701	40S ribosomal protein S4, X isoform OS=Homo sapiens OX=9606 GN=RPS4X PE=1 SV=2	0	33.325	31	10	16	10	263	29.6	10.15	27.81	10	0	0	2.3694e+07	High	1
High	Master Protein	A0A2R8Y6J3	60S ribosomal protein L5 (Fragment) OS=Homo sapiens OX=9606 GN=RPL5 PE=1 SV=1	0	50.791	46	15	21	15	238	27	9.13	30.39	15	0	0	2.36783e+07	High	1
High	Master Protein	A0A7P0TA85	Basigin OS=Homo sapiens OX=9606 GN=BSG PE=1 SV=1	0	55.631	28	6	11	6	266	29	5.64	34.33	6	0	0	2.36156e+07	High	1
High	Master Protein	P27348	14-3-3 protein theta OS=Homo sapiens OX=9606 GN=YWHAQ PE=1 SV=1	0	55.577	35	11	12	8	245	27.7	4.78	33.75	11	0	1	2.31695e+07	High	1
High	Master Protein	Q9H2G9	Golgin-45 OS=Homo sapiens OX=9606 GN=BLZF1 PE=1 SV=2	0	65.77	45	18	26	18	400	44.9	8.54	45.92	18	0	0	2.31026e+07	High	1
High	Master Protein	Q15029	116 kDa U5 small nuclear ribonucleoprotein component OS=Homo sapiens OX=9606 GN=EFTUD2 PE=1 SV=1	0	63.872	21	17	24	16	972	109.4	5	33.9	17	0	0	2.29663e+07	High	1
High	Master Protein	J3KPD9	NME1-NME2 readthrough OS=Homo sapiens OX=9606 GN=NME1-NME2 PE=1 SV=1	0	17.317	39	5	8	5	197	22.4	9.54	10.78	5	0	0	2.29594e+07	High	1
High	Master Protein	Q2TAZ0	Autophagy-related protein 2 homolog A OS=Homo sapiens OX=9606 GN=ATG2A PE=1 SV=3	0	63.886	13	20	24	2	1938	212.7	5.88	22.52	20	0	17	2.28053e+07	High	1
High	Master Protein	O43707	Alpha-actinin-4 OS=Homo sapiens OX=9606 GN=ACTN4 PE=1 SV=2	0	100.191	35	24	28	15	911	104.8	5.44	43.16	24	0	9	2.27615e+07	High	1
High	Master Protein	O43175	D-3-phosphoglycerate dehydrogenase OS=Homo sapiens OX=9606 GN=PHGDH PE=1 SV=4	0	63.009	28	12	18	12	533	56.6	6.71	30.42	12	0	0	2.2751e+07	High	1
High	Master Protein	P15311	Ezrin OS=Homo sapiens OX=9606 GN=EZR PE=1 SV=4	0	65.257	32	21	29	13	586	69.4	6.27	32.61	21	0	0	2.25539e+07	High	1
High	Master Protein	A0A2R8Y7R2	Hemoglobin subunit beta OS=Homo sapiens OX=9606 GN=HBB PE=1 SV=1	0	4.536	16	2	4	2	111	12.2	6.05	7.1	2	0	0	2.24068e+07	High	1
High	Master Protein	P08670	Vimentin OS=Homo sapiens OX=9606 GN=VIM PE=1 SV=4	0	72.825	39	17	24	17	466	53.6	5.12	41.08	17	0	0	2.22746e+07	High	1
High	Master Protein	Q96C92	Endosome-associated-trafficking regulator 1 OS=Homo sapiens OX=9606 GN=ENTR1 PE=1 SV=3	0	42.061	27	9	11	9	435	47.9	5.14	20.12	9	0	0	2.18138e+07	High	1
High	Master Protein	P09874	Poly [ADP-ribose] polymerase 1 OS=Homo sapiens OX=9606 GN=PARP1 PE=1 SV=4	0	89.008	26	23	30	23	1014	113	8.88	40.21	23	0	0	2.17213e+07	High	1
High	Master Protein	P12277	Creatine kinase B-type OS=Homo sapiens OX=9606 GN=CKB PE=1 SV=1	0	56.53	39	12	14	12	381	42.6	5.59	20.69	12	0	0	2.15472e+07	High	1
High	Master Protein	J3KRX5	60S ribosomal protein L17 (Fragment) OS=Homo sapiens OX=9606 GN=RPL17 PE=1 SV=1	0	36.407	55	9	14	9	174	20.2	10.1	21.32	9	0	0	2.1439e+07	High	1
High	Master Protein	Q92900	Regulator of nonsense transcripts 1 OS=Homo sapiens OX=9606 GN=UPF1 PE=1 SV=2	0	79.322	23	22	30	22	1129	124.3	6.61	30.33	22	0	0	2.11716e+07	High	1
High	Master Protein	P39023	60S ribosomal protein L3 OS=Homo sapiens OX=9606 GN=RPL3 PE=1 SV=2	0	36.091	28	11	19	11	403	46.1	10.18	19.12	11	0	0	2.09129e+07	High	1
High	Master Protein	H0YHA7	60S ribosomal protein L18 (Fragment) OS=Homo sapiens OX=9606 GN=RPL18 PE=1 SV=1	0	19.859	30	5	7	5	167	19	11.78	13.32	5	0	0	2.08566e+07	High	1
High	Master Protein	P15924	Desmoplakin OS=Homo sapiens OX=9606 GN=DSP PE=1 SV=3	0	89.503	10	30	36	30	2871	331.6	6.81	41.31	30	0	0	2.04938e+07	High	1
High	Master Protein	P52292	Importin subunit alpha-1 OS=Homo sapiens OX=9606 GN=KPNA2 PE=1 SV=1	0	22.798	14	6	7	6	529	57.8	5.4	13.26	6	0	0	20440349	High	1
High	Master Protein	P04083	Annexin A1 OS=Homo sapiens OX=9606 GN=ANXA1 PE=1 SV=2	0	14.718	11	5	8	5	346	38.7	7.02	12.17	5	0	0	2.02027e+07	High	1
High	Master Protein	Q96N67	Dedicator of cytokinesis protein 7 OS=Homo sapiens OX=9606 GN=DOCK7 PE=1 SV=4	0	81.217	13	25	31	25	2140	242.4	6.8	36.4	25	0	0	2.01464e+07	High	1
High	Master Protein	Q9UQ80	Proliferation-associated protein 2G4 OS=Homo sapiens OX=9606 GN=PA2G4 PE=1 SV=3	0	40.2	35	12	15	12	394	43.8	6.55	25.96	12	0	0	1.98035e+07	High	1
High	Master Protein	A0A6I8PU73	DnaJ homolog subfamily C member 7 OS=Homo sapiens OX=9606 GN=DNAJC7 PE=1 SV=1	0	57.36	31	15	21	15	497	56.7	7.14	26.28	15	0	0	1.96183e+07	High	1
High	Master Protein	J3KRR7	Ubiquitin carboxyl-terminal hydrolase CYLD OS=Homo sapiens OX=9606 GN=CYLD PE=1 SV=1	0	40.13	16	14	20	14	910	101.8	5.49	30.42	14	0	0	1.95144e+07	High	1
High	Master Protein	O43164	E3 ubiquitin-protein ligase Praja-2 OS=Homo sapiens OX=9606 GN=PJA2 PE=1 SV=4	0	64.629	25	13	16	12	708	78.2	4.39	28.14	13	0	1	1.95062e+07	High	1
High	Master Protein	Q16531	DNA damage-binding protein 1 OS=Homo sapiens OX=9606 GN=DDB1 PE=1 SV=1	0	61.072	20	22	27	22	1140	126.9	5.26	31.49	22	0	0	1.94941e+07	High	1
High	Master Protein	Q5VW36	Focadhesin OS=Homo sapiens OX=9606 GN=FOCAD PE=1 SV=2	0.002	2.64	0	1	2	1	1801	199.9	6.62	0	1	0	0	19412456	High	1
High	Master Protein	P34932	Heat shock 70 kDa protein 4 OS=Homo sapiens OX=9606 GN=HSPA4 PE=1 SV=4	0	75.284	29	18	24	18	840	94.3	5.19	35.75	18	0	0	1.93705e+07	High	1
High	Master Protein	P31948	Stress-induced-phosphoprotein 1 OS=Homo sapiens OX=9606 GN=STIP1 PE=1 SV=1	0	47.463	26	14	18	14	543	62.6	6.8	19.95	14	0	0	1.93648e+07	High	1
High	Master Protein	Q9C037	E3 ubiquitin-protein ligase TRIM4 OS=Homo sapiens OX=9606 GN=TRIM4 PE=1 SV=2	0	8.97	10	4	6	4	500	57.4	8.1	0	4	0	0	1.93106e+07	High	1
High	Master Protein	Q14C86	GTPase-activating protein and VPS9 domain-containing protein 1 OS=Homo sapiens OX=9606 GN=GAPVD1 PE=1 SV=2	0	75.743	17	21	30	21	1478	164.9	5.22	34.42	21	0	0	1.91436e+07	High	1
High	Master Protein	P62879	Guanine nucleotide-binding protein G(I)/G(S)/G(T) subunit beta-2 OS=Homo sapiens OX=9606 GN=GNB2 PE=1 SV=3	0	27.62	25	7	11	2	340	37.3	6	17.9	7	0	5	1.90872e+07	High	1
High	Master Protein	Q9Y5V3	Melanoma-associated antigen D1 OS=Homo sapiens OX=9606 GN=MAGED1 PE=1 SV=3	0	43.226	15	12	13	11	778	86.1	5.83	23.81	12	0	1	1.9001e+07	High	1
High	Master Protein	A0A087WW87	Immunoglobulin kappa variable 2-40 OS=Homo sapiens OX=9606 GN=IGKV2-40 PE=3 SV=2	0	5.754	11	1	1	1	121	13.3	4.61	2.78	1	0	0	18980340	High	1
High	Master Protein	P00558	Phosphoglycerate kinase 1 OS=Homo sapiens OX=9606 GN=PGK1 PE=1 SV=3	0	54.177	45	15	18	15	417	44.6	8.1	18.41	15	0	0	1.89736e+07	High	1
High	Master Protein	P50990	T-complex protein 1 subunit theta OS=Homo sapiens OX=9606 GN=CCT8 PE=1 SV=4	0	55.204	30	16	21	16	548	59.6	5.6	26.72	16	0	0	1.88109e+07	High	1
High	Master Protein	P81605	Dermcidin OS=Homo sapiens OX=9606 GN=DCD PE=1 SV=2	0	22.374	23	3	7	3	110	11.3	6.54	13.69	3	0	0	1.86917e+07	High	1
High	Master Protein	P14923	Junction plakoglobin OS=Homo sapiens OX=9606 GN=JUP PE=1 SV=3	0	67.16	22	15	20	13	745	81.7	6.14	31.77	15	0	2	1.86466e+07	High	1
High	Master Protein	P61204	ADP-ribosylation factor 3 OS=Homo sapiens OX=9606 GN=ARF3 PE=1 SV=2	0	30.843	34	5	8	3	181	20.6	7.43	15.92	5	0	3	1.85271e+07	High	1
High	Master Protein	A0A590UJL2	Disks large homolog 1 OS=Homo sapiens OX=9606 GN=DLG1 PE=1 SV=1	0	7.039	6	3	3	3	575	63	6.61	1.71	3	0	0	1.84207e+07	High	1
High	Master Protein	P17987	T-complex protein 1 subunit alpha OS=Homo sapiens OX=9606 GN=TCP1 PE=1 SV=1	0	44.643	27	15	18	15	556	60.3	6.11	21.12	15	0	0	1.82285e+07	High	1
High	Master Protein	Q9UDY2	Tight junction protein ZO-2 OS=Homo sapiens OX=9606 GN=TJP2 PE=1 SV=2	0	29.693	13	13	13	13	1190	133.9	7.4	6.32	13	0	0	1.79332e+07	High	1
High	Master Protein	P50395	Rab GDP dissociation inhibitor beta OS=Homo sapiens OX=9606 GN=GDI2 PE=1 SV=2	0	41.816	33	12	15	7	445	50.6	6.47	21.34	12	0	5	17527495	High	1
High	Master Protein	Q9BQ70	Transcription factor 25 OS=Homo sapiens OX=9606 GN=TCF25 PE=1 SV=1	0	46.395	21	11	18	11	676	76.6	6.35	28.55	11	0	0	1.71577e+07	High	1
High	Master Protein	Q9UMS4	Pre-mRNA-processing factor 19 OS=Homo sapiens OX=9606 GN=PRPF19 PE=1 SV=1	0	44.362	26	11	15	11	504	55.1	6.61	22.88	11	0	0	1.68995e+07	High	1
High	Master Protein	Q99832	T-complex protein 1 subunit eta OS=Homo sapiens OX=9606 GN=CCT7 PE=1 SV=2	0	52.628	27	14	18	14	543	59.3	7.65	23.09	14	0	0	1.67538e+07	High	1
High	Master Protein	Q86VP1	Tax1-binding protein 1 OS=Homo sapiens OX=9606 GN=TAX1BP1 PE=1 SV=2	0	53.266	25	17	18	17	789	90.8	5.43	24.16	17	0	0	1.66208e+07	High	1
High	Master Protein	Q15366	Poly(rC)-binding protein 2 OS=Homo sapiens OX=9606 GN=PCBP2 PE=1 SV=1	0	18.831	20	5	6	4	365	38.6	6.79	9.31	5	0	1	1.64867e+07	High	1
High	Master Protein	Q86YZ3	Hornerin OS=Homo sapiens OX=9606 GN=HRNR PE=1 SV=2	0	73.987	15	12	17	12	2850	282.2	10.04	40.86	12	0	0	1.64449e+07	High	1
High	Master Protein	Q658P3	Metalloreductase STEAP3 OS=Homo sapiens OX=9606 GN=STEAP3 PE=1 SV=2	0	7.885	6	3	3	3	488	54.6	8.6	5.27	3	0	0	1.61609e+07	High	1
High	Master Protein	P01023	Alpha-2-macroglobulin OS=Homo sapiens OX=9606 GN=A2M PE=1 SV=3	0	13.854	3	4	11	2	1474	163.2	6.46	15.8	4	0	2	1.61229e+07	High	1
High	Master Protein	P62241	40S ribosomal protein S8 OS=Homo sapiens OX=9606 GN=RPS8 PE=1 SV=2	0	29.349	45	8	14	8	208	24.2	10.32	21.52	8	0	0	1.60302e+07	High	1
High	Master Protein	Q08554	Desmocollin-1 OS=Homo sapiens OX=9606 GN=DSC1 PE=1 SV=2	0	40.384	13	9	14	9	894	99.9	5.43	27	9	0	0	1.59364e+07	High	1
High	Master Protein	P23526	Adenosylhomocysteinase OS=Homo sapiens OX=9606 GN=AHCY PE=1 SV=4	0	49.402	29	13	16	13	432	47.7	6.34	24.82	13	0	0	1.59306e+07	High	1
High	Master Protein	A0A7P0TBE7	WD repeat-containing protein 62 OS=Homo sapiens OX=9606 GN=WDR62 PE=1 SV=1	0	69.842	15	21	24	21	1521	166.2	5.91	28.65	21	0	0	1.58469e+07	High	1
High	Master Protein	P61020	Ras-related protein Rab-5B OS=Homo sapiens OX=9606 GN=RAB5B PE=1 SV=1	0	25.048	33	6	6	3	215	23.7	8.13	14.83	6	0	3	1.58383e+07	High	1
High	Master Protein	P53985	Monocarboxylate transporter 1 OS=Homo sapiens OX=9606 GN=SLC16A1 PE=1 SV=3	0	40.947	10	7	10	7	500	53.9	8.66	20.35	7	0	0	1.5746e+07	High	1
High	Master Protein	Q14145	Kelch-like ECH-associated protein 1 OS=Homo sapiens OX=9606 GN=KEAP1 PE=1 SV=2	0	9.18	7	4	5	4	624	69.6	6.44	2.09	4	0	0	1.57146e+07	High	1
High	Master Protein	Q8TEQ0	Sorting nexin-29 OS=Homo sapiens OX=9606 GN=SNX29 PE=1 SV=3	0	57.656	23	17	20	17	813	91.2	6.21	18.38	17	0	0	1.56205e+07	High	1
High	Master Protein	Q92973	Transportin-1 OS=Homo sapiens OX=9606 GN=TNPO1 PE=1 SV=2	0	51.556	15	13	19	13	898	102.3	4.98	34.46	13	0	0	1.55834e+07	High	1
High	Master Protein	Q9H9A6	Leucine-rich repeat-containing protein 40 OS=Homo sapiens OX=9606 GN=LRRC40 PE=1 SV=1	0	6.713	4	3	3	3	602	68.2	6.43	3.59	3	0	0	1.5561e+07	High	1
High	Master Protein	A0A2R8Y7Z0	Catenin beta-1 OS=Homo sapiens OX=9606 GN=CTNNB1 PE=1 SV=1	0	78.673	26	14	19	12	780	85.3	5.92	40.97	14	0	0	1.52478e+07	High	1
High	Master Protein	Q96EU7	C1GALT1-specific chaperone 1 OS=Homo sapiens OX=9606 GN=C1GALT1C1 PE=1 SV=1	0	7.491	11	3	3	3	318	36.4	6.84	0	3	0	0	1.51547e+07	High	1
High	Master Protein	P62937	Peptidyl-prolyl cis-trans isomerase A OS=Homo sapiens OX=9606 GN=PPIA PE=1 SV=2	0	34.851	53	9	13	9	165	18	7.81	19.76	9	0	0	1.51266e+07	High	1
High	Master Protein	P05388	60S acidic ribosomal protein P0 OS=Homo sapiens OX=9606 GN=RPLP0 PE=1 SV=1	0	24.804	20	5	6	5	317	34.3	5.97	14.38	5	0	0	1.50996e+07	High	1
High	Master Protein	P63244	Receptor of activated protein C kinase 1 OS=Homo sapiens OX=9606 GN=RACK1 PE=1 SV=3	0	40.463	38	11	14	11	317	35.1	7.69	22.23	11	0	0	1.50805e+07	High	1
High	Master Protein	F8W7C6	60S ribosomal protein L10 OS=Homo sapiens OX=9606 GN=RPL10 PE=1 SV=2	0	22.099	33	6	9	6	163	18.6	9.95	17.49	6	0	0	1.50163e+07	High	1
High	Master Protein	P61586	Transforming protein RhoA OS=Homo sapiens OX=9606 GN=RHOA PE=1 SV=1	0	32.815	38	8	10	8	193	21.8	6.1	23.03	8	0	0	1.4953e+07	High	1
High	Master Protein	O43303	Centriolar coiled-coil protein of 110 kDa OS=Homo sapiens OX=9606 GN=CCP110 PE=1 SV=3	0	74.399	24	17	21	17	1012	113.4	8.65	31.63	17	0	0	1.49136e+07	High	1
High	Master Protein	P31946	14-3-3 protein beta/alpha OS=Homo sapiens OX=9606 GN=YWHAB PE=1 SV=3	0	41.558	40	10	13	5	246	28.1	4.83	30.58	10	0	2	14894628	High	1
High	Master Protein	O75340	Programmed cell death protein 6 OS=Homo sapiens OX=9606 GN=PDCD6 PE=1 SV=1	0	21.939	28	5	9	5	191	21.9	5.4	13.27	5	0	0	1.48194e+07	High	1
High	Master Protein	E9PLL6	60S ribosomal protein L27a OS=Homo sapiens OX=9606 GN=RPL27A PE=1 SV=1	0	17.55	43	4	4	4	108	12.2	11.46	10.31	4	0	0	14686693	High	1
High	Master Protein	Q8WV44	E3 ubiquitin-protein ligase TRIM41 OS=Homo sapiens OX=9606 GN=TRIM41 PE=1 SV=3	0	27.445	19	10	16	10	630	71.6	5.06	17.28	10	0	0	1.46806e+07	High	1
High	Master Protein	Q8NDV7	Trinucleotide repeat-containing gene 6A protein OS=Homo sapiens OX=9606 GN=TNRC6A PE=1 SV=2	0	66.6	12	15	17	14	1962	210.2	7.01	26.49	15	0	1	1.46503e+07	High	1
High	Master Protein	O75143	Autophagy-related protein 13 OS=Homo sapiens OX=9606 GN=ATG13 PE=1 SV=1	0	37.669	27	10	12	10	517	56.5	5.12	22.03	10	0	0	1.44352e+07	High	1
High	Master Protein	P26641	Elongation factor 1-gamma OS=Homo sapiens OX=9606 GN=EEF1G PE=1 SV=3	0	28.766	24	9	11	9	437	50.1	6.67	11.84	9	0	0	1.43123e+07	High	1
High	Master Protein	O43657	Tetraspanin-6 OS=Homo sapiens OX=9606 GN=TSPAN6 PE=1 SV=1	0	16.51	23	4	5	4	245	27.5	8.1	5.1	4	0	0	1.42618e+07	High	1
High	Master Protein	P62851	40S ribosomal protein S25 OS=Homo sapiens OX=9606 GN=RPS25 PE=1 SV=1	0	17.901	30	5	9	5	125	13.7	10.11	16.98	5	0	0	1.42467e+07	High	1
High	Master Protein	Q9UJX3	Anaphase-promoting complex subunit 7 OS=Homo sapiens OX=9606 GN=ANAPC7 PE=1 SV=5	0	55.427	32	16	19	16	565	63.1	5.72	21.2	16	0	0	1.39687e+07	High	1	Acetyl [N-Term]
High	Master Protein	Q14934	Nuclear factor of activated T-cells, cytoplasmic 4 OS=Homo sapiens OX=9606 GN=NFATC4 PE=1 SV=2	0	59.265	19	14	16	14	902	95.4	5.38	30.1	14	0	0	1.36849e+07	High	1
High	Master Protein	H0Y938	Coatomer subunit beta' OS=Homo sapiens OX=9606 GN=COPB2 PE=1 SV=2	0	54.924	19	14	17	14	898	101.5	5.82	21.51	14	0	0	1.36584e+07	High	1
High	Master Protein	H7BXY3	RNA helicase OS=Homo sapiens OX=9606 GN=DHX30 PE=1 SV=1	0	51.637	17	19	26	19	1166	130.5	8.56	23.04	19	0	0	1.35635e+07	High	1
High	Master Protein	P55072	Transitional endoplasmic reticulum ATPase OS=Homo sapiens OX=9606 GN=VCP PE=1 SV=4	0	56.039	28	16	19	16	806	89.3	5.26	30.03	16	0	0	1.35561e+07	High	1
High	Master Protein	P82094	TATA element modulatory factor OS=Homo sapiens OX=9606 GN=TMF1 PE=1 SV=2	0	67.509	22	21	23	21	1093	122.8	4.92	23.23	21	0	0	1.35524e+07	High	1
High	Master Protein	Q92734	Protein TFG OS=Homo sapiens OX=9606 GN=TFG PE=1 SV=2	0	27.178	23	5	9	5	400	43.4	5.1	12.13	5	0	0	1.34776e+07	High	1
High	Master Protein	P62750	60S ribosomal protein L23a OS=Homo sapiens OX=9606 GN=RPL23A PE=1 SV=1	0	20.283	27	6	9	6	156	17.7	10.45	15.52	6	0	0	1.3303e+07	High	1
High	Master Protein	Q2M389	WASH complex subunit 4 OS=Homo sapiens OX=9606 GN=WASHC4 PE=1 SV=2	0	35.74	9	10	12	10	1173	136.3	7.44	17.76	10	0	0	1.32359e+07	High	1
High	Master Protein	P06576	ATP synthase subunit beta, mitochondrial OS=Homo sapiens OX=9606 GN=ATP5F1B PE=1 SV=3	0	23.279	10	4	6	4	529	56.5	5.4	14.53	4	0	0	13218989	High	1
High	Master Protein	A5YKK6	CCR4-NOT transcription complex subunit 1 OS=Homo sapiens OX=9606 GN=CNOT1 PE=1 SV=2	0	68.405	10	23	30	23	2376	266.8	7.11	26.24	23	0	0	1.31313e+07	High	1
High	Master Protein	Q9UL42	Paraneoplastic antigen Ma2 OS=Homo sapiens OX=9606 GN=PNMA2 PE=1 SV=2	0	26.523	18	6	8	6	364	41.5	4.86	12.9	6	0	0	1.31112e+07	High	1
High	Master Protein	A7MCY6	TANK-binding kinase 1-binding protein 1 OS=Homo sapiens OX=9606 GN=TBKBP1 PE=1 SV=1	0	38.399	19	11	16	11	615	67.7	5.86	25.07	11	0	0	1.30427e+07	High	1
High	Master Protein	E9PK25	Cofilin-1 OS=Homo sapiens OX=9606 GN=CFL1 PE=1 SV=1	0	30.201	36	9	11	7	204	22.7	8.34	11.58	9	0	2	1.27653e+07	High	1
High	Master Protein	P61106	Ras-related protein Rab-14 OS=Homo sapiens OX=9606 GN=RAB14 PE=1 SV=4	0	39.476	50	10	11	8	215	23.9	6.21	18.73	10	0	0	1.26638e+07	High	1
High	Master Protein	P67809	Y-box-binding protein 1 OS=Homo sapiens OX=9606 GN=YBX1 PE=1 SV=3	0	50.172	30	8	13	8	324	35.9	9.88	28.81	8	0	0	1.26324e+07	High	1
High	Master Protein	P50991	T-complex protein 1 subunit delta OS=Homo sapiens OX=9606 GN=CCT4 PE=1 SV=4	0	36.089	26	13	14	12	539	57.9	7.83	16.38	13	0	0	1.25799e+07	High	1
High	Master Protein	Q12768	WASH complex subunit 5 OS=Homo sapiens OX=9606 GN=WASHC5 PE=1 SV=1	0	67.774	19	21	28	21	1159	134.2	6.98	26.09	21	0	0	1.25687e+07	High	1
High	Master Protein	Q92598	Heat shock protein 105 kDa OS=Homo sapiens OX=9606 GN=HSPH1 PE=1 SV=1	0	44.762	16	11	17	10	858	96.8	5.39	23.43	11	0	1	1.25288e+07	High	1
High	Master Protein	Q5JR04	RNA helicase OS=Homo sapiens OX=9606 GN=MOV10 PE=1 SV=1	0	58.761	23	20	28	20	947	107.1	8.79	24.14	20	0	0	1.24814e+07	High	1
High	Master Protein	P49368	T-complex protein 1 subunit gamma OS=Homo sapiens OX=9606 GN=CCT3 PE=1 SV=4	0	58.142	27	14	19	14	545	60.5	6.49	26.84	14	0	0	1.24677e+07	High	1
High	Master Protein	A0A2R8YEH1	Ammonium transporter Rh type A OS=Homo sapiens OX=9606 GN=RHAG PE=1 SV=1	0.002	2.84	2	1	1	1	433	46.9	6.6	2.19	1	0	0	12457470	High	1
High	Master Protein	Q99808	Equilibrative nucleoside transporter 1 OS=Homo sapiens OX=9606 GN=SLC29A1 PE=1 SV=3	0	25.317	12	6	6	6	456	50.2	8.29	12.07	6	0	0	1.23463e+07	High	1
High	Master Protein	P12259	Coagulation factor V OS=Homo sapiens OX=9606 GN=F5 PE=1 SV=4	0	17.336	3	7	10	7	2224	251.5	6.05	2.74	7	0	0	1.23383e+07	High	1
High	Master Protein	O43854	EGF-like repeat and discoidin I-like domain-containing protein 3 OS=Homo sapiens OX=9606 GN=EDIL3 PE=1 SV=1	0	50.833	34	15	16	15	480	53.7	7.28	15.48	15	0	0	1.227e+07	High	1
High	Master Protein	Q9P2B2	Prostaglandin F2 receptor negative regulator OS=Homo sapiens OX=9606 GN=PTGFRN PE=1 SV=2	0	42.822	22	17	20	17	879	98.5	6.61	12.44	17	0	0	1.22043e+07	High	1
High	Master Protein	P62136	Serine/threonine-protein phosphatase PP1-alpha catalytic subunit OS=Homo sapiens OX=9606 GN=PPP1CA PE=1 SV=1	0	34.757	34	10	12	3	330	37.5	6.33	15.47	10	0	7	1.21493e+07	High	1
High	Master Protein	Q92520	Protein FAM3C OS=Homo sapiens OX=9606 GN=FAM3C PE=1 SV=1	0	19.665	31	7	9	7	227	24.7	8.29	15.69	7	0	0	1.20873e+07	High	1
High	Master Protein	Q96QK1	Vacuolar protein sorting-associated protein 35 OS=Homo sapiens OX=9606 GN=VPS35 PE=1 SV=2	0	33.944	15	11	15	11	796	91.6	5.49	19.34	11	0	0	1.20608e+07	High	1
High	Master Protein	P30041	Peroxiredoxin-6 OS=Homo sapiens OX=9606 GN=PRDX6 PE=1 SV=3	0	14.029	20	6	7	6	224	25	6.38	6.34	6	0	0	1.19708e+07	High	1
High	Master Protein	P30050	60S ribosomal protein L12 OS=Homo sapiens OX=9606 GN=RPL12 PE=1 SV=1	0	30.761	59	7	9	7	165	17.8	9.42	18.28	7	0	0	1.19183e+07	High	1
High	Master Protein	P23258	Tubulin gamma-1 chain OS=Homo sapiens OX=9606 GN=TUBG1 PE=1 SV=2	0	33.775	27	10	12	10	451	51.1	6.14	24.31	10	0	0	1.18034e+07	High	1
High	Master Protein	A0A2R8Y589	Centrosomal protein of 78 kDa OS=Homo sapiens OX=9606 GN=CEP78 PE=1 SV=1	0	48.389	21	14	19	14	673	74.9	8.5	24.66	14	0	0	1.17984e+07	High	1
High	Master Protein	P78371	T-complex protein 1 subunit beta OS=Homo sapiens OX=9606 GN=CCT2 PE=1 SV=4	0	47.277	28	14	16	14	535	57.5	6.46	19.17	14	0	0	1.16612e+07	High	1
High	Master Protein	Q9UKV8	Protein argonaute-2 OS=Homo sapiens OX=9606 GN=AGO2 PE=1 SV=3	0	44.812	18	14	17	9	859	97.1	9.19	21.95	14	0	5	1.16398e+07	High	1
High	Master Protein	P00734	Prothrombin OS=Homo sapiens OX=9606 GN=F2 PE=1 SV=2	0	19.423	5	4	10	4	622	70	5.9	12.65	4	0	0	1.15913e+07	High	1
High	Master Protein	Q9HD45	Transmembrane 9 superfamily member 3 OS=Homo sapiens OX=9606 GN=TM9SF3 PE=1 SV=2	0	17.432	12	7	7	7	589	67.8	7.21	4.96	7	0	0	1.15466e+07	High	1
High	Master Protein	Q5VVC8	60S ribosomal protein L11 OS=Homo sapiens OX=9606 GN=RPL11 PE=1 SV=2	0	8.405	19	3	3	3	167	19	9.8	6.08	3	0	0	11471811	High	1
High	Master Protein	Q7KZF4	Staphylococcal nuclease domain-containing protein 1 OS=Homo sapiens OX=9606 GN=SND1 PE=1 SV=1	0	62.581	23	19	25	19	910	101.9	7.17	26.41	19	0	0	1.13754e+07	High	1
High	Master Protein	P25786	Proteasome subunit alpha type-1 OS=Homo sapiens OX=9606 GN=PSMA1 PE=1 SV=1	0	17.193	31	7	8	7	263	29.5	6.61	3.85	7	0	0	1.13638e+07	High	1
High	Master Protein	Q9Y230	RuvB-like 2 OS=Homo sapiens OX=9606 GN=RUVBL2 PE=1 SV=3	0	51.336	37	15	21	15	463	51.1	5.64	23.61	15	0	0	1.13054e+07	High	1
High	Master Protein	A0A0J9YYH3	Glucose-6-phosphate isomerase (Fragment) OS=Homo sapiens OX=9606 GN=GPI PE=1 SV=1	0	22.878	26	7	8	7	283	32	9.63	11.24	7	0	0	1.12646e+07	High	1
High	Master Protein	A0A096LPC5	WASH complex subunit 2C OS=Homo sapiens OX=9606 GN=WASHC2C PE=1 SV=1	0	57.261	15	15	19	1	1341	147.1	4.81	23.18	15	0	13	1.11309e+07	High	1
High	Master Protein	P18669	Phosphoglycerate mutase 1 OS=Homo sapiens OX=9606 GN=PGAM1 PE=1 SV=2	0	41.961	43	8	9	6	254	28.8	7.18	16.26	8	0	2	1.08753e+07	High	1
High	Master Protein	P60953	Cell division control protein 42 homolog OS=Homo sapiens OX=9606 GN=CDC42 PE=1 SV=2	0	15.534	23	4	6	3	191	21.2	6.55	6.8	4	0	1	1.08514e+07	High	1
High	Master Protein	P61158	Actin-related protein 3 OS=Homo sapiens OX=9606 GN=ACTR3 PE=1 SV=3	0	39.682	40	13	18	13	418	47.3	5.88	22.5	13	0	0	1.08355e+07	High	1
High	Master Protein	Q01968	Inositol polyphosphate 5-phosphatase OCRL OS=Homo sapiens OX=9606 GN=OCRL PE=1 SV=3	0	35.884	17	14	17	14	901	104.1	6.55	12.32	14	0	0	1.07143e+07	High	1
High	Master Protein	O15144	Actin-related protein 2/3 complex subunit 2 OS=Homo sapiens OX=9606 GN=ARPC2 PE=1 SV=1	0	27.087	23	8	10	8	300	34.3	7.36	11.6	8	0	0	1.07001e+07	High	1
High	Master Protein	P40429	60S ribosomal protein L13a OS=Homo sapiens OX=9606 GN=RPL13A PE=1 SV=2	0	21.701	16	4	8	4	203	23.6	10.93	11.05	4	0	0	1.06818e+07	High	1
High	Master Protein	A0A8Q3WKK5	Nucleoporin p58/p45 OS=Homo sapiens OX=9606 GN=NUP58 PE=4 SV=1	0	27.206	16	8	11	8	570	58.5	8.92	15.56	8	0	0	1.05892e+07	High	1
High	Master Protein	P09525	Annexin A4 OS=Homo sapiens OX=9606 GN=ANXA4 PE=1 SV=4	0	34.367	30	10	13	10	319	35.9	6.13	17.61	10	0	0	1.05689e+07	High	1
High	Master Protein	Q9NRX5	Serine incorporator 1 OS=Homo sapiens OX=9606 GN=SERINC1 PE=1 SV=1	0	16.592	11	4	7	4	453	50.5	5.85	12.03	4	0	0	1.05667e+07	High	1
High	Master Protein	Q9BRK4	Leucine zipper putative tumor suppressor 2 OS=Homo sapiens OX=9606 GN=LZTS2 PE=1 SV=2	0	45.917	19	11	17	11	669	72.7	6.51	33.2	11	0	0	1.05609e+07	High	1
High	Master Protein	P29966	Myristoylated alanine-rich C-kinase substrate OS=Homo sapiens OX=9606 GN=MARCKS PE=1 SV=4	0	32.369	30	7	7	7	332	31.5	4.45	11.65	7	0	0	1.05584e+07	High	1
High	Master Protein	H0YL69	Proteasome subunit alpha type (Fragment) OS=Homo sapiens OX=9606 GN=PSMA4 PE=1 SV=1	0	18.744	25	6	10	6	236	26.4	7.71	14.29	6	0	0	1.0457e+07	High	1
High	Master Protein	P11169	Solute carrier family 2, facilitated glucose transporter member 3 OS=Homo sapiens OX=9606 GN=SLC2A3 PE=1 SV=1	0	7.434	6	3	4	1	496	53.9	7.2	1.78	3	0	1	1.04361e+07	High	1
High	Master Protein	Q92783	Signal transducing adapter molecule 1 OS=Homo sapiens OX=9606 GN=STAM PE=1 SV=3	0	19.659	8	4	7	2	540	59.1	4.82	6.03	4	0	2	1.04089e+07	High	1
High	Master Protein	B1AK88	F-actin-capping protein subunit beta OS=Homo sapiens OX=9606 GN=CAPZB PE=1 SV=1	0	33.681	36	9	14	9	301	33.8	6.43	17.16	9	0	0	1.03991e+07	High	1
High	Master Protein	Q02790	Peptidyl-prolyl cis-trans isomerase FKBP4 OS=Homo sapiens OX=9606 GN=FKBP4 PE=1 SV=3	0	47.251	36	13	15	13	459	51.8	5.43	20.69	13	0	0	1.03565e+07	High	1
High	Master Protein	H0YKD8	60S ribosomal protein L28 OS=Homo sapiens OX=9606 GN=RPL28 PE=1 SV=1	0	13.088	16	4	5	4	170	19.1	11.46	7.69	4	0	0	1.02966e+07	High	1
High	Master Protein	H0Y4R1	Inosine-5'-monophosphate dehydrogenase OS=Homo sapiens OX=9606 GN=IMPDH2 PE=1 SV=2	0	18.882	17	6	8	6	538	58.3	7.27	13.61	6	0	0	1.02905e+07	High	1
High	Master Protein	Q6P996	Pyridoxal-dependent decarboxylase domain-containing protein 1 OS=Homo sapiens OX=9606 GN=PDXDC1 PE=1 SV=2	0	46.773	22	13	16	13	788	86.7	5.38	19.67	13	0	0	1.02759e+07	High	1
High	Master Protein	P62873	Guanine nucleotide-binding protein G(I)/G(S)/G(T) subunit beta-1 OS=Homo sapiens OX=9606 GN=GNB1 PE=1 SV=3	0	35.677	26	7	9	3	340	37.4	6	18.98	7	0	0	1.02736e+07	High	1
High	Master Protein	P22314	Ubiquitin-like modifier-activating enzyme 1 OS=Homo sapiens OX=9606 GN=UBA1 PE=1 SV=3	0	32.424	12	9	11	9	1058	117.8	5.76	13.55	9	0	0	1.02732e+07	High	1
High	Master Protein	P42766	60S ribosomal protein L35 OS=Homo sapiens OX=9606 GN=RPL35 PE=1 SV=2	0	10.89	26	3	5	3	123	14.5	11.05	11.51	3	0	0	10268612	High	1
High	Master Protein	Q9H8Y8	Golgi reassembly-stacking protein 2 OS=Homo sapiens OX=9606 GN=GORASP2 PE=1 SV=3	0	14.616	8	4	5	4	452	47.1	4.82	10.17	4	0	0	1.02541e+07	High	1
High	Master Protein	O14654	Insulin receptor substrate 4 OS=Homo sapiens OX=9606 GN=IRS4 PE=1 SV=1	0	37.86	12	13	17	13	1257	133.7	8.44	6.91	13	0	0	1.0232e+07	High	1
High	Master Protein	A0A2R8YCW8	Protein 4.1 OS=Homo sapiens OX=9606 GN=EPB41 PE=1 SV=1	0	14.083	7	5	6	4	748	84.7	6.64	7.09	5	0	0	1.02187e+07	High	1
High	Master Protein	F5H4N6	Glutamate receptor-interacting protein 1 (Fragment) OS=Homo sapiens OX=9606 GN=GRIP1 PE=1 SV=1	0	31.048	14	12	14	12	1056	114	6.01	11.16	12	0	0	1.01987e+07	High	1
High	Master Protein	Q92896	Golgi apparatus protein 1 OS=Homo sapiens OX=9606 GN=GLG1 PE=1 SV=2	0	34.285	11	12	13	12	1179	134.5	6.9	7.97	12	0	0	1.01848e+07	High	1
High	Master Protein	Q4VCS5	Angiomotin OS=Homo sapiens OX=9606 GN=AMOT PE=1 SV=1	0	38.765	13	12	14	11	1084	118	7.64	13.31	12	0	1	1.01525e+07	High	1
High	Master Protein	Q9H1A4	Anaphase-promoting complex subunit 1 OS=Homo sapiens OX=9606 GN=ANAPC1 PE=1 SV=1	0	54.932	10	15	17	15	1944	216.4	6.3	20.83	15	0	0	1.01428e+07	High	1
High	Master Protein	O14818	Proteasome subunit alpha type-7 OS=Homo sapiens OX=9606 GN=PSMA7 PE=1 SV=1	0	24.763	29	6	10	6	248	27.9	8.46	15.17	6	0	0	1.0105e+07	High	1
High	Master Protein	P17302	Gap junction alpha-1 protein OS=Homo sapiens OX=9606 GN=GJA1 PE=1 SV=2	0	31.133	26	8	12	8	382	43	8.76	15.18	8	0	0	1.00514e+07	High	1
High	Master Protein	O95772	STARD3 N-terminal-like protein OS=Homo sapiens OX=9606 GN=STARD3NL PE=1 SV=1	0	9.77	18	4	4	4	234	26.6	4.81	3.92	4	0	0	1.00282e+07	High	1
High	Master Protein	Q13137	Calcium-binding and coiled-coil domain-containing protein 2 OS=Homo sapiens OX=9606 GN=CALCOCO2 PE=1 SV=1	0	29.016	24	9	10	9	446	52.2	5.02	3.04	9	0	0	1.00064e+07	High	1
High	Master Protein	I1E4Y6	GRB10-interacting GYF protein 2 OS=Homo sapiens OX=9606 GN=GIGYF2 PE=1 SV=1	0	42.019	13	12	15	12	1321	152.4	5.6	12.5	12	0	0	1.00008e+07	High	1
High	Master Protein	Q9UL25	Ras-related protein Rab-21 OS=Homo sapiens OX=9606 GN=RAB21 PE=1 SV=3	0	21.561	24	6	8	6	225	24.3	7.94	7.86	6	0	0	9.96344e+06	High	1
High	Master Protein	P60900	Proteasome subunit alpha type-6 OS=Homo sapiens OX=9606 GN=PSMA6 PE=1 SV=1	0	27.019	27	6	7	6	246	27.4	6.76	15.9	6	0	0	9.93167e+06	High	1
High	Master Protein	Q9Y5Q8	General transcription factor 3C polypeptide 5 OS=Homo sapiens OX=9606 GN=GTF3C5 PE=1 SV=2	0	32.804	23	11	13	11	519	59.5	6.9	15.03	11	0	0	9.90054e+06	High	1
High	Master Protein	Q9H3P7	Golgi resident protein GCP60 OS=Homo sapiens OX=9606 GN=ACBD3 PE=1 SV=4	0	47.192	27	10	16	10	528	60.6	5.06	27.05	10	0	0	9.8947e+06	High	1
High	Master Protein	P30153	Serine/threonine-protein phosphatase 2A 65 kDa regulatory subunit A alpha isoform OS=Homo sapiens OX=9606 GN=PPP2R1A PE=1 SV=4	0	42.767	21	10	10	9	589	65.3	5.11	15.81	10	0	1	9858123	High	1
High	Master Protein	Q14126	Desmoglein-2 OS=Homo sapiens OX=9606 GN=DSG2 PE=1 SV=2	0	43.108	16	13	16	13	1118	122.2	5.24	13.25	13	0	0	9.76971e+06	High	1
High	Master Protein	P16150	Leukosialin OS=Homo sapiens OX=9606 GN=SPN PE=1 SV=1	0	4.745	3	1	3	1	400	40.3	5.1	5.65	1	0	0	9.73253e+06	High	1
High	Master Protein	Q15393	Splicing factor 3B subunit 3 OS=Homo sapiens OX=9606 GN=SF3B3 PE=1 SV=4	0	14.31	6	5	8	5	1217	135.5	5.26	8.02	5	0	0	9.65676e+06	High	1
High	Master Protein	Q9HAW4	Claspin OS=Homo sapiens OX=9606 GN=CLSPN PE=1 SV=3	0	55.372	17	17	21	17	1339	151	4.82	23.24	17	0	0	9.61559e+06	High	1
High	Master Protein	P26196	Probable ATP-dependent RNA helicase DDX6 OS=Homo sapiens OX=9606 GN=DDX6 PE=1 SV=2	0	31.699	20	7	10	7	483	54.4	8.66	17.98	7	0	0	9.54764e+06	High	1
High	Master Protein	Q8TAV4	Stomatin-like protein 3 OS=Homo sapiens OX=9606 GN=STOML3 PE=1 SV=1	0.002	2.625	5	2	2	1	291	32.1	8.63	0	2	0	0	9529045	High	1
High	Master Protein	E7EU96	Casein kinase II subunit alpha OS=Homo sapiens OX=9606 GN=CSNK2A1 PE=1 SV=1	0	44.197	25	8	9	7	385	45.3	7.94	14.33	8	0	1	9.52199e+06	High	1
High	Master Protein	Q504Q3	PAN2-PAN3 deadenylation complex catalytic subunit PAN2 OS=Homo sapiens OX=9606 GN=PAN2 PE=1 SV=3	0	47.745	14	16	20	16	1202	135.3	5.99	12.03	16	0	0	9.39889e+06	High	1
High	Master Protein	Q9H2U1	ATP-dependent DNA/RNA helicase DHX36 OS=Homo sapiens OX=9606 GN=DHX36 PE=1 SV=2	0	49.937	17	14	17	14	1008	114.7	7.68	22.32	14	0	0	9.37828e+06	High	1
High	Master Protein	P25788	Proteasome subunit alpha type-3 OS=Homo sapiens OX=9606 GN=PSMA3 PE=1 SV=2	0	32.588	29	9	12	9	255	28.4	5.33	17.75	9	0	0	9.36033e+06	High	1
High	Master Protein	Q8WXE9	Stonin-2 OS=Homo sapiens OX=9606 GN=STON2 PE=1 SV=1	0	14.763	5	5	9	5	905	101.1	5.39	9.11	5	0	0	9.29703e+06	High	1
High	Master Protein	P61019	Ras-related protein Rab-2A OS=Homo sapiens OX=9606 GN=RAB2A PE=1 SV=1	0	36.496	35	8	13	4	212	23.5	6.54	25	8	0	4	9.28876e+06	High	1
High	Master Protein	Q9Y484	WD repeat domain phosphoinositide-interacting protein 4 OS=Homo sapiens OX=9606 GN=WDR45 PE=1 SV=1	0	28.887	24	8	12	8	360	39.8	7.14	22.38	8	0	0	9.27045e+06	High	1
High	Master Protein	Q9NZI8	Insulin-like growth factor 2 mRNA-binding protein 1 OS=Homo sapiens OX=9606 GN=IGF2BP1 PE=1 SV=2	0	27.386	15	7	9	6	577	63.4	9.2	14.89	7	0	1	9.21883e+06	High	1
High	Master Protein	P35813	Protein phosphatase 1A OS=Homo sapiens OX=9606 GN=PPM1A PE=1 SV=1	0	41.328	41	12	13	9	382	42.4	5.36	19.46	12	0	3	9.20057e+06	High	1
High	Master Protein	A0A7I2V4F0	ATP-dependent RNA helicase DDX1 OS=Homo sapiens OX=9606 GN=DDX1 PE=1 SV=1	0	22.299	12	9	14	9	734	81.7	7.33	17.6	9	0	0	9.19144e+06	High	1
High	Master Protein	O15027	Protein transport protein Sec16A OS=Homo sapiens OX=9606 GN=SEC16A PE=1 SV=4	0	47.741	10	17	19	17	2357	251.7	5.8	26.51	17	0	0	9.15768e+06	High	1
High	Master Protein	F5H2F4	C-1-tetrahydrofolate synthase, cytoplasmic OS=Homo sapiens OX=9606 GN=MTHFD1 PE=1 SV=2	0	26.498	11	11	14	11	964	104.6	7.59	14.25	11	0	0	9.10073e+06	High	1
High	Master Protein	Q93050	V-type proton ATPase 116 kDa subunit a 1 OS=Homo sapiens OX=9606 GN=ATP6V0A1 PE=1 SV=3	0	32.418	15	11	12	9	837	96.4	6.43	13.93	11	0	2	9.05144e+06	High	1
High	Master Protein	E9PCA1	T-complex protein 1 subunit epsilon OS=Homo sapiens OX=9606 GN=CCT5 PE=1 SV=1	0	36.049	22	13	17	12	520	57.1	5.55	6.62	13	0	1	8.98719e+06	High	1
High	Master Protein	G5EA09	Syndecan binding protein (Syntenin), isoform CRA_a OS=Homo sapiens OX=9606 GN=SDCBP PE=1 SV=1	0	26.714	20	4	7	4	318	34.8	8.51	18.77	4	0	0	8.97108e+06	High	1
High	Master Protein	P60763	Ras-related C3 botulinum toxin substrate 3 OS=Homo sapiens OX=9606 GN=RAC3 PE=1 SV=1	0	7.862	16	3	4	1	192	21.4	8.15	2.42	3	0	1	8.96218e+06	High	1
High	Master Protein	P08865	40S ribosomal protein SA OS=Homo sapiens OX=9606 GN=RPSA PE=1 SV=4	0	22.28	20	6	8	6	295	32.8	4.87	11.7	6	0	0	8.87843e+06	High	1
High	Master Protein	H7C5E8	Serotransferrin (Fragment) OS=Homo sapiens OX=9606 GN=TF PE=1 SV=1	0	13.15	8	2	3	2	143	15.8	9.33	5.93	2	0	0	8.87671e+06	High	1
High	Master Protein	Q14247	Src substrate cortactin OS=Homo sapiens OX=9606 GN=CTTN PE=1 SV=2	0	33.765	25	12	16	12	550	61.5	5.4	12.7	12	0	0	8849371	High	1
High	Master Protein	Q6P2H3	Centrosomal protein of 85 kDa OS=Homo sapiens OX=9606 GN=CEP85 PE=1 SV=1	0	30.915	13	9	12	9	762	85.6	6	17.71	9	0	0	8.83329e+06	High	1
High	Master Protein	Q8N6T3	ADP-ribosylation factor GTPase-activating protein 1 OS=Homo sapiens OX=9606 GN=ARFGAP1 PE=1 SV=2	0	33.105	27	9	11	9	406	44.6	5.66	16.94	9	0	0	8.82759e+06	High	1
High	Master Protein	P11279	Lysosome-associated membrane glycoprotein 1 OS=Homo sapiens OX=9606 GN=LAMP1 PE=1 SV=3	0	9.323	7	3	7	3	417	44.9	8.75	6.21	3	0	0	8.79552e+06	High	1
High	Master Protein	P62269	40S ribosomal protein S18 OS=Homo sapiens OX=9606 GN=RPS18 PE=1 SV=3	0	18.225	30	6	8	3	152	17.7	10.99	9.34	6	0	3	8.77944e+06	High	1
High	Master Protein	Q96P63	Serpin B12 OS=Homo sapiens OX=9606 GN=SERPINB12 PE=1 SV=1	0	6.974	7	3	3	3	405	46.2	5.53	6.28	3	0	0	8.73903e+06	High	1
High	Master Protein	P18085	ADP-ribosylation factor 4 OS=Homo sapiens OX=9606 GN=ARF4 PE=1 SV=3	0	26.517	27	4	7	2	180	20.5	7.14	17.34	4	0	0	8677735	High	1
High	Master Protein	Q9UM82	Spermatogenesis-associated protein 2 OS=Homo sapiens OX=9606 GN=SPATA2 PE=1 SV=2	0	37.171	25	11	11	11	520	58.4	8.75	17.39	11	0	0	8.65372e+06	High	1
High	Master Protein	P54920	Alpha-soluble NSF attachment protein OS=Homo sapiens OX=9606 GN=NAPA PE=1 SV=3	0	24.765	24	6	7	6	295	33.2	5.36	13.07	6	0	0	8.6492e+06	High	1
High	Master Protein	A0JNW5	UHRF1-binding protein 1-like OS=Homo sapiens OX=9606 GN=UHRF1BP1L PE=1 SV=2	0	63.418	19	20	27	17	1464	164.1	6.32	11.03	20	0	3	8.64758e+06	High	1
High	Master Protein	Q15691	Microtubule-associated protein RP/EB family member 1 OS=Homo sapiens OX=9606 GN=MAPRE1 PE=1 SV=3	0	40.553	39	8	10	8	268	30	5.14	19.65	8	0	0	8.60621e+06	High	1
High	Master Protein	Q86YT6	E3 ubiquitin-protein ligase MIB1 OS=Homo sapiens OX=9606 GN=MIB1 PE=1 SV=1	0	61.477	22	17	21	16	1006	110.1	6.92	21.05	17	0	1	8.60493e+06	High	1
High	Master Protein	Q8NEL9	Phospholipase DDHD1 OS=Homo sapiens OX=9606 GN=DDHD1 PE=1 SV=2	0	50.256	16	11	16	11	900	100.4	5.67	21.84	11	0	0	8.54744e+06	High	1
High	Master Protein	P42566	Epidermal growth factor receptor substrate 15 OS=Homo sapiens OX=9606 GN=EPS15 PE=1 SV=2	0	42.745	19	14	16	14	896	98.6	4.64	15.67	14	0	0	8.53558e+06	High	1
High	Master Protein	A0A087X0W8	Transcription factor p65 OS=Homo sapiens OX=9606 GN=RELA PE=1 SV=1	0	30.743	23	9	11	9	448	49.5	7.4	14.04	9	0	0	8.46409e+06	High	1
High	Master Protein	A0A7P0TAE1	Endoplasmin OS=Homo sapiens OX=9606 GN=HSP90B1 PE=1 SV=1	0	42.165	15	12	17	10	789	90.7	5.24	18.27	12	0	0	8.44583e+06	High	1
High	Master Protein	Q15075	Early endosome antigen 1 OS=Homo sapiens OX=9606 GN=EEA1 PE=1 SV=2	0	60.668	14	17	19	17	1411	162.4	5.68	21.7	17	0	0	8.43654e+06	High	1
High	Master Protein	A0A7I2V4L7	Polyadenylate-binding protein OS=Homo sapiens OX=9606 GN=PABPC4 PE=1 SV=1	0	51.763	27	14	16	9	601	66.5	9.61	22.41	14	0	0	8.38312e+06	High	1
High	Master Protein	P54709	Sodium/potassium-transporting ATPase subunit beta-3 OS=Homo sapiens OX=9606 GN=ATP1B3 PE=1 SV=1	0	9.966	13	4	6	4	279	31.5	8.35	5.74	4	0	0	8.38262e+06	High	1
High	Master Protein	B5MDF5	GTP-binding nuclear protein Ran OS=Homo sapiens OX=9606 GN=RAN PE=1 SV=1	0	12.929	23	4	4	4	233	26.2	7.01	6.78	4	0	0	8.35467e+06	High	1
High	Master Protein	J3KS17	Beta-2-glycoprotein 1 (Fragment) OS=Homo sapiens OX=9606 GN=APOH PE=1 SV=1	0	5.845	17	2	3	2	104	11.7	6.49	4.85	2	0	0	8.33735e+06	High	1
High	Master Protein	Q9NR50	Translation initiation factor eIF-2B subunit gamma OS=Homo sapiens OX=9606 GN=EIF2B3 PE=1 SV=1	0	18.804	16	5	7	5	452	50.2	6.47	7.24	5	0	0	8.32546e+06	High	1
High	Master Protein	Q9Y490	Talin-1 OS=Homo sapiens OX=9606 GN=TLN1 PE=1 SV=3	0	57.608	9	17	17	17	2541	269.6	6.07	18.5	17	0	0	8.32159e+06	High	1
High	Master Protein	Q9Y265	RuvB-like 1 OS=Homo sapiens OX=9606 GN=RUVBL1 PE=1 SV=1	0	32.73	22	7	10	7	456	50.2	6.42	15.46	7	0	0	8.3118e+06	High	1
High	Master Protein	A0A2R8Y5Y7	60S ribosomal protein L9 OS=Homo sapiens OX=9606 GN=RPL9 PE=1 SV=1	0	16.616	20	5	6	5	220	25	9.74	7.82	5	0	0	8.30619e+06	High	1
High	Master Protein	P62280	40S ribosomal protein S11 OS=Homo sapiens OX=9606 GN=RPS11 PE=1 SV=3	0	17.577	35	6	6	6	158	18.4	10.3	6.71	6	0	0	8.27602e+06	High	1
High	Master Protein	P61221	ATP-binding cassette sub-family E member 1 OS=Homo sapiens OX=9606 GN=ABCE1 PE=1 SV=1	0	25.757	14	7	10	7	599	67.3	8.34	14.44	7	0	0	8.19796e+06	High	1
High	Master Protein	Q8WWZ4	ATP-binding cassette sub-family A member 10 OS=Homo sapiens OX=9606 GN=ABCA10 PE=2 SV=3	0.001	3.013	1	1	2	1	1543	175.7	6.65	4.57	1	0	0	8.09467e+06	High	1
High	Master Protein	J3KR23	IST1 homolog (Fragment) OS=Homo sapiens OX=9606 GN=IST1 PE=1 SV=1	0	6.869	9	3	4	3	289	31.2	4.75	4.01	3	0	0	8094151	High	1
High	Master Protein	Q96II8	DISP complex protein LRCH3 OS=Homo sapiens OX=9606 GN=LRCH3 PE=1 SV=2	0	36.875	20	12	14	11	777	86	6.71	14.21	12	0	1	8.07488e+06	High	1
High	Master Protein	P10644	cAMP-dependent protein kinase type I-alpha regulatory subunit OS=Homo sapiens OX=9606 GN=PRKAR1A PE=1 SV=1	0	21.43	12	7	11	7	381	43	5.35	15.91	7	0	0	7.96966e+06	High	1
High	Master Protein	H3BVH7	Ras-related protein Rab-27A (Fragment) OS=Homo sapiens OX=9606 GN=RAB27A PE=1 SV=1	0	6.642	16	2	2	2	146	16.7	5.59	2.2	2	0	0	7.79849e+06	High	1
High	Master Protein	P40227	T-complex protein 1 subunit zeta OS=Homo sapiens OX=9606 GN=CCT6A PE=1 SV=3	0	30.406	21	8	10	8	531	58	6.68	9.34	8	0	0	7.77913e+06	High	1
High	Master Protein	P46778	60S ribosomal protein L21 OS=Homo sapiens OX=9606 GN=RPL21 PE=1 SV=2	0	14.093	27	4	6	4	160	18.6	10.49	12.99	4	0	0	7.75723e+06	High	1
High	Master Protein	O75083	WD repeat-containing protein 1 OS=Homo sapiens OX=9606 GN=WDR1 PE=1 SV=4	0	30.566	19	8	11	8	606	66.2	6.65	8.92	8	0	0	7.7313e+06	High	1
High	Master Protein	B0QZ18	Copine-1 OS=Homo sapiens OX=9606 GN=CPNE1 PE=1 SV=1	0	19.713	12	7	9	7	542	59.7	6.04	13.06	7	0	0	7.63623e+06	High	1
High	Master Protein	D6RA82	Annexin OS=Homo sapiens OX=9606 GN=ANXA3 PE=1 SV=1	0	5.319	6	2	2	2	284	32.1	5.94	2.12	2	0	0	7.5677e+06	High	1
High	Master Protein	X6RJP6	Transgelin-2 (Fragment) OS=Homo sapiens OX=9606 GN=TAGLN2 PE=1 SV=1	0	14.575	30	5	8	5	187	21.1	7.81	11.93	5	0	0	7.53782e+06	High	1
High	Master Protein	O15118	NPC intracellular cholesterol transporter 1 OS=Homo sapiens OX=9606 GN=NPC1 PE=1 SV=2	0	29.142	8	10	10	10	1278	142.1	5.36	11.08	10	0	0	7.46414e+06	High	1
High	Master Protein	P22234	Bifunctional phosphoribosylaminoimidazole carboxylase/phosphoribosylaminoimidazole succinocarboxamide synthetase OS=Homo sapiens OX=9606 GN=PAICS PE=1 SV=3	0	26.816	21	9	11	9	425	47	7.23	15.76	9	0	0	7.42481e+06	High	1
High	Master Protein	P62277	40S ribosomal protein S13 OS=Homo sapiens OX=9606 GN=RPS13 PE=1 SV=2	0	14.561	38	5	8	5	151	17.2	10.54	9.56	5	0	0	7.40622e+06	High	1
High	Master Protein	P31939	Bifunctional purine biosynthesis protein ATIC OS=Homo sapiens OX=9606 GN=ATIC PE=1 SV=3	0	18.687	12	7	7	7	592	64.6	6.71	7.73	7	0	0	7.36999e+06	High	1
High	Master Protein	P53396	ATP-citrate synthase OS=Homo sapiens OX=9606 GN=ACLY PE=1 SV=3	0	37.227	13	12	15	12	1101	120.8	7.33	17.29	12	0	0	7.30825e+06	High	1
High	Master Protein	P19784	Casein kinase II subunit alpha' OS=Homo sapiens OX=9606 GN=CSNK2A2 PE=1 SV=1	0	32.75	26	7	11	6	350	41.2	8.56	7.5	7	0	0	7.30616e+06	High	1
High	Master Protein	P28066	Proteasome subunit alpha type-5 OS=Homo sapiens OX=9606 GN=PSMA5 PE=1 SV=3	0	16.778	25	4	5	4	241	26.4	4.79	11.06	4	0	0	7.30486e+06	High	1
High	Master Protein	O15143	Actin-related protein 2/3 complex subunit 1B OS=Homo sapiens OX=9606 GN=ARPC1B PE=1 SV=3	0	27.308	26	8	11	8	372	40.9	8.35	17.81	8	0	0	7.29674e+06	High	1
High	Master Protein	Q6P158	Putative ATP-dependent RNA helicase DHX57 OS=Homo sapiens OX=9606 GN=DHX57 PE=1 SV=2	0	42.679	11	14	17	14	1386	155.5	7.71	20.8	14	0	0	7.29594e+06	High	1
High	Master Protein	C9JIR6	Protein-serine/threonine phosphatase (Fragment) OS=Homo sapiens OX=9606 GN=PPM1B PE=1 SV=1	0	41.429	34	10	13	7	378	41.8	5.35	25.67	10	0	0	7.27298e+06	High	1
High	Master Protein	O75694	Nuclear pore complex protein Nup155 OS=Homo sapiens OX=9606 GN=NUP155 PE=1 SV=1	0	34.206	9	12	12	12	1391	155.1	6.16	14	12	0	0	7.20738e+06	High	1
High	Master Protein	P37108	Signal recognition particle 14 kDa protein OS=Homo sapiens OX=9606 GN=SRP14 PE=1 SV=2	0	24.484	24	6	8	6	136	14.6	10.04	12.34	6	0	0	7.2032e+06	High	1
High	Master Protein	A0A5F9ZHR7	Lysosomal acid phosphatase OS=Homo sapiens OX=9606 GN=ACP2 PE=1 SV=1	0	15.866	13	6	9	6	434	49.4	6.74	15.03	6	0	0	7.19663e+06	High	1
High	Master Protein	Q02413	Desmoglein-1 OS=Homo sapiens OX=9606 GN=DSG1 PE=1 SV=2	0	53.97	18	14	18	14	1049	113.7	5.03	12.04	14	0	0	7.13638e+06	High	1
High	Master Protein	M0R165	Epidermal growth factor receptor substrate 15-like 1 OS=Homo sapiens OX=9606 GN=EPS15L1 PE=1 SV=1	0	37.56	14	11	14	11	756	83.4	5.11	13.34	11	0	0	7.08101e+06	High	1
High	Master Protein	P63010	AP-2 complex subunit beta OS=Homo sapiens OX=9606 GN=AP2B1 PE=1 SV=1	0	38.327	14	13	13	6	937	104.5	5.38	8.13	13	0	6	7.04821e+06	High	1
High	Master Protein	P61353	60S ribosomal protein L27 OS=Homo sapiens OX=9606 GN=RPL27 PE=1 SV=2	0	13.067	32	4	4	4	136	15.8	10.56	7.07	4	0	0	7.04523e+06	High	1
High	Master Protein	A0A1W2PQR6	Lysosome membrane protein 2 OS=Homo sapiens OX=9606 GN=SCARB2 PE=1 SV=1	0	13.344	10	5	6	5	449	51	5.16	8.28	5	0	0	7.03185e+06	High	1
High	Master Protein	P61254	60S ribosomal protein L26 OS=Homo sapiens OX=9606 GN=RPL26 PE=1 SV=1	0	14.808	23	5	8	5	145	17.2	10.55	12.78	5	0	0	6.97793e+06	High	1
High	Master Protein	O95373	Importin-7 OS=Homo sapiens OX=9606 GN=IPO7 PE=1 SV=1	0	40.724	14	13	14	13	1038	119.4	4.82	17.58	13	0	0	6.90987e+06	High	1
High	Master Protein	P17174	Aspartate aminotransferase, cytoplasmic OS=Homo sapiens OX=9606 GN=GOT1 PE=1 SV=3	0	18.928	16	6	7	6	413	46.2	7.01	8.41	6	0	0	6.87893e+06	High	1
High	Master Protein	C9JZR2	Catenin delta-1 OS=Homo sapiens OX=9606 GN=CTNND1 PE=1 SV=2	0	42.649	19	14	14	14	938	104.8	6.87	12.39	14	0	0	6.85371e+06	High	1
High	Master Protein	Q9H6S0	3'-5' RNA helicase YTHDC2 OS=Homo sapiens OX=9606 GN=YTHDC2 PE=1 SV=2	0	55.345	14	16	16	16	1430	160.1	8.4	17.85	16	0	0	6.80642e+06	High	1
High	Master Protein	Q9UBV8	Peflin OS=Homo sapiens OX=9606 GN=PEF1 PE=1 SV=1	0	10.067	10	4	4	4	284	30.4	6.54	5.92	4	0	0	6.80203e+06	High	1
High	Master Protein	P52907	F-actin-capping protein subunit alpha-1 OS=Homo sapiens OX=9606 GN=CAPZA1 PE=1 SV=3	0	23.869	26	5	8	4	286	32.9	5.69	10.51	5	0	1	6.78212e+06	High	1
High	Master Protein	P30086	Phosphatidylethanolamine-binding protein 1 OS=Homo sapiens OX=9606 GN=PEBP1 PE=1 SV=3	0	21.998	47	7	8	7	187	21	7.53	5.87	7	0	0	6.75818e+06	High	1
High	Master Protein	M0R1M5	40S ribosomal protein S16 (Fragment) OS=Homo sapiens OX=9606 GN=RPS16 PE=1 SV=1	0	14.656	51	5	6	5	85	9.4	9.77	5.28	5	0	0	6.75394e+06	High	1
High	Master Protein	Q9NX62	Golgi-resident adenosine 3',5'-bisphosphate 3'-phosphatase OS=Homo sapiens OX=9606 GN=BPNT2 PE=1 SV=1	0	26.416	12	6	8	6	359	38.7	6.86	9.81	6	0	0	6.7241e+06	High	1
High	Master Protein	P35221	Catenin alpha-1 OS=Homo sapiens OX=9606 GN=CTNNA1 PE=1 SV=1	0	56.341	19	13	18	13	906	100	6.29	18.18	13	0	0	6.71017e+06	High	1
High	Master Protein	P02794	Ferritin heavy chain OS=Homo sapiens OX=9606 GN=FTH1 PE=1 SV=2	0	6.573	17	3	4	3	183	21.2	5.55	1.61	3	0	0	6.70879e+06	High	1
High	Master Protein	A0A5K1VW95	Malate dehydrogenase OS=Homo sapiens OX=9606 GN=MDH1 PE=1 SV=1	0	21.637	17	5	6	5	353	38.6	7.3	5.91	5	0	0	6.68246e+06	High	1
High	Master Protein	Q9Y617	Phosphoserine aminotransferase OS=Homo sapiens OX=9606 GN=PSAT1 PE=1 SV=2	0	31.888	29	9	10	9	370	40.4	7.66	15.29	9	0	0	6.67332e+06	High	1
High	Master Protein	Q8TEV9	Guanine nucleotide exchange protein SMCR8 OS=Homo sapiens OX=9606 GN=SMCR8 PE=1 SV=2	0	36.568	12	10	14	10	937	105	5.58	18.23	10	0	0	6.66893e+06	High	1
High	Master Protein	A0A8Q3SI95	Complement component C9 OS=Homo sapiens OX=9606 GN=C9 PE=4 SV=1	0	8.147	4	2	3	2	535	60.6	5.59	4.27	2	0	0	6.66686e+06	High	1
High	Master Protein	Q9ULV4	Coronin-1C OS=Homo sapiens OX=9606 GN=CORO1C PE=1 SV=1	0	18.261	14	6	6	6	474	53.2	7.08	8.8	6	0	0	6.62495e+06	High	1
High	Master Protein	Q9H0S4	Probable ATP-dependent RNA helicase DDX47 OS=Homo sapiens OX=9606 GN=DDX47 PE=1 SV=1	0.004	2.174	2	1	1	1	455	50.6	9.1	0	1	0	0	6615433	High	1
High	Master Protein	A0A2U3TZL5	CD59 glycoprotein (Fragment) OS=Homo sapiens OX=9606 GN=CD59 PE=1 SV=1	0	12.144	25	3	5	3	120	13.3	6.25	9.02	3	0	0	6.61124e+06	High	1
High	Master Protein	Q12800	Alpha-globin transcription factor CP2 OS=Homo sapiens OX=9606 GN=TFCP2 PE=1 SV=2	0	40.671	24	9	10	8	502	57.2	5.8	8.9	9	0	1	6.59807e+06	High	1
High	Master Protein	A0A7I2YQN2	Heterogeneous nuclear ribonucleoprotein Q OS=Homo sapiens OX=9606 GN=SYNCRIP PE=1 SV=1	0	34.217	15	9	9	9	561	62.5	7.56	12.64	9	0	0	6.56041e+06	High	1
High	Master Protein	C9J2Y9	DNA-directed RNA polymerase subunit beta OS=Homo sapiens OX=9606 GN=POLR2B PE=1 SV=2	0	39.153	12	12	13	12	1167	133	7.15	9.8	12	0	0	6.55563e+06	High	1
High	Master Protein	Q01518	Adenylyl cyclase-associated protein 1 OS=Homo sapiens OX=9606 GN=CAP1 PE=1 SV=5	0	19.006	16	7	7	7	475	51.9	8.06	8.01	7	0	0	6.54419e+06	High	1
High	Master Protein	Q9Y678	Coatomer subunit gamma-1 OS=Homo sapiens OX=9606 GN=COPG1 PE=1 SV=1	0	39.471	16	12	14	11	874	97.7	5.47	17.58	12	0	0	6.54102e+06	High	1
High	Master Protein	Q8IXJ9	Polycomb group protein ASXL1 OS=Homo sapiens OX=9606 GN=ASXL1 PE=1 SV=4	0.008	1.844	1	1	1	1	1541	165.3	6.21	0	1	0	0	6.54086e+06	High	1
High	Master Protein	F5H365	Protein transport protein SEC23 OS=Homo sapiens OX=9606 GN=SEC23A PE=1 SV=1	0	38.58	13	8	9	6	736	82.9	7.46	17.16	8	0	2	6.52465e+06	High	1
High	Master Protein	P32119	Peroxiredoxin-2 OS=Homo sapiens OX=9606 GN=PRDX2 PE=1 SV=5	0	15.853	28	5	12	4	198	21.9	5.97	16.84	5	0	0	6.51155e+06	High	1
High	Master Protein	Q14677	Clathrin interactor 1 OS=Homo sapiens OX=9606 GN=CLINT1 PE=1 SV=1	0	39.739	21	11	14	11	625	68.2	6.42	15.28	11	0	0	6.43689e+06	High	1
High	Master Protein	P16157	Ankyrin-1 OS=Homo sapiens OX=9606 GN=ANK1 PE=1 SV=3	0	44.059	9	11	12	11	1881	206.1	6.01	18.12	11	0	0	6.40464e+06	High	1
High	Master Protein	A0A8I5IG87	M-phase phosphoprotein 9 OS=Homo sapiens OX=9606 GN=MPHOSPH9 PE=1 SV=1	0	43.183	15	12	15	12	1153	129.2	6.25	17.23	12	0	0	6.40289e+06	High	1
High	Master Protein	Q9HB71	Calcyclin-binding protein OS=Homo sapiens OX=9606 GN=CACYBP PE=1 SV=2	0	30.65	41	7	10	7	228	26.2	8.25	11.44	7	0	0	6.37654e+06	High	1
High	Master Protein	Q92600	CCR4-NOT transcription complex subunit 9 OS=Homo sapiens OX=9606 GN=CNOT9 PE=1 SV=1	0	11.475	14	4	6	4	299	33.6	8.03	10.39	4	0	0	6.34895e+06	High	1
High	Master Protein	Q99805	Transmembrane 9 superfamily member 2 OS=Homo sapiens OX=9606 GN=TM9SF2 PE=1 SV=1	0	17.69	13	5	6	5	663	75.7	7.44	5.57	5	0	0	6.32618e+06	High	1
High	Master Protein	P55060	Exportin-2 OS=Homo sapiens OX=9606 GN=CSE1L PE=1 SV=3	0	30.823	12	11	13	11	971	110.3	5.77	15.25	11	0	0	6.32024e+06	High	1
High	Master Protein	Q12907	Vesicular integral-membrane protein VIP36 OS=Homo sapiens OX=9606 GN=LMAN2 PE=1 SV=1	0	25.681	24	7	7	7	356	40.2	6.95	12.03	7	0	0	6.31905e+06	High	1
High	Master Protein	P50570	Dynamin-2 OS=Homo sapiens OX=9606 GN=DNM2 PE=1 SV=2	0	19.587	9	9	11	9	870	98	7.44	11.63	9	0	0	6.30776e+06	High	1
High	Master Protein	Q6VEQ5	WAS protein family homolog 2 OS=Homo sapiens OX=9606 GN=WASH2P PE=2 SV=2	0	18.549	15	6	7	6	465	50.3	5.71	9.17	6	0	0	6.29e+06	High	1
High	Master Protein	Q96MT3	Prickle-like protein 1 OS=Homo sapiens OX=9606 GN=PRICKLE1 PE=1 SV=2	0	38.234	16	11	12	11	831	94.2	6.24	9.97	11	0	0	6.27528e+06	High	1
High	Master Protein	Q6P2Q9	Pre-mRNA-processing-splicing factor 8 OS=Homo sapiens OX=9606 GN=PRPF8 PE=1 SV=2	0	9.412	1	4	5	4	2335	273.4	8.84	3.74	4	0	0	6.27212e+06	High	1
High	Master Protein	Q8NC51	Plasminogen activator inhibitor 1 RNA-binding protein OS=Homo sapiens OX=9606 GN=SERBP1 PE=1 SV=2	0	23.308	20	7	10	7	408	44.9	8.65	9.11	7	0	0	6.23882e+06	High	1
High	Master Protein	J3QR65	Protein-tyrosine-phosphatase OS=Homo sapiens OX=9606 GN=MTMR4 PE=1 SV=1	0	31.572	12	11	16	9	1138	126.6	5.77	11.15	11	0	2	6.19649e+06	High	1
High	Master Protein	E9PK47	Alpha-1,4 glucan phosphorylase OS=Homo sapiens OX=9606 GN=PYGL PE=1 SV=1	0	35.513	12	11	14	9	819	94	7.31	17.02	11	0	2	6.1404e+06	High	1
High	Master Protein	Q8IWA5	Choline transporter-like protein 2 OS=Homo sapiens OX=9606 GN=SLC44A2 PE=1 SV=3	0	10.853	4	4	5	4	706	80.1	8.57	6.95	4	0	0	6.13195e+06	High	1
High	Master Protein	I3L397	Eukaryotic translation initiation factor 5A (Fragment) OS=Homo sapiens OX=9606 GN=EIF5A PE=1 SV=8	0	24.821	42	7	8	7	146	16	5	8.38	7	0	0	6.11987e+06	High	1
High	Master Protein	Q93008	Probable ubiquitin carboxyl-terminal hydrolase FAF-X OS=Homo sapiens OX=9606 GN=USP9X PE=1 SV=4	0	37.095	6	13	13	13	2554	290.3	5.8	7.68	13	0	0	6.09611e+06	High	1
High	Master Protein	Q92542	Nicastrin OS=Homo sapiens OX=9606 GN=NCSTN PE=1 SV=2	0	16.348	8	6	6	6	709	78.4	5.99	7.48	6	0	0	6.09588e+06	High	1
High	Master Protein	A0A0C4DFM1	Transmembrane 9 superfamily member OS=Homo sapiens OX=9606 GN=TM9SF4 PE=1 SV=1	0	19.836	9	6	9	6	625	72.5	6.65	9.63	6	0	0	6.07921e+06	High	1
High	Master Protein	F5GYQ1	V-type proton ATPase subunit OS=Homo sapiens OX=9606 GN=ATP6V0D1 PE=1 SV=1	0	17.048	16	7	7	7	392	44.6	5.14	5.44	7	0	0	6.07791e+06	High	1
High	Master Protein	Q9H223	EH domain-containing protein 4 OS=Homo sapiens OX=9606 GN=EHD4 PE=1 SV=1	0	26.707	17	9	11	4	541	61.1	6.76	11.11	9	0	5	6.07463e+06	High	1
High	Master Protein	P48444	Coatomer subunit delta OS=Homo sapiens OX=9606 GN=ARCN1 PE=1 SV=1	0	29.795	19	10	12	10	511	57.2	6.21	10.79	10	0	0	6.02541e+06	High	1
High	Master Protein	P25705	ATP synthase subunit alpha, mitochondrial OS=Homo sapiens OX=9606 GN=ATP5F1A PE=1 SV=1	0	12.721	7	4	6	4	553	59.7	9.13	4.55	4	0	0	6.00701e+06	High	1
High	Master Protein	A0A8J9BZL8	Golgin subfamily A member 2 OS=Homo sapiens OX=9606 GN=GOLGA2 PE=1 SV=1	0	48.456	13	13	15	13	1029	116	5.05	22.39	13	0	0	5.99344e+06	High	1
High	Master Protein	Q9UNE7	E3 ubiquitin-protein ligase CHIP OS=Homo sapiens OX=9606 GN=STUB1 PE=1 SV=2	0	13.815	22	7	8	7	303	34.8	5.87	5.66	7	0	0	5.90595e+06	High	1
High	Master Protein	P49327	Fatty acid synthase OS=Homo sapiens OX=9606 GN=FASN PE=1 SV=3	0	52.988	10	19	20	19	2511	273.3	6.44	16.07	19	0	0	5.90569e+06	High	1
High	Master Protein	P04899	Guanine nucleotide-binding protein G(i) subunit alpha-2 OS=Homo sapiens OX=9606 GN=GNAI2 PE=1 SV=3	0	31.087	30	9	11	4	355	40.4	5.54	14.81	9	0	0	5.89738e+06	High	1
High	Master Protein	Q9NTK5	Obg-like ATPase 1 OS=Homo sapiens OX=9606 GN=OLA1 PE=1 SV=2	0	19.94	17	5	6	5	396	44.7	7.81	4.39	5	0	0	5.8816e+06	High	1
High	Master Protein	P62081	40S ribosomal protein S7 OS=Homo sapiens OX=9606 GN=RPS7 PE=1 SV=1	0	14.167	24	5	7	5	194	22.1	10.1	8.45	5	0	0	5.87581e+06	High	1
High	Master Protein	Q9NVJ2	ADP-ribosylation factor-like protein 8B OS=Homo sapiens OX=9606 GN=ARL8B PE=1 SV=1	0	14.35	28	5	7	5	186	21.5	8.43	9.03	5	0	0	5.87191e+06	High	1
High	Master Protein	P07911	Uromodulin OS=Homo sapiens OX=9606 GN=UMOD PE=1 SV=1	0	24.307	14	6	10	6	640	69.7	5.24	14.28	6	0	0	5.86266e+06	High	1
High	Master Protein	F5H442	Tumor susceptibility gene 101 protein OS=Homo sapiens OX=9606 GN=TSG101 PE=1 SV=1	0	30.526	27	8	12	8	365	40.9	5.3	21.23	8	0	0	5.84725e+06	High	1
High	Master Protein	P68366	Tubulin alpha-4A chain OS=Homo sapiens OX=9606 GN=TUBA4A PE=1 SV=1	0	76.657	41	17	30	5	448	49.9	5.06	47.42	17	0	0	5.82827e+06	High	1
High	Master Protein	Q9ULK5	Vang-like protein 2 OS=Homo sapiens OX=9606 GN=VANGL2 PE=1 SV=2	0.003	2.556	2	1	1	1	521	59.7	9.22	0	1	0	0	5817307	High	1
High	Master Protein	Q86UW6	NEDD4-binding protein 2 OS=Homo sapiens OX=9606 GN=N4BP2 PE=1 SV=2	0	33.172	9	13	13	13	1770	198.7	5.21	4.51	13	0	0	5.80678e+06	High	1
High	Master Protein	Q86XA9	HEAT repeat-containing protein 5A OS=Homo sapiens OX=9606 GN=HEATR5A PE=1 SV=2	0	34.546	7	13	14	12	2040	221.9	6.58	7.51	13	0	1	5.78983e+06	High	1
High	Master Protein	Q9P2G1	Ankyrin repeat and IBR domain-containing protein 1 OS=Homo sapiens OX=9606 GN=ANKIB1 PE=1 SV=3	0	30.387	10	10	11	10	1089	121.9	5.11	8.93	10	0	0	5.771e+06	High	1
High	Master Protein	P37198	Nuclear pore glycoprotein p62 OS=Homo sapiens OX=9606 GN=NUP62 PE=1 SV=3	0	40.401	23	8	13	8	522	53.2	5.31	27.73	8	0	0	5.73621e+06	High	1
High	Master Protein	P05089	Arginase-1 OS=Homo sapiens OX=9606 GN=ARG1 PE=1 SV=2	0	13.138	13	5	5	5	322	34.7	7.21	4.86	5	0	0	5.71704e+06	High	1
High	Master Protein	C9JWG4	Sodium-coupled neutral amino acid transporter 5 (Fragment) OS=Homo sapiens OX=9606 GN=SLC38A5 PE=1 SV=1	0.003	2.201	3	1	1	1	272	29.3	6.51	1.92	1	0	0	5.71258e+06	High	1
High	Master Protein	H0YNE9	Ras-related protein Rab-8B (Fragment) OS=Homo sapiens OX=9606 GN=RAB8B PE=1 SV=1	0	22.574	35	8	12	2	188	21.9	8.48	10.26	8	0	2	5.69933e+06	High	1
High	Master Protein	O60763	General vesicular transport factor p115 OS=Homo sapiens OX=9606 GN=USO1 PE=1 SV=2	0	31.74	15	12	12	12	962	107.8	4.91	8.44	12	0	0	5.65869e+06	High	1
High	Master Protein	O15439	ATP-binding cassette sub-family C member 4 OS=Homo sapiens OX=9606 GN=ABCC4 PE=1 SV=3	0	18.385	4	6	9	5	1325	149.4	8.19	7.36	6	0	1	5.59345e+06	High	1
High	Master Protein	P00492	Hypoxanthine-guanine phosphoribosyltransferase OS=Homo sapiens OX=9606 GN=HPRT1 PE=1 SV=2	0	22.337	27	5	6	5	218	24.6	6.68	6.6	5	0	0	5.58943e+06	High	1
High	Master Protein	O75385	Serine/threonine-protein kinase ULK1 OS=Homo sapiens OX=9606 GN=ULK1 PE=1 SV=2	0	27.275	10	11	14	10	1050	112.6	8.79	11.43	11	0	1	5.55868e+06	High	1
High	Master Protein	H0Y8C6	Importin-5 (Fragment) OS=Homo sapiens OX=9606 GN=IPO5 PE=1 SV=1	0	31.784	9	8	9	8	1099	123.8	5.06	16.81	8	0	0	5.53805e+06	High	1
High	Master Protein	A0A7P0T8D4	Sorting nexin OS=Homo sapiens OX=9606 GN=SNX9 PE=1 SV=1	0	21.885	17	9	11	9	591	66	5.5	5.33	9	0	0	5535388	High	1
High	Master Protein	Q8NG27	E3 ubiquitin-protein ligase Praja-1 OS=Homo sapiens OX=9606 GN=PJA1 PE=1 SV=2	0	36.753	22	10	11	9	643	71	5.17	16.19	10	0	0	5.53011e+06	High	1
High	Master Protein	Q96I24	Far upstream element-binding protein 3 OS=Homo sapiens OX=9606 GN=FUBP3 PE=1 SV=2	0	42.561	34	13	14	13	572	61.6	8.38	13.6	13	0	0	5.52606e+06	High	1
High	Master Protein	P38606	V-type proton ATPase catalytic subunit A OS=Homo sapiens OX=9606 GN=ATP6V1A PE=1 SV=2	0	15.533	11	6	7	6	617	68.3	5.52	4.82	6	0	0	5.51892e+06	High	1
High	Master Protein	P07741	Adenine phosphoribosyltransferase OS=Homo sapiens OX=9606 GN=APRT PE=1 SV=2	0	14.145	26	4	4	4	180	19.6	6.02	4.78	4	0	0	5.51566e+06	High	1
High	Master Protein	Q9UJX4	Anaphase-promoting complex subunit 5 OS=Homo sapiens OX=9606 GN=ANAPC5 PE=1 SV=2	0	24.557	11	8	10	8	755	85	6.87	8.57	8	0	0	5.50914e+06	High	1
High	Master Protein	Q04917	14-3-3 protein eta OS=Homo sapiens OX=9606 GN=YWHAH PE=1 SV=4	0	30.931	36	10	11	8	246	28.2	4.84	14.41	10	0	0	5415468	High	1
High	Master Protein	Q96A49	Synapse-associated protein 1 OS=Homo sapiens OX=9606 GN=SYAP1 PE=1 SV=1	0	30.328	21	7	8	7	352	39.9	4.53	11.59	7	0	0	5.41395e+06	High	1
High	Master Protein	P06493	Cyclin-dependent kinase 1 OS=Homo sapiens OX=9606 GN=CDK1 PE=1 SV=3	0	29.259	28	6	10	6	297	34.1	8.4	13.17	6	0	0	5.37111e+06	High	1
High	Master Protein	Q12769	Nuclear pore complex protein Nup160 OS=Homo sapiens OX=9606 GN=NUP160 PE=1 SV=3	0	35.531	10	12	14	12	1436	162	5.5	10.23	12	0	0	5.36773e+06	High	1
High	Master Protein	Q8NI35	InaD-like protein OS=Homo sapiens OX=9606 GN=PATJ PE=1 SV=3	0	31.164	8	11	11	10	1801	196.2	4.94	8.59	11	0	1	5.34253e+06	High	1
High	Master Protein	P60866	40S ribosomal protein S20 OS=Homo sapiens OX=9606 GN=RPS20 PE=1 SV=1	0	12.859	25	3	4	3	119	13.4	9.94	7.09	3	0	0	5.31633e+06	High	1
High	Master Protein	P28070	Proteasome subunit beta type-4 OS=Homo sapiens OX=9606 GN=PSMB4 PE=1 SV=4	0	10.614	16	3	4	3	264	29.2	5.97	4.11	3	0	0	5.26745e+06	High	1
High	Master Protein	P61981	14-3-3 protein gamma OS=Homo sapiens OX=9606 GN=YWHAG PE=1 SV=2	0	27.043	31	9	9	5	247	28.3	4.89	19.56	9	0	0	5.25943e+06	High	1
High	Master Protein	F8VQD9	Autophagy-related protein 101 (Fragment) OS=Homo sapiens OX=9606 GN=ATG101 PE=1 SV=1	0	17.121	35	6	6	6	190	21.9	5.66	9.08	6	0	0	5.24412e+06	High	1
High	Master Protein	A0A2R8Y5S7	Radixin OS=Homo sapiens OX=9606 GN=RDX PE=1 SV=1	0	62.458	28	19	28	9	590	69.3	6.27	35.15	19	0	0	5.24106e+06	High	1
High	Master Protein	O14966	Ras-related protein Rab-7L1 OS=Homo sapiens OX=9606 GN=RAB29 PE=1 SV=1	0	19.481	28	6	7	5	203	23.1	7.18	7.58	6	0	1	5.2277e+06	High	1
High	Master Protein	J3QRU1	Tyrosine-protein kinase OS=Homo sapiens OX=9606 GN=YES1 PE=1 SV=1	0	18.625	13	7	9	3	548	61.3	6.57	5.43	7	0	4	5218536	High	1
High	Master Protein	Q9BW27	Nuclear pore complex protein Nup85 OS=Homo sapiens OX=9606 GN=NUP85 PE=1 SV=1	0	33.34	17	8	12	8	656	75	5.55	17.92	8	0	0	5.21078e+06	High	1
High	Master Protein	K4DIA7	Tetraspanin (Fragment) OS=Homo sapiens OX=9606 GN=CD151 PE=1 SV=1	0	8.45	12	3	4	3	230	25.6	7.24	5.62	3	0	0	5.20642e+06	High	1
High	Master Protein	O14828	Secretory carrier-associated membrane protein 3 OS=Homo sapiens OX=9606 GN=SCAMP3 PE=1 SV=3	0	19.231	14	4	6	4	347	38.3	7.64	12.74	4	0	0	5.20573e+06	High	1
High	Master Protein	A0A140T9R1	Flotillin (Fragment) OS=Homo sapiens OX=9606 GN=FLOT1 PE=1 SV=1	0	34.575	31	9	14	9	357	39.8	6.37	11.1	9	0	0	5.20296e+06	High	1
High	Master Protein	P57740	Nuclear pore complex protein Nup107 OS=Homo sapiens OX=9606 GN=NUP107 PE=1 SV=1	0	23.327	9	7	9	7	925	106.3	5.43	9.69	7	0	0	5.17944e+06	High	1
High	Master Protein	P20020	Plasma membrane calcium-transporting ATPase 1 OS=Homo sapiens OX=9606 GN=ATP2B1 PE=1 SV=4	0	21.085	7	8	9	1	1220	134.6	5.91	12.27	8	0	6	5.1512e+06	High	1
High	Master Protein	P15170	Eukaryotic peptide chain release factor GTP-binding subunit ERF3A OS=Homo sapiens OX=9606 GN=GSPT1 PE=1 SV=1	0	9.941	7	3	3	3	499	55.7	5.62	2.61	3	0	0	5.14127e+06	High	1
High	Master Protein	A0A087WYT3	Prostaglandin E synthase 3 OS=Homo sapiens OX=9606 GN=PTGES3 PE=1 SV=1	0	13.504	21	4	5	4	164	19.1	4.55	8.09	4	0	0	5.09989e+06	High	1
High	Master Protein	Q9UHB9	Signal recognition particle subunit SRP68 OS=Homo sapiens OX=9606 GN=SRP68 PE=1 SV=2	0	29.08	16	9	13	9	627	70.7	8.56	16.1	9	0	0	5.09781e+06	High	1
High	Master Protein	Q9Y266	Nuclear migration protein nudC OS=Homo sapiens OX=9606 GN=NUDC PE=1 SV=1	0	15.427	15	4	5	4	331	38.2	5.38	4.85	4	0	0	5.09568e+06	High	1
High	Master Protein	P04040	Catalase OS=Homo sapiens OX=9606 GN=CAT PE=1 SV=3	0	24.297	17	8	11	8	527	59.7	7.39	10.86	8	0	0	5.09559e+06	High	1
High	Master Protein	Q5JWF2	Guanine nucleotide-binding protein G(s) subunit alpha isoforms XLas OS=Homo sapiens OX=9606 GN=GNAS PE=1 SV=2	0	27.553	10	8	10	7	1037	111	5.03	14.05	8	0	0	5.09255e+06	High	1
High	Master Protein	Q9UJX2	Cell division cycle protein 23 homolog OS=Homo sapiens OX=9606 GN=CDC23 PE=1 SV=3	0	32.39	20	11	19	11	597	68.8	7.02	14.14	11	0	0	5.06913e+06	High	1
High	Master Protein	E7EX17	Eukaryotic translation initiation factor 4B OS=Homo sapiens OX=9606 GN=EIF4B PE=1 SV=1	0	22.274	13	6	6	6	616	69.7	5.67	10.68	6	0	0	5.05771e+06	High	1
High	Master Protein	P59998	Actin-related protein 2/3 complex subunit 4 OS=Homo sapiens OX=9606 GN=ARPC4 PE=1 SV=3	0	9.26	18	3	5	3	168	19.7	8.43	7.73	3	0	0	5.02855e+06	High	1
High	Master Protein	Q13636	Ras-related protein Rab-31 OS=Homo sapiens OX=9606 GN=RAB31 PE=1 SV=1	0	8.178	15	3	3	3	194	21.6	7.06	1.96	3	0	0	5.02686e+06	High	1
High	Master Protein	Q86Y82	Syntaxin-12 OS=Homo sapiens OX=9606 GN=STX12 PE=1 SV=1	0	15.214	24	6	7	6	276	31.6	5.59	4.43	6	0	0	5.00142e+06	High	1
High	Master Protein	Q9H6S1	5-azacytidine-induced protein 2 OS=Homo sapiens OX=9606 GN=AZI2 PE=1 SV=1	0	27.859	28	9	12	9	392	44.9	6.6	11.42	9	0	0	4.99018e+06	High	1
High	Master Protein	Q9UNK9	Protein angel homolog 1 OS=Homo sapiens OX=9606 GN=ANGEL1 PE=1 SV=1	0	20.636	13	6	6	6	670	75.2	4.82	6.51	6	0	0	4.98362e+06	High	1
High	Master Protein	Q8IUW3	Spermatogenesis-associated protein 2-like protein OS=Homo sapiens OX=9606 GN=SPATA2L PE=1 SV=1	0	21.17	17	6	8	6	424	46.1	5.52	8.12	6	0	0	4.94681e+06	High	1
High	Master Protein	P46060	Ran GTPase-activating protein 1 OS=Homo sapiens OX=9606 GN=RANGAP1 PE=1 SV=1	0	27.97	16	8	9	8	587	63.5	4.68	15.9	8	0	0	4.9005e+06	High	1
High	Master Protein	H3BR83	Nuclear factor of-activated T-cells, cytoplasmic 3 (Fragment) OS=Homo sapiens OX=9606 GN=NFATC3 PE=1 SV=1	0	25.057	8	6	8	6	1053	113.9	6.55	9.09	6	0	0	4.89952e+06	High	1
High	Master Protein	Q6PKG0	La-related protein 1 OS=Homo sapiens OX=9606 GN=LARP1 PE=1 SV=2	0	30.348	9	10	12	10	1096	123.4	8.82	8.32	10	0	0	4.84077e+06	High	1
High	Master Protein	P51151	Ras-related protein Rab-9A OS=Homo sapiens OX=9606 GN=RAB9A PE=1 SV=1	0	19.543	30	5	6	5	201	22.8	5.47	6.3	5	0	0	4.83823e+06	High	1
High	Master Protein	Q8TF46	DIS3-like exonuclease 1 OS=Homo sapiens OX=9606 GN=DIS3L PE=1 SV=2	0	42.564	15	12	16	12	1054	120.7	6.54	16.73	12	0	0	4.83563e+06	High	1
High	Master Protein	A0A7P0T861	Calreticulin OS=Homo sapiens OX=9606 GN=CALR PE=1 SV=1	0	22.781	15	6	8	6	356	40.8	4.93	6.43	6	0	0	4.83371e+06	High	1
High	Master Protein	P46940	Ras GTPase-activating-like protein IQGAP1 OS=Homo sapiens OX=9606 GN=IQGAP1 PE=1 SV=1	0	37.227	7	10	12	10	1657	189.1	6.48	8.58	10	0	0	4.82906e+06	High	1
High	Master Protein	P01857	Immunoglobulin heavy constant gamma 1 OS=Homo sapiens OX=9606 GN=IGHG1 PE=1 SV=1	0	14.597	19	5	7	4	330	36.1	8.19	8.7	5	0	1	4.82345e+06	High	1
High	Master Protein	Q9UGJ1	Gamma-tubulin complex component 4 OS=Homo sapiens OX=9606 GN=TUBGCP4 PE=1 SV=1	0	31.795	15	8	11	8	667	76	6.65	16.15	8	0	0	4.8171e+06	High	1
High	Master Protein	P15121	Aldo-keto reductase family 1 member B1 OS=Homo sapiens OX=9606 GN=AKR1B1 PE=1 SV=3	0	9.847	13	5	6	4	316	35.8	6.98	7.96	5	0	1	4.79558e+06	High	1
High	Master Protein	Q9NZW5	Protein PALS2 OS=Homo sapiens OX=9606 GN=PALS2 PE=1 SV=2	0	25.862	20	10	11	10	540	61.1	6.18	6.48	10	0	0	4.78841e+06	High	1
High	Master Protein	O00299	Chloride intracellular channel protein 1 OS=Homo sapiens OX=9606 GN=CLIC1 PE=1 SV=4	0	13.176	17	4	5	4	241	26.9	5.17	7.65	4	0	0	4.78449e+06	High	1
High	Master Protein	Q0P6D6	Coiled-coil domain-containing protein 15 OS=Homo sapiens OX=9606 GN=CCDC15 PE=2 SV=2	0	22.187	12	9	10	9	951	110.4	6.47	3.6	9	0	0	4.77093e+06	High	1
High	Master Protein	O75420	GRB10-interacting GYF protein 1 OS=Homo sapiens OX=9606 GN=GIGYF1 PE=1 SV=2	0	25.613	8	7	8	7	1035	114.5	5.39	13.77	7	0	0	4.75477e+06	High	1
High	Master Protein	O14641	Segment polarity protein dishevelled homolog DVL-2 OS=Homo sapiens OX=9606 GN=DVL2 PE=1 SV=1	0	31.346	15	8	9	6	736	78.9	6.02	13.01	8	0	1	4.72253e+06	High	1
High	Master Protein	Q9UDY4	DnaJ homolog subfamily B member 4 OS=Homo sapiens OX=9606 GN=DNAJB4 PE=1 SV=1	0	23.209	23	7	10	7	337	37.8	8.5	10.28	7	0	0	4.69697e+06	High	1
High	Master Protein	Q99613	Eukaryotic translation initiation factor 3 subunit C OS=Homo sapiens OX=9606 GN=EIF3C PE=1 SV=1	0	25.162	12	9	10	9	913	105.3	5.68	10.04	9	0	0	4.69165e+06	High	1
High	Master Protein	A0A8C8N694	RING-type E3 ubiquitin transferase OS=Homo sapiens OX=9606 GN=MIB2 PE=1 SV=1	0	28.182	13	9	11	9	890	96.6	7.87	12	9	0	0	4.62199e+06	High	1
High	Master Protein	B4DZG7	ADP-ribosylation factor-like protein 1 OS=Homo sapiens OX=9606 GN=ARL1 PE=1 SV=1	0.001	2.997	7	1	2	1	135	15.4	5.34	2.24	1	0	0	4.57962e+06	High	1
High	Master Protein	P61978	Heterogeneous nuclear ribonucleoprotein K OS=Homo sapiens OX=9606 GN=HNRNPK PE=1 SV=1	0	19.562	14	5	6	5	463	50.9	5.54	12.35	5	0	0	4.56927e+06	High	1
High	Master Protein	E9PRJ8	Tetraspanin (Fragment) OS=Homo sapiens OX=9606 GN=CD81 PE=1 SV=1	0	16.837	25	4	7	4	209	22.5	6.15	10.09	4	0	0	4.54683e+06	High	1
High	Master Protein	Q8N0Z3	Spindle and centriole-associated protein 1 OS=Homo sapiens OX=9606 GN=SPICE1 PE=1 SV=1	0	23.694	12	9	9	9	855	96.2	7.44	7.2	9	0	0	4.52256e+06	High	1
High	Master Protein	Q9UIQ6	Leucyl-cystinyl aminopeptidase OS=Homo sapiens OX=9606 GN=LNPEP PE=1 SV=3	0	25.251	9	9	11	9	1025	117.3	5.73	10.52	9	0	0	4.50817e+06	High	1
High	Master Protein	Q9HAD4	WD repeat-containing protein 41 OS=Homo sapiens OX=9606 GN=WDR41 PE=1 SV=3	0	17.588	17	6	6	6	459	51.7	5.44	8.45	6	0	0	4.48852e+06	High	1
High	Master Protein	P11802	Cyclin-dependent kinase 4 OS=Homo sapiens OX=9606 GN=CDK4 PE=1 SV=2	0	23.973	22	5	7	5	303	33.7	7.01	9.32	5	0	0	4.48241e+06	High	1
High	Master Protein	Q5QNW6	Histone H2B type 2-F OS=Homo sapiens OX=9606 GN=H2BC18 PE=1 SV=3	0	13.304	23	3	6	1	126	13.9	10.32	13.27	3	0	0	4478755	High	1
High	Master Protein	Q9Y3F4	Serine-threonine kinase receptor-associated protein OS=Homo sapiens OX=9606 GN=STRAP PE=1 SV=1	0	33.986	34	9	9	9	350	38.4	5.12	9.4	9	0	0	4.47848e+06	High	1
High	Master Protein	O15484	Calpain-5 OS=Homo sapiens OX=9606 GN=CAPN5 PE=1 SV=2	0	11.794	8	5	5	5	640	73.1	7.64	5.41	5	0	0	4.46249e+06	High	1
High	Master Protein	P26639	Threonine--tRNA ligase 1, cytoplasmic OS=Homo sapiens OX=9606 GN=TARS1 PE=1 SV=3	0	18.094	11	8	10	8	723	83.4	6.67	10.27	8	0	0	4.46151e+06	High	1
High	Master Protein	P00918	Carbonic anhydrase 2 OS=Homo sapiens OX=9606 GN=CA2 PE=1 SV=2	0	19.221	24	5	6	5	260	29.2	7.4	13.62	5	0	0	4.45856e+06	High	1
High	Master Protein	P61160	Actin-related protein 2 OS=Homo sapiens OX=9606 GN=ACTR2 PE=1 SV=1	0	14.745	14	4	5	4	394	44.7	6.74	4.32	4	0	0	4.42767e+06	High	1
High	Master Protein	B1ALA9	Ribose-phosphate pyrophosphokinase 1 OS=Homo sapiens OX=9606 GN=PRPS1 PE=1 SV=2	0	22.926	27	7	8	7	285	31.4	6.86	5.13	7	0	0	4.41899e+06	High	1
High	Master Protein	O95684	Centrosomal protein 43 OS=Homo sapiens OX=9606 GN=CEP43 PE=1 SV=1	0	19.027	26	7	9	7	399	43	4.81	11.38	7	0	0	4.35177e+06	High	1
High	Master Protein	A0A8I5QJC0	Kinase D-interacting substrate of 220 kDa OS=Homo sapiens OX=9606 GN=KIDINS220 PE=1 SV=1	0	23.549	7	9	10	9	1310	145.8	6.8	10.72	9	0	0	4.35132e+06	High	1
High	Master Protein	O00186	Syntaxin-binding protein 3 OS=Homo sapiens OX=9606 GN=STXBP3 PE=1 SV=2	0	21.896	13	8	8	8	592	67.7	7.8	6.49	8	0	0	4.2964e+06	High	1
High	Master Protein	Q9H3S7	Tyrosine-protein phosphatase non-receptor type 23 OS=Homo sapiens OX=9606 GN=PTPN23 PE=1 SV=1	0	31.901	8	12	12	12	1636	178.9	6.92	1.79	12	0	0	4291093	High	1
High	Master Protein	Q13867	Bleomycin hydrolase OS=Homo sapiens OX=9606 GN=BLMH PE=1 SV=1	0	17.069	17	6	9	6	455	52.5	6.27	9.5	6	0	0	4.24748e+06	High	1
High	Master Protein	P55884	Eukaryotic translation initiation factor 3 subunit B OS=Homo sapiens OX=9606 GN=EIF3B PE=1 SV=3	0	24.514	12	8	9	8	814	92.4	5	7.13	8	0	0	4.24201e+06	High	1
High	Master Protein	Q5TZA2	Rootletin OS=Homo sapiens OX=9606 GN=CROCC PE=1 SV=2	0.003	2.547	0	1	1	1	2017	228.3	5.49	0	1	0	0	4.18643e+06	High	1
High	Master Protein	Q9UN37	Vacuolar protein sorting-associated protein 4A OS=Homo sapiens OX=9606 GN=VPS4A PE=1 SV=1	0	21.812	19	6	9	6	437	48.9	7.8	5.19	6	0	0	4.18319e+06	High	1
High	Master Protein	A0A0C4DG33	Peroxin-1 OS=Homo sapiens OX=9606 GN=PEX1 PE=1 SV=1	0	20.287	6	7	10	7	1226	136.5	6.47	6	7	0	0	4.16477e+06	High	1
High	Master Protein	Q12846	Syntaxin-4 OS=Homo sapiens OX=9606 GN=STX4 PE=1 SV=2	0	11.248	14	4	6	4	297	34.2	6.28	6.65	4	0	0	4.16463e+06	High	1
High	Master Protein	P22102	Trifunctional purine biosynthetic protein adenosine-3 OS=Homo sapiens OX=9606 GN=GART PE=1 SV=1	0	14.561	6	7	7	7	1010	107.7	6.7	4.52	7	0	0	4.1621e+06	High	1
High	Master Protein	Q96AY4	Tetratricopeptide repeat protein 28 OS=Homo sapiens OX=9606 GN=TTC28 PE=1 SV=4	0	28.41	4	9	12	9	2481	270.7	6.89	11.92	9	0	0	4.16154e+06	High	1
High	Master Protein	Q15555	Microtubule-associated protein RP/EB family member 2 OS=Homo sapiens OX=9606 GN=MAPRE2 PE=1 SV=1	0	27.862	23	7	8	7	327	37	5.57	8.37	7	0	0	4.13771e+06	High	1
High	Master Protein	M0R0R2	40S ribosomal protein S5 OS=Homo sapiens OX=9606 GN=RPS5 PE=1 SV=1	0	18.817	23	6	8	6	225	25.3	9.76	8.7	6	0	0	4.09597e+06	High	1
High	Master Protein	Q7L523	Ras-related GTP-binding protein A OS=Homo sapiens OX=9606 GN=RRAGA PE=1 SV=1	0	24.661	21	6	8	6	313	36.5	7.72	17.27	6	0	0	4.09291e+06	High	1
High	Master Protein	Q7L1Q6	eIF5-mimic protein 2 OS=Homo sapiens OX=9606 GN=BZW1 PE=1 SV=1	0	12.754	11	5	7	4	419	48	5.92	9.46	5	0	1	4.09112e+06	High	1
High	Master Protein	Q86VP6	Cullin-associated NEDD8-dissociated protein 1 OS=Homo sapiens OX=9606 GN=CAND1 PE=1 SV=2	0	17.783	7	8	8	8	1230	136.3	5.78	1.77	8	0	0	4.05375e+06	High	1
High	Master Protein	Q13144	Translation initiation factor eIF-2B subunit epsilon OS=Homo sapiens OX=9606 GN=EIF2B5 PE=1 SV=3	0	20.549	10	6	7	6	721	80.3	5.08	6.01	6	0	0	4.04529e+06	High	1
High	Master Protein	A0A7I2V4Y4	Alpha-actinin-1 OS=Homo sapiens OX=9606 GN=ACTN1 PE=1 SV=1	0	63.743	21	15	23	6	895	103.5	5.5	28.57	15	0	0	4.03678e+06	High	1
High	Master Protein	Q5SZL2	Centrosomal protein of 85 kDa-like OS=Homo sapiens OX=9606 GN=CEP85L PE=1 SV=1	0	19.67	9	7	9	7	805	91.8	6.33	8.51	7	0	0	4.03487e+06	High	1
High	Master Protein	Q92747	Actin-related protein 2/3 complex subunit 1A OS=Homo sapiens OX=9606 GN=ARPC1A PE=1 SV=2	0	15.742	15	6	6	6	370	41.5	8.18	10.08	6	0	0	4.02571e+06	High	1
High	Master Protein	E9PLK3	Aminopeptidase OS=Homo sapiens OX=9606 GN=NPEPPS PE=1 SV=1	0	23.501	9	8	8	8	915	102.9	5.6	4.12	8	0	0	4.02219e+06	High	1
High	Master Protein	Q99497	Parkinson disease protein 7 OS=Homo sapiens OX=9606 GN=PARK7 PE=1 SV=2	0	14.264	30	4	5	4	189	19.9	6.79	6.48	4	0	0	4.01953e+06	High	1
High	Master Protein	P30291	Wee1-like protein kinase OS=Homo sapiens OX=9606 GN=WEE1 PE=1 SV=2	0	24.701	13	8	8	8	646	71.6	6.77	9.41	8	0	0	4.00635e+06	High	1
High	Master Protein	P05107	Integrin beta-2 OS=Homo sapiens OX=9606 GN=ITGB2 PE=1 SV=2	0	12.539	7	5	5	5	769	84.7	6.95	4.17	5	0	0	4.00153e+06	High	1
High	Master Protein	H7C0X5	Probable serine carboxypeptidase CPVL (Fragment) OS=Homo sapiens OX=9606 GN=CPVL PE=1 SV=1	0	12.215	17	3	6	3	180	21.2	7.03	7.7	3	0	0	3.99558e+06	High	1
High	Master Protein	P52209	6-phosphogluconate dehydrogenase, decarboxylating OS=Homo sapiens OX=9606 GN=PGD PE=1 SV=3	0	25.488	16	6	6	6	483	53.1	7.23	7.41	6	0	0	3.97995e+06	High	1
High	Master Protein	Q5VW32	BRO1 domain-containing protein BROX OS=Homo sapiens OX=9606 GN=BROX PE=1 SV=1	0	17.78	10	5	7	5	411	46.4	7.65	13.62	5	0	0	3.97695e+06	High	1
High	Master Protein	Q6P1N0	Coiled-coil and C2 domain-containing protein 1A OS=Homo sapiens OX=9606 GN=CC2D1A PE=1 SV=1	0	33.2	12	11	12	11	951	104	8.09	13.91	11	0	0	3.96234e+06	High	1
High	Master Protein	P29401	Transketolase OS=Homo sapiens OX=9606 GN=TKT PE=1 SV=3	0	28.165	16	7	8	7	623	67.8	7.66	7.1	7	0	0	3.95554e+06	High	1
High	Master Protein	O76094	Signal recognition particle subunit SRP72 OS=Homo sapiens OX=9606 GN=SRP72 PE=1 SV=3	0	14.314	8	4	4	4	671	74.6	9.26	7.16	4	0	0	3.95058e+06	High	1
High	Master Protein	D6RBW1	Eukaryotic translation initiation factor 4E OS=Homo sapiens OX=9606 GN=EIF4E PE=1 SV=1	0	7.959	9	2	4	2	245	28.5	8.12	9.94	2	0	0	3.9469e+06	High	1
High	Master Protein	Q969P0	Immunoglobulin superfamily member 8 OS=Homo sapiens OX=9606 GN=IGSF8 PE=1 SV=1	0	21.794	11	5	6	5	613	65	8	8.93	5	0	0	3.93297e+06	High	1
High	Master Protein	Q5T5C7	Serine--tRNA ligase OS=Homo sapiens OX=9606 GN=SARS1 PE=1 SV=1	0	20.454	17	7	8	7	536	61.3	7.06	6.83	7	0	0	3.91767e+06	High	1
High	Master Protein	Q96L92	Sorting nexin-27 OS=Homo sapiens OX=9606 GN=SNX27 PE=1 SV=2	0	16.235	13	7	8	7	541	61.2	6.49	7.69	7	0	0	3.91669e+06	High	1
High	Master Protein	H0Y3P2	Eukaryotic translation initiation factor 4 gamma 2 OS=Homo sapiens OX=9606 GN=EIF4G2 PE=1 SV=1	0	26.339	12	10	12	10	869	98.1	6.99	4.23	10	0	0	3.89925e+06	High	1
High	Master Protein	Q99436	Proteasome subunit beta type-7 OS=Homo sapiens OX=9606 GN=PSMB7 PE=1 SV=1	0	9.709	17	4	6	4	277	29.9	7.68	6.86	4	0	0	3.89234e+06	High	1
High	Master Protein	O14908	PDZ domain-containing protein GIPC1 OS=Homo sapiens OX=9606 GN=GIPC1 PE=1 SV=2	0	24.981	18	5	7	5	333	36	6.28	9.69	5	0	0	3.89033e+06	High	1
High	Master Protein	U3KPX3	Casein kinase I isoform alpha OS=Homo sapiens OX=9606 GN=CSNK1A1 PE=1 SV=2	0	12.536	17	5	5	5	368	42.4	9.6	1.64	5	0	0	3.88442e+06	High	1
High	Master Protein	P28074	Proteasome subunit beta type-5 OS=Homo sapiens OX=9606 GN=PSMB5 PE=1 SV=3	0	16.357	17	4	4	4	263	28.5	6.92	7.97	4	0	0	3.84662e+06	High	1
High	Master Protein	O14976	Cyclin-G-associated kinase OS=Homo sapiens OX=9606 GN=GAK PE=1 SV=2	0	28.138	9	10	11	10	1311	143.1	5.73	8.64	10	0	0	3.81656e+06	High	1
High	Master Protein	P08575	Receptor-type tyrosine-protein phosphatase C OS=Homo sapiens OX=9606 GN=PTPRC PE=1 SV=3	0	24.082	5	6	7	6	1306	147.4	6.15	9.72	6	0	0	3.80424e+06	High	1
High	Master Protein	Q9NZN3	EH domain-containing protein 3 OS=Homo sapiens OX=9606 GN=EHD3 PE=1 SV=2	0	23.49	17	9	11	2	535	60.8	6.57	7.28	9	0	2	3.80267e+06	High	1
High	Master Protein	Q9P1Z2	Calcium-binding and coiled-coil domain-containing protein 1 OS=Homo sapiens OX=9606 GN=CALCOCO1 PE=1 SV=2	0	10.775	9	5	5	5	691	77.3	4.82	1.7	5	0	0	3.77945e+06	High	1
High	Master Protein	Q9Y3A5	Ribosome maturation protein SBDS OS=Homo sapiens OX=9606 GN=SBDS PE=1 SV=4	0	21.319	25	7	8	7	250	28.7	8.75	6.22	7	0	0	3.76272e+06	High	1
High	Master Protein	Q9UNQ0	Broad substrate specificity ATP-binding cassette transporter ABCG2 OS=Homo sapiens OX=9606 GN=ABCG2 PE=1 SV=3	0	12.769	5	4	6	4	655	72.3	8.69	11.19	4	0	0	3.73842e+06	High	1
High	Master Protein	C9JG97	Angio-associated migratory cell protein OS=Homo sapiens OX=9606 GN=AAMP PE=1 SV=1	0	19.496	13	4	5	4	415	44.7	4.61	10.18	4	0	0	3.69604e+06	High	1
High	Master Protein	P20338	Ras-related protein Rab-4A OS=Homo sapiens OX=9606 GN=RAB4A PE=1 SV=3	0	22.758	31	8	9	7	218	24.4	6.07	8.65	8	0	0	3.68905e+06	High	1
High	Master Protein	E5RH77	40S ribosomal protein S14 OS=Homo sapiens OX=9606 GN=RPS14 PE=1 SV=1	0	7.174	17	2	3	2	134	14.3	9.52	7.08	2	0	0	3.66516e+06	High	1
High	Master Protein	A0A8I5KW95	Heparan sulfate 2-O-sulfotransferase 1 OS=Homo sapiens OX=9606 GN=HS2ST1 PE=1 SV=1	0	12.147	20	6	7	6	299	35.2	8.41	1.7	6	0	0	3.65593e+06	High	1
High	Master Protein	P68371	Tubulin beta-4B chain OS=Homo sapiens OX=9606 GN=TUBB4B PE=1 SV=1	0	48.567	32	13	20	3	445	49.8	4.89	23.74	13	0	0	3.65415e+06	High	1
High	Master Protein	C9J0E4	Cystatin-A OS=Homo sapiens OX=9606 GN=CSTA PE=1 SV=1	0	11.376	41	3	3	3	63	7.1	7.24	4.83	3	0	0	3.6486e+06	High	1
High	Master Protein	Q9H2H9	Sodium-coupled neutral amino acid symporter 1 OS=Homo sapiens OX=9606 GN=SLC38A1 PE=1 SV=1	0	9.212	5	3	6	3	487	54	7.02	8.13	3	0	0	3.64103e+06	High	1
High	Master Protein	P13929	Beta-enolase OS=Homo sapiens OX=9606 GN=ENO3 PE=1 SV=5	0	11.837	9	3	3	1	434	47	7.71	4.88	3	0	0	3.63447e+06	High	1
High	Master Protein	A0A0A0MT01	Gelsolin OS=Homo sapiens OX=9606 GN=GSN PE=1 SV=1	0	14.977	6	4	5	4	767	84.7	5.83	5.33	4	0	0	3.62312e+06	High	1
High	Master Protein	P10155	RNA-binding protein RO60 OS=Homo sapiens OX=9606 GN=RO60 PE=1 SV=2	0	21.696	10	6	9	6	538	60.6	8.03	13.02	6	0	0	3.62017e+06	High	1
High	Master Protein	A0A8I5QKX0	Cold shock domain-containing protein E1 OS=Homo sapiens OX=9606 GN=CSDE1 PE=1 SV=1	0	16.419	13	8	8	8	766	85.2	6.74	3.52	8	0	0	3.6166e+06	High	1
High	Master Protein	Q9Y3I0	RNA-splicing ligase RtcB homolog OS=Homo sapiens OX=9606 GN=RTCB PE=1 SV=1	0	24.862	16	7	8	7	505	55.2	7.23	8.48	7	0	0	3.59065e+06	High	1
High	Master Protein	P28676	Grancalcin OS=Homo sapiens OX=9606 GN=GCA PE=1 SV=2	0	9.012	12	4	5	4	217	24	5.21	3.42	4	0	0	3.56615e+06	High	1
High	Master Protein	A0A087X295	WD repeat-containing protein 6 OS=Homo sapiens OX=9606 GN=WDR6 PE=1 SV=1	0	13.528	5	5	5	5	1151	124.9	6.92	4.32	5	0	0	3.53959e+06	High	1
High	Master Protein	P14868	Aspartate--tRNA ligase, cytoplasmic OS=Homo sapiens OX=9606 GN=DARS1 PE=1 SV=2	0	25.545	20	9	11	9	501	57.1	6.55	10.26	9	0	0	3.5377e+06	High	1
High	Master Protein	P54577	Tyrosine--tRNA ligase, cytoplasmic OS=Homo sapiens OX=9606 GN=YARS1 PE=1 SV=4	0	20.285	16	8	8	8	528	59.1	7.05	7.58	8	0	0	3.53623e+06	High	1
High	Master Protein	O43747	AP-1 complex subunit gamma-1 OS=Homo sapiens OX=9606 GN=AP1G1 PE=1 SV=5	0	17.115	7	6	6	6	822	91.3	6.8	3.89	6	0	0	3.53118e+06	High	1
High	Master Protein	E9PCY7	Heterogeneous nuclear ribonucleoprotein H OS=Homo sapiens OX=9606 GN=HNRNPH1 PE=1 SV=1	0	9.079	5	2	4	2	429	47.1	6.34	5.45	2	0	0	3.52774e+06	High	1
High	Master Protein	Q15365	Poly(rC)-binding protein 1 OS=Homo sapiens OX=9606 GN=PCBP1 PE=1 SV=2	0	13.309	16	4	5	3	356	37.5	7.09	6.01	4	0	0	3.51619e+06	High	1
High	Master Protein	P53618	Coatomer subunit beta OS=Homo sapiens OX=9606 GN=COPB1 PE=1 SV=3	0	23.463	12	9	10	9	953	107.1	6.05	7.13	9	0	0	3.50383e+06	High	1
High	Master Protein	O15049	NEDD4-binding protein 3 OS=Homo sapiens OX=9606 GN=N4BP3 PE=1 SV=3	0	20.276	19	8	8	8	544	60.4	8.1	9.72	8	0	0	3.50285e+06	High	1
High	Master Protein	P48067	Sodium- and chloride-dependent glycine transporter 1 OS=Homo sapiens OX=9606 GN=SLC6A9 PE=1 SV=3	0	11.644	4	3	3	3	706	78.2	7.93	7.53	3	0	0	3.49689e+06	High	1
High	Master Protein	Q96DU7	Inositol-trisphosphate 3-kinase C OS=Homo sapiens OX=9606 GN=ITPKC PE=1 SV=1	0	17.661	9	6	8	6	683	75.2	5.14	6.23	6	0	0	3.49226e+06	High	1
High	Master Protein	B1AHC9	X-ray repair cross-complementing protein 6 OS=Homo sapiens OX=9606 GN=XRCC6 PE=1 SV=1	0	23.742	15	7	9	7	559	64.2	9.28	11.35	7	0	0	3.48993e+06	High	1
High	Master Protein	Q5JTD7	Leucine-rich repeat-containing protein 73 OS=Homo sapiens OX=9606 GN=LRRC73 PE=1 SV=1	0.003	2.291	6	1	1	1	316	33.4	4.84	0	1	0	0	3.48054e+06	High	1	Acetyl [N-Term]
High	Master Protein	P01111	GTPase NRas OS=Homo sapiens OX=9606 GN=NRAS PE=1 SV=1	0	14.732	25	4	8	3	189	21.2	5.17	11.35	4	0	1	3.47145e+06	High	1
High	Master Protein	P20339	Ras-related protein Rab-5A OS=Homo sapiens OX=9606 GN=RAB5A PE=1 SV=2	0	17.216	26	5	5	2	215	23.6	8.15	9.76	5	0	0	3.45131e+06	High	1
High	Master Protein	Q9NZI7	Upstream-binding protein 1 OS=Homo sapiens OX=9606 GN=UBP1 PE=1 SV=1	0	23.324	12	5	5	4	540	60.5	6.35	9.88	5	0	0	3.44586e+06	High	1
High	Master Protein	A0A8Q3WL95	Glucose-6-phosphate 1-dehydrogenase (Fragment) OS=Homo sapiens OX=9606 GN=G6PD PE=4 SV=1	0	11.892	7	3	4	3	471	53.9	7.68	0	3	0	0	3.42619e+06	High	1
High	Master Protein	H3BPR3	Sorting nexin-33 (Fragment) OS=Homo sapiens OX=9606 GN=SNX33 PE=1 SV=1	0	4.574	10	2	3	2	283	33.6	9.31	1.75	2	0	0	3.41103e+06	High	1
High	Master Protein	Q9UJX6	Anaphase-promoting complex subunit 2 OS=Homo sapiens OX=9606 GN=ANAPC2 PE=1 SV=1	0	27.071	13	8	8	8	822	93.8	5.22	5.93	8	0	0	3.40112e+06	High	1
High	Master Protein	E7EP60	Integrin alpha-4 (Fragment) OS=Homo sapiens OX=9606 GN=ITGA4 PE=1 SV=1	0	10.935	5	2	3	2	614	67.5	7.24	5.09	2	0	0	3.39465e+06	High	1
High	Master Protein	A0A8Q3WKT6	Complement decay-accelerating factor OS=Homo sapiens OX=9606 GN=CD55 PE=4 SV=1	0	10.166	11	4	6	4	391	42.8	7.84	4.71	4	0	0	3.39225e+06	High	1
High	Master Protein	Q13131	5'-AMP-activated protein kinase catalytic subunit alpha-1 OS=Homo sapiens OX=9606 GN=PRKAA1 PE=1 SV=4	0	12.673	9	5	5	5	559	64	8.12	5.62	5	0	0	3.39132e+06	High	1
High	Master Protein	P49207	60S ribosomal protein L34 OS=Homo sapiens OX=9606 GN=RPL34 PE=1 SV=3	0	4.291	15	2	2	2	117	13.3	11.47	4	2	0	0	3.38341e+06	High	1
High	Master Protein	Q9UBB4	Ataxin-10 OS=Homo sapiens OX=9606 GN=ATXN10 PE=1 SV=1	0	26.744	19	7	7	7	475	53.5	5.25	8.52	7	0	0	3359473	High	1
High	Master Protein	E7EX73	Eukaryotic translation initiation factor 4 gamma 1 OS=Homo sapiens OX=9606 GN=EIF4G1 PE=1 SV=1	0	21.681	7	8	9	8	1436	158.5	5.21	4.52	8	0	0	3.35266e+06	High	1
High	Master Protein	Q16819	Meprin A subunit alpha OS=Homo sapiens OX=9606 GN=MEP1A PE=1 SV=2	0	8.244	3	2	3	2	746	84.4	5.72	6.8	2	0	0	3.34991e+06	High	1
High	Master Protein	C9JPV8	AP-2 complex subunit mu OS=Homo sapiens OX=9606 GN=AP2M1 PE=1 SV=2	0	18.002	15	6	7	6	458	52	9.45	11.56	6	0	0	3.33883e+06	High	1
High	Master Protein	P11021	Endoplasmic reticulum chaperone BiP OS=Homo sapiens OX=9606 GN=HSPA5 PE=1 SV=2	0	34.728	22	11	13	9	654	72.3	5.16	12.62	11	0	0	3.32979e+06	High	1
High	Master Protein	P01031	Complement C5 OS=Homo sapiens OX=9606 GN=C5 PE=1 SV=4	0.002	2.811	1	1	1	1	1676	188.2	6.52	1.89	1	0	0	3321048	High	1
High	Master Protein	A0A494C1T9	Protein FAM83H OS=Homo sapiens OX=9606 GN=FAM83H PE=1 SV=1	0	30.645	10	10	11	10	1380	149	6.71	14.39	10	0	0	3.32086e+06	High	1
High	Master Protein	O15145	Actin-related protein 2/3 complex subunit 3 OS=Homo sapiens OX=9606 GN=ARPC3 PE=1 SV=3	0	10.62	12	2	3	2	178	20.5	8.59	1.75	2	0	0	3.32072e+06	High	1
High	Master Protein	A0A8I5KPP9	AP-1 complex subunit gamma OS=Homo sapiens OX=9606 GN=AP2A2 PE=1 SV=1	0	18.833	10	5	6	3	655	73	7.49	4.52	5	0	2	3.30849e+06	High	1
High	Master Protein	O60573	Eukaryotic translation initiation factor 4E type 2 OS=Homo sapiens OX=9606 GN=EIF4E2 PE=1 SV=1	0	13.58	27	4	5	4	245	28.3	8.88	2.3	4	0	0	3.29583e+06	High	1
High	Master Protein	O75175	CCR4-NOT transcription complex subunit 3 OS=Homo sapiens OX=9606 GN=CNOT3 PE=1 SV=1	0	10.403	7	4	4	4	753	81.8	6.2	4.74	4	0	0	3.27017e+06	High	1
High	Master Protein	O00743	Serine/threonine-protein phosphatase 6 catalytic subunit OS=Homo sapiens OX=9606 GN=PPP6C PE=1 SV=1	0	11.898	10	3	3	3	305	35.1	5.69	4.39	3	0	0	3.26201e+06	High	1
High	Master Protein	Q8NFH4	Nucleoporin Nup37 OS=Homo sapiens OX=9606 GN=NUP37 PE=1 SV=1	0	14.782	15	4	5	4	326	36.7	5.92	2.57	4	0	0	3.23979e+06	High	1
High	Master Protein	Q9Y5B8	Nucleoside diphosphate kinase 7 OS=Homo sapiens OX=9606 GN=NME7 PE=1 SV=1	0	14.69	17	6	7	6	376	42.5	6.47	6.45	6	0	0	3.2375e+06	High	1
High	Master Protein	H7BXY6	Tetraspanin OS=Homo sapiens OX=9606 GN=TSPAN14 PE=1 SV=1	0	9.23	13	4	4	4	213	23.9	7.77	5.64	4	0	0	3.23638e+06	High	1
High	Master Protein	Q15650	Activating signal cointegrator 1 OS=Homo sapiens OX=9606 GN=TRIP4 PE=1 SV=4	0	14.283	11	7	7	7	581	66.1	7.85	1.65	7	0	0	3.23608e+06	High	1
High	Master Protein	A0A7I2YQK0	Glycogen synthase kinase-3 beta OS=Homo sapiens OX=9606 GN=GSK3B PE=1 SV=1	0	16.667	17	6	6	6	470	52.4	8.72	2.34	6	0	0	3.23327e+06	High	1
High	Master Protein	P62834	Ras-related protein Rap-1A OS=Homo sapiens OX=9606 GN=RAP1A PE=1 SV=1	0	28.524	38	8	15	2	184	21	6.67	23.38	8	0	0	3.23159e+06	High	1
High	Master Protein	Q8IWR0	Zinc finger CCCH domain-containing protein 7A OS=Homo sapiens OX=9606 GN=ZC3H7A PE=1 SV=1	0	21.547	9	7	8	7	971	110.5	7.3	6.68	7	0	0	3.22322e+06	High	1
High	Master Protein	P62714	Serine/threonine-protein phosphatase 2A catalytic subunit beta isoform OS=Homo sapiens OX=9606 GN=PPP2CB PE=1 SV=1	0	17.049	23	6	6	6	309	35.6	5.43	4.22	6	0	0	3.21555e+06	High	1
High	Master Protein	P63151	Serine/threonine-protein phosphatase 2A 55 kDa regulatory subunit B alpha isoform OS=Homo sapiens OX=9606 GN=PPP2R2A PE=1 SV=1	0	10.327	7	3	3	3	447	51.7	6.2	1.86	3	0	0	3.20967e+06	High	1
High	Master Protein	P68133	Actin, alpha skeletal muscle OS=Homo sapiens OX=9606 GN=ACTA1 PE=1 SV=1	0	55.953	28	10	32	1	377	42	5.39	51.03	10	0	0	3208439	High	1
High	Master Protein	Q5D862	Filaggrin-2 OS=Homo sapiens OX=9606 GN=FLG2 PE=1 SV=1	0	26.215	5	6	7	6	2391	247.9	8.31	10.8	6	0	0	3.2049e+06	High	1
High	Master Protein	H3BLV9	SRSF protein kinase 1 (Fragment) OS=Homo sapiens OX=9606 GN=SRPK1 PE=1 SV=1	0	22.018	13	7	8	7	671	76	6.28	3.71	7	0	0	3.20287e+06	High	1
High	Master Protein	Q96JG8	Melanoma-associated antigen D4 OS=Homo sapiens OX=9606 GN=MAGED4B PE=1 SV=3	0	30.744	12	7	8	6	741	81.3	6.79	15.31	7	0	0	3.1845e+06	High	1
High	Master Protein	Q14254	Flotillin-2 OS=Homo sapiens OX=9606 GN=FLOT2 PE=1 SV=2	0	14.489	13	5	7	5	428	47	5.25	6.43	5	0	0	3.18208e+06	High	1
High	Master Protein	A0A5H1ZRQ2	RNA helicase OS=Homo sapiens OX=9606 GN=DDX17 PE=1 SV=2	0	27.516	10	7	9	2	731	80.4	8.37	12.93	7	0	4	3.1771e+06	High	1
High	Master Protein	Q0D2I5	Non-homologous end joining factor IFFO1 OS=Homo sapiens OX=9606 GN=IFFO1 PE=1 SV=2	0	13.452	8	5	5	3	559	61.9	4.92	3.5	5	0	2	3.1549e+06	High	1
High	Master Protein	H7C3M7	FERM, ARHGEF and pleckstrin domain-containing protein 2 (Fragment) OS=Homo sapiens OX=9606 GN=FARP2 PE=1 SV=2	0	8.32	4	2	4	2	482	51.6	4.91	8.58	2	0	0	3131920	High	1
High	Master Protein	F5H2T0	IkappaB kinase complex-associated protein OS=Homo sapiens OX=9606 GN=ELP1 PE=1 SV=1	0	27.836	10	8	8	8	983	111.4	6.28	10.59	8	0	0	3118170	High	1
High	Master Protein	Q9H6R7	WD repeat and coiled-coil-containing protein OS=Homo sapiens OX=9606 GN=WDCP PE=1 SV=1	0	19.771	12	7	8	7	721	79.1	6.7	2.44	7	0	0	3.0908e+06	High	1
High	Master Protein	X6RHX1	Protein-associating with the carboxyl-terminal domain of ezrin (Fragment) OS=Homo sapiens OX=9606 GN=SCYL3 PE=1 SV=1	0	18.859	11	5	6	5	588	65.3	5.17	7.99	5	0	0	3.06685e+06	High	1
High	Master Protein	A0A7I2V2S3	Exportin-1 OS=Homo sapiens OX=9606 GN=XPO1 PE=1 SV=1	0	15.507	7	6	6	6	952	109.3	6.16	2.15	6	0	0	3.06508e+06	High	1
High	Master Protein	Q9P265	Disco-interacting protein 2 homolog B OS=Homo sapiens OX=9606 GN=DIP2B PE=1 SV=3	0	14.343	4	7	7	7	1576	171.4	8.09	3.63	7	0	0	3.04844e+06	High	1
High	Master Protein	G5EA36	Cell division cycle 27, isoform CRA_c OS=Homo sapiens OX=9606 GN=CDC27 PE=1 SV=1	0	15.855	8	6	6	1	823	91.7	7.12	3.84	6	0	4	3047656	High	1
High	Master Protein	Q10471	Polypeptide N-acetylgalactosaminyltransferase 2 OS=Homo sapiens OX=9606 GN=GALNT2 PE=1 SV=1	0	16.047	10	5	5	5	571	64.7	8.35	6.94	5	0	0	3.04733e+06	High	1
High	Master Protein	Q9Y6I3	Epsin-1 OS=Homo sapiens OX=9606 GN=EPN1 PE=1 SV=2	0	18.199	18	7	8	7	576	60.3	4.83	1.97	7	0	0	3.04534e+06	High	1
High	Master Protein	E7EMC7	Sequestosome-1 OS=Homo sapiens OX=9606 GN=SQSTM1 PE=1 SV=1	0	33.937	29	6	6	6	378	41	7.52	11.6	6	0	0	3.042e+06	High	1
High	Master Protein	Q9UPW5	Cytosolic carboxypeptidase 1 OS=Homo sapiens OX=9606 GN=AGTPBP1 PE=1 SV=3	0	17.251	6	6	6	6	1226	138.4	6.15	6.12	6	0	0	3.03674e+06	High	1
High	Master Protein	G5EA31	Protein transport protein Sec24C OS=Homo sapiens OX=9606 GN=SEC24C PE=1 SV=1	0	15.79	8	7	8	7	1042	111.9	6.37	9.07	7	0	0	3.00172e+06	High	1
High	Master Protein	P19022	Cadherin-2 OS=Homo sapiens OX=9606 GN=CDH2 PE=1 SV=4	0	13.547	6	3	4	3	906	99.7	4.81	4.8	3	0	0	3.00101e+06	High	1
High	Master Protein	Q08722	Leukocyte surface antigen CD47 OS=Homo sapiens OX=9606 GN=CD47 PE=1 SV=1	0	3.892	6	2	2	2	323	35.2	7.21	1.61	2	0	0	2.99686e+06	High	1
High	Master Protein	P36873	Serine/threonine-protein phosphatase PP1-gamma catalytic subunit OS=Homo sapiens OX=9606 GN=PPP1CC PE=1 SV=1	0	29.604	27	8	10	1	323	37	6.54	15.6	8	0	0	2.98722e+06	High	1
High	Master Protein	P54652	Heat shock-related 70 kDa protein 2 OS=Homo sapiens OX=9606 GN=HSPA2 PE=1 SV=1	0	65.44	24	17	25	7	639	70	5.74	42.13	17	0	0	2.9841e+06	High	1
High	Master Protein	Q08188	Protein-glutamine gamma-glutamyltransferase E OS=Homo sapiens OX=9606 GN=TGM3 PE=1 SV=4	0	23.634	17	9	9	9	693	76.6	5.86	4.7	9	0	0	2.983e+06	High	1
High	Master Protein	Q01650	Large neutral amino acids transporter small subunit 1 OS=Homo sapiens OX=9606 GN=SLC7A5 PE=1 SV=2	0	9.563	8	3	5	3	507	55	7.72	3.87	3	0	0	2.98197e+06	High	1
High	Master Protein	O15371	Eukaryotic translation initiation factor 3 subunit D OS=Homo sapiens OX=9606 GN=EIF3D PE=1 SV=1	0	13.54	9	5	5	5	548	63.9	6.05	6.49	5	0	0	2.97637e+06	High	1
High	Master Protein	A0A1X7SBS1	Heterogeneous nuclear ribonucleoprotein U OS=Homo sapiens OX=9606 GN=HNRNPU PE=1 SV=1	0	14.984	11	7	8	7	744	81.7	5.83	3.43	7	0	0	2.97077e+06	High	1
High	Master Protein	Q9H0U4	Ras-related protein Rab-1B OS=Homo sapiens OX=9606 GN=RAB1B PE=1 SV=1	0	34.8	52	9	13	2	201	22.2	5.73	21.28	9	0	0	2.95936e+06	High	1
High	Master Protein	Q96RT7	Gamma-tubulin complex component 6 OS=Homo sapiens OX=9606 GN=TUBGCP6 PE=1 SV=3	0	25.138	5	6	7	6	1819	200.4	6.32	9.46	6	0	0	2.9547e+06	High	1
High	Master Protein	P49674	Casein kinase I isoform epsilon OS=Homo sapiens OX=9606 GN=CSNK1E PE=1 SV=1	0	18.5	16	5	5	5	416	47.3	9.66	6.22	5	0	0	2.94308e+06	High	1
High	Master Protein	Q96PL5	Erythroid membrane-associated protein OS=Homo sapiens OX=9606 GN=ERMAP PE=1 SV=1	0	8.463	4	2	3	2	475	52.6	8.47	2.04	2	0	0	2.9395e+06	High	1
High	Master Protein	P51148	Ras-related protein Rab-5C OS=Homo sapiens OX=9606 GN=RAB5C PE=1 SV=2	0	21.878	36	6	7	3	216	23.5	8.41	13.43	6	0	0	2.93758e+06	High	1
High	Master Protein	Q9UBH6	Xenotropic and polytropic retrovirus receptor 1 OS=Homo sapiens OX=9606 GN=XPR1 PE=1 SV=1	0	10.96	5	4	6	4	696	81.5	8.44	5.44	4	0	0	2.9375e+06	High	1
High	Master Protein	Q14344	Guanine nucleotide-binding protein subunit alpha-13 OS=Homo sapiens OX=9606 GN=GNA13 PE=1 SV=2	0	20.261	23	8	12	6	377	44	8	7.99	8	0	1	2.9348e+06	High	1
High	Master Protein	Q8NFH5	Nucleoporin NUP35 OS=Homo sapiens OX=9606 GN=NUP35 PE=1 SV=1	0	16.991	23	5	6	5	326	34.8	9.09	10.56	5	0	0	2.93464e+06	High	1
High	Master Protein	J3KQN4	60S ribosomal protein L36a OS=Homo sapiens OX=9606 GN=RPL36A PE=1 SV=1	0	5.959	13	2	3	2	142	16.4	10.43	1.64	2	0	0	2.9243e+06	High	1
High	Master Protein	Q96S38	Ribosomal protein S6 kinase delta-1 OS=Homo sapiens OX=9606 GN=RPS6KC1 PE=1 SV=2	0	21.577	7	6	7	6	1066	118.6	4.87	10.67	6	0	0	2.90787e+06	High	1
High	Master Protein	Q9NUP9	Protein lin-7 homolog C OS=Homo sapiens OX=9606 GN=LIN7C PE=1 SV=1	0	17.042	25	4	6	4	197	21.8	8.43	6.17	4	0	0	2.90572e+06	High	1
High	Master Protein	Q7L576	Cytoplasmic FMR1-interacting protein 1 OS=Homo sapiens OX=9606 GN=CYFIP1 PE=1 SV=1	0	16.718	6	7	8	3	1253	145.1	6.9	4.51	7	0	4	2.90131e+06	High	1
High	Master Protein	A0A1B0GU92	Peptidase A1 domain-containing protein OS=Homo sapiens OX=9606 PE=1 SV=1	0	7.872	5	3	4	3	557	59.8	6.62	5.83	3	0	0	2.90076e+06	High	1
High	Master Protein	M0R3D6	60S ribosomal protein L18a (Fragment) OS=Homo sapiens OX=9606 GN=RPL18A PE=1 SV=1	0	9.542	30	4	6	4	141	16.7	10.77	5.21	4	0	0	2.88834e+06	High	1
High	Master Protein	H0YJ34	Fermitin family homolog 2 (Fragment) OS=Homo sapiens OX=9606 GN=FERMT2 PE=1 SV=1	0	16.914	10	6	7	6	640	73.3	6.98	6.17	6	0	0	2.88826e+06	High	1
High	Master Protein	Q16659	Mitogen-activated protein kinase 6 OS=Homo sapiens OX=9606 GN=MAPK6 PE=1 SV=1	0	9.541	7	5	6	4	721	82.6	5.03	2.24	5	0	1	2.87081e+06	High	1
High	Master Protein	Q04864	Proto-oncogene c-Rel OS=Homo sapiens OX=9606 GN=REL PE=1 SV=1	0	12.822	8	5	6	5	619	68.5	5.86	3.68	5	0	0	2.8481e+06	High	1
High	Master Protein	A0A0G2JLI4	Probable ATP-dependent RNA helicase DDX5 OS=Homo sapiens OX=9606 GN=DDX5 PE=1 SV=2	0	23.644	14	7	9	2	509	57.1	8.24	12.93	7	0	0	2.84616e+06	High	1
High	Master Protein	P10114	Ras-related protein Rap-2a OS=Homo sapiens OX=9606 GN=RAP2A PE=1 SV=1	0	8.905	16	3	4	3	183	20.6	4.82	8.69	3	0	0	2.83373e+06	High	1
High	Master Protein	P28072	Proteasome subunit beta type-6 OS=Homo sapiens OX=9606 GN=PSMB6 PE=1 SV=4	0	7.788	13	3	3	3	239	25.3	4.92	1.81	3	0	0	2.80214e+06	High	1
High	Master Protein	A0A3B3IUC4	Alpha-galactosidase OS=Homo sapiens OX=9606 GN=GLA PE=1 SV=1	0	14.972	12	5	5	5	470	53.2	5.86	7.05	5	0	0	2.79992e+06	High	1
High	Master Protein	P00367	Glutamate dehydrogenase 1, mitochondrial OS=Homo sapiens OX=9606 GN=GLUD1 PE=1 SV=2	0	23.317	17	7	8	7	558	61.4	7.8	9.92	7	0	0	2.79409e+06	High	1
High	Master Protein	Q10567	AP-1 complex subunit beta-1 OS=Homo sapiens OX=9606 GN=AP1B1 PE=1 SV=3	0	34.27	12	11	11	4	949	104.5	5.06	8.35	11	0	0	2.7813e+06	High	1
High	Master Protein	P13010	X-ray repair cross-complementing protein 5 OS=Homo sapiens OX=9606 GN=XRCC5 PE=1 SV=3	0	14.285	7	5	6	5	732	82.7	5.81	6.69	5	0	0	2.77832e+06	High	1
High	Master Protein	H7C3T4	Peroxiredoxin-4 (Fragment) OS=Homo sapiens OX=9606 GN=PRDX4 PE=1 SV=1	0	7.003	14	3	3	1	161	18.3	6.19	2.2	3	0	0	2.75959e+06	High	1
High	Master Protein	A0A0A0MSA4	Band 4.1-like protein 3 OS=Homo sapiens OX=9606 GN=EPB41L3 PE=1 SV=1	0	20.899	8	6	6	4	1046	116.1	5.22	7.5	6	0	2	2.75918e+06	High	1
High	Master Protein	A0A0U1RR22	Protein kinase C and casein kinase substrate in neurons protein 2 (Fragment) OS=Homo sapiens OX=9606 GN=PACSIN2 PE=1 SV=1	0	18.839	16	6	7	6	451	51.8	5.34	4.55	6	0	0	2.75635e+06	High	1
High	Master Protein	P25311	Zinc-alpha-2-glycoprotein OS=Homo sapiens OX=9606 GN=AZGP1 PE=1 SV=2	0	17.627	21	5	8	5	298	34.2	6.05	2.21	5	0	0	2.75485e+06	High	1
High	Master Protein	I3L0A0	HCG2044781 OS=Homo sapiens OX=9606 GN=PEDS1-UBE2V1 PE=1 SV=1	0	4.215	5	2	2	2	370	42.2	6.71	2.06	2	0	0	2.75349e+06	High	1
High	Master Protein	Q13042	Cell division cycle protein 16 homolog OS=Homo sapiens OX=9606 GN=CDC16 PE=1 SV=2	0	15.163	7	5	7	5	620	71.6	5.85	5.85	5	0	0	2.75027e+06	High	1
High	Master Protein	O75874	Isocitrate dehydrogenase [NADP] cytoplasmic OS=Homo sapiens OX=9606 GN=IDH1 PE=1 SV=2	0	14.869	15	6	7	6	414	46.6	7.01	5.21	6	0	0	2.74015e+06	High	1
High	Master Protein	G5E953	Phosphatidylinositol-3-phosphate phosphatase OS=Homo sapiens OX=9606 GN=MTMR3 PE=1 SV=1	0	24.793	10	8	10	6	1062	117.5	5.81	13.36	8	0	0	2.72728e+06	High	1
High	Master Protein	Q9HCN4	GPN-loop GTPase 1 OS=Homo sapiens OX=9606 GN=GPN1 PE=1 SV=1	0	20.027	14	4	4	4	374	41.7	4.92	8.31	4	0	0	2.72502e+06	High	1
High	Master Protein	P52565	Rho GDP-dissociation inhibitor 1 OS=Homo sapiens OX=9606 GN=ARHGDIA PE=1 SV=3	0	15.996	26	5	5	5	204	23.2	5.11	5.99	5	0	0	2.71471e+06	High	1
High	Master Protein	Q92538	Golgi-specific brefeldin A-resistance guanine nucleotide exchange factor 1 OS=Homo sapiens OX=9606 GN=GBF1 PE=1 SV=2	0	13.342	4	7	7	7	1859	206.3	5.73	1.88	7	0	0	2.71315e+06	High	1
High	Master Protein	O75436	Vacuolar protein sorting-associated protein 26A OS=Homo sapiens OX=9606 GN=VPS26A PE=1 SV=2	0	9.192	10	3	5	3	327	38.1	6.57	9.76	3	0	0	2.69933e+06	High	1
High	Master Protein	Q9HB90	Ras-related GTP-binding protein C OS=Homo sapiens OX=9606 GN=RRAGC PE=1 SV=1	0	9.872	11	4	5	4	399	44.2	5.1	2.31	4	0	0	2.68873e+06	High	1
High	Master Protein	Q8NFH3	Nucleoporin Nup43 OS=Homo sapiens OX=9606 GN=NUP43 PE=1 SV=1	0	16.292	17	4	5	4	380	42.1	5.63	4.57	4	0	0	2.67246e+06	High	1
High	Master Protein	P49006	MARCKS-related protein OS=Homo sapiens OX=9606 GN=MARCKSL1 PE=1 SV=2	0	11.704	28	3	3	3	195	19.5	4.67	4.54	3	0	0	2.66964e+06	High	1

## Sheet: SARS-CoV-2 VLP
Protein FDR Confidence: Combined	Master	Accession	Description	Exp. q-value: Combined	Sum PEP Score	Coverage [%]	# Peptides	# PSMs	# Unique Peptides	# AAs	MW [kDa]	calc. pI	Score Sequest HT: Sequest HT	# Peptides (by Search Engine): Sequest HT	# Protein Pathway Groups	# Razor Peptides	Abundance: F3: Sample	Found in Sample: [S3] F3: Sample	# Protein Groups	Modifications
High	Master Protein	P0DTC9	Nucleoprotein OS=Severe acute respiratory syndrome coronavirus 2 OX=2697049 GN=N PE=1 SV=1	0	448.461	80	41	298	41	419	45.6	10.07	725.76	41	0	0	3.79351e+10	High	1
High	Master Protein	P0DTC5	Membrane protein OS=Severe acute respiratory syndrome coronavirus 2 OX=2697049 PE=3 SV=1	0	122.641	34	19	146	19	222	25.1	9.44	205.56	19	0	0	1.86815e+10	High	1
High	Master Protein	P84243	Histone H3.3 OS=Homo sapiens OX=9606 GN=H3-3B PE=1 SV=2	0	33.034	35	9	31	9	136	15.3	11.27	42.33	9	0	0	6.09134e+09	High	1
High	Master Protein	P62805	Histone H4 OS=Homo sapiens OX=9606 GN=H4C16 PE=1 SV=2	0	83.328	55	12	49	12	103	11.4	11.36	92.94	12	0	0	5.29715e+09	High	1
High	Master Protein	A0A0G2JIW1	Heat shock 70 kDa protein 1B OS=Homo sapiens OX=9606 GN=HSPA1B PE=1 SV=1	0	254.425	52	39	83	35	642	70.1	5.66	194.44	39	0	4	3.66264e+09	High	1
High	Master Protein	F5H5D3	Tubulin alpha chain OS=Homo sapiens OX=9606 GN=TUBA1C PE=1 SV=1	0	165.227	49	23	66	2	519	57.7	5.07	135.82	23	0	24	3.60364e+09	High	1
High	Master Protein	Q7L7L0	Histone H2A type 3 OS=Homo sapiens OX=9606 GN=H2AC25 PE=1 SV=3	0	54.797	41	10	34	2	130	14.1	11.05	65.89	10	0	8	3.43222e+09	High	1
High	Master Protein	P60709	Actin, cytoplasmic 1 OS=Homo sapiens OX=9606 GN=ACTB PE=1 SV=1	0	141.602	66	20	45	8	375	41.7	5.48	95.61	20	0	13	3.38147e+09	High	1
High	Master Protein	P07437	Tubulin beta chain OS=Homo sapiens OX=9606 GN=TUBB PE=1 SV=2	0	225.578	75	27	113	4	444	49.6	4.89	195.93	27	0	27	3.157e+09	High	1
High	Master Protein	P69905	Hemoglobin subunit alpha OS=Homo sapiens OX=9606 GN=HBA2 PE=1 SV=2	0	37.622	38	6	31	6	142	15.2	8.68	43.3	6	0	0	3.11435e+09	High	1
High	Master Protein	P09874	Poly [ADP-ribose] polymerase 1 OS=Homo sapiens OX=9606 GN=PARP1 PE=1 SV=4	0	410.89	48	58	124	58	1014	113	8.88	307.48	58	0	0	2.80156e+09	High	1
High	Master Protein	P68104	Elongation factor 1-alpha 1 OS=Homo sapiens OX=9606 GN=EEF1A1 PE=1 SV=1	0	170.69	53	23	82	12	462	50.1	9.01	196.91	23	0	10	2796227858	High	1
High	Master Protein	A0A087WVQ6	Clathrin heavy chain OS=Homo sapiens OX=9606 GN=CLTC PE=1 SV=1	0	449.854	44	67	147	59	1679	191.9	5.69	369.23	67	0	8	2.77976e+09	High	1
High	Master Protein	P14618	Pyruvate kinase PKM OS=Homo sapiens OX=9606 GN=PKM PE=1 SV=4	0	250.827	65	33	64	31	531	57.9	7.84	172.12	33	0	1	2.23658e+09	High	1
High	Master Protein	P39023	60S ribosomal protein L3 OS=Homo sapiens OX=9606 GN=RPL3 PE=1 SV=2	0	187.958	50	25	55	25	403	46.1	10.18	116.54	25	0	0	2.15669e+09	High	1
High	Master Protein	P61247	40S ribosomal protein S3a OS=Homo sapiens OX=9606 GN=RPS3A PE=1 SV=2	0	133.199	73	27	56	27	264	29.9	9.73	98.18	27	0	0	2.15122e+09	High	1
High	Master Protein	P46781	40S ribosomal protein S9 OS=Homo sapiens OX=9606 GN=RPS9 PE=1 SV=3	0	62.896	62	19	51	19	194	22.6	10.65	76.09	19	0	0	2.03856e+09	High	1
High	Master Protein	Q5QNW6	Histone H2B type 2-F OS=Homo sapiens OX=9606 GN=H2BC18 PE=1 SV=3	0	72.969	58	13	28	5	126	13.9	10.32	58.91	13	0	10	2.03079e+09	High	1
High	Master Protein	P11142	Heat shock cognate 71 kDa protein OS=Homo sapiens OX=9606 GN=HSPA8 PE=1 SV=1	0	246.213	48	33	77	24	646	70.9	5.52	196.97	33	0	5	1.9479e+09	High	1
High	Master Protein	P36578	60S ribosomal protein L4 OS=Homo sapiens OX=9606 GN=RPL4 PE=1 SV=5	0	193.331	46	30	66	20	427	47.7	11.06	150.04	30	0	11	1.93426e+09	High	1
High	Master Protein	P08133	Annexin A6 OS=Homo sapiens OX=9606 GN=ANXA6 PE=1 SV=3	0	244.627	62	47	88	47	673	75.8	5.6	153.02	47	0	0	1.80926e+09	High	1
High	Master Protein	P13639	Elongation factor 2 OS=Homo sapiens OX=9606 GN=EEF2 PE=1 SV=4	0	244.254	44	43	86	42	858	95.3	6.83	199.74	43	0	1	1.78265e+09	High	1
High	Master Protein	P18124	60S ribosomal protein L7 OS=Homo sapiens OX=9606 GN=RPL7 PE=1 SV=1	0	127.011	65	23	48	23	248	29.2	10.65	94.17	23	0	0	1.72999e+09	High	1	Acetyl [N-Term]
High	Master Protein	P04406	Glyceraldehyde-3-phosphate dehydrogenase OS=Homo sapiens OX=9606 GN=GAPDH PE=1 SV=3	0	220.206	64	24	60	24	335	36	8.46	152.16	24	0	0	1.72065e+09	High	1
High	Master Protein	P62424	60S ribosomal protein L7a OS=Homo sapiens OX=9606 GN=RPL7A PE=1 SV=2	0	121.838	45	19	47	19	266	30	10.61	117.58	19	0	0	1.63843e+09	High	1
High	Master Protein	Q02878	60S ribosomal protein L6 OS=Homo sapiens OX=9606 GN=RPL6 PE=1 SV=3	0	107.626	42	20	58	20	288	32.7	10.58	117.7	20	0	0	1.63135e+09	High	1
High	Master Protein	P62701	40S ribosomal protein S4, X isoform OS=Homo sapiens OX=9606 GN=RPS4X PE=1 SV=2	0	96.365	61	20	49	13	263	29.6	10.15	93.51	20	0	6	1.51293e+09	High	1
High	Master Protein	P05023	Sodium/potassium-transporting ATPase subunit alpha-1 OS=Homo sapiens OX=9606 GN=ATP1A1 PE=1 SV=1	0	222.887	43	41	76	28	1023	112.8	5.49	144.7	41	0	15	1.48239e+09	High	1
High	Master Protein	P02786	Transferrin receptor protein 1 OS=Homo sapiens OX=9606 GN=TFRC PE=1 SV=2	0	166.663	43	29	67	28	760	84.8	6.61	126.38	29	0	1	1.47408e+09	High	1
High	Master Protein	P78527	DNA-dependent protein kinase catalytic subunit OS=Homo sapiens OX=9606 GN=PRKDC PE=1 SV=3	0	509.265	29	115	150	115	4128	468.8	7.12	301.29	115	0	0	1.4522e+09	High	1
High	Master Protein	P07900	Heat shock protein HSP 90-alpha OS=Homo sapiens OX=9606 GN=HSP90AA1 PE=1 SV=5	0	271.956	46	43	93	25	732	84.6	5.02	200.73	43	0	17	1397632499	High	1
High	Master Protein	P61313	60S ribosomal protein L15 OS=Homo sapiens OX=9606 GN=RPL15 PE=1 SV=2	0	52.7	46	11	25	11	204	24.1	11.62	55.02	11	0	0	1355067200	High	1
High	Master Protein	P62753	40S ribosomal protein S6 OS=Homo sapiens OX=9606 GN=RPS6 PE=1 SV=1	0	96.309	49	16	37	16	249	28.7	10.84	82.07	16	0	0	1.34687e+09	High	1
High	Master Protein	B5MDF5	GTP-binding nuclear protein Ran OS=Homo sapiens OX=9606 GN=RAN PE=1 SV=1	0	96.64	47	14	28	14	233	26.2	7.01	59.47	14	0	0	1.32478e+09	High	1
High	Master Protein	A0A1B0GVI3	Keratin, type I cytoskeletal 10 OS=Homo sapiens OX=9606 GN=KRT10 PE=1 SV=2	0	136.521	33	27	51	20	624	63.3	5.26	97.26	27	0	8	1.31351e+09	High	1
High	Master Protein	P04264	Keratin, type II cytoskeletal 1 OS=Homo sapiens OX=9606 GN=KRT1 PE=1 SV=6	0	297.677	58	42	76	35	644	66	8.12	196.99	42	0	7	1.30014e+09	High	1
High	Master Protein	P15880	40S ribosomal protein S2 OS=Homo sapiens OX=9606 GN=RPS2 PE=1 SV=2	0	72.986	46	14	30	14	293	31.3	10.24	47.68	14	0	0	1.22342e+09	High	1
High	Master Protein	H0YKB5	Lactadherin OS=Homo sapiens OX=9606 GN=MFGE8 PE=4 SV=2	0	115.143	54	18	49	18	379	42.4	7.81	89.69	18	0	0	1.20845e+09	High	1
High	Master Protein	J3QQ67	60S ribosomal protein L18 (Fragment) OS=Homo sapiens OX=9606 GN=RPL18 PE=1 SV=1	0	62.803	54	14	27	14	190	21.8	11.72	54.43	14	0	0	1.20499e+09	High	1
High	Master Protein	P50995	Annexin A11 OS=Homo sapiens OX=9606 GN=ANXA11 PE=1 SV=1	0	119.398	43	22	38	21	505	54.4	7.65	85.31	22	0	1	1.19187e+09	High	1
High	Master Protein	P00734	Prothrombin OS=Homo sapiens OX=9606 GN=F2 PE=1 SV=2	0	53.268	9	7	30	7	622	70	5.9	57.43	7	0	0	1.17919e+09	High	1
High	Master Protein	A0A2R8Y6J3	60S ribosomal protein L5 (Fragment) OS=Homo sapiens OX=9606 GN=RPL5 PE=1 SV=1	0	165.814	58	22	50	22	238	27	9.13	112.53	22	0	0	1156229550	High	1
High	Master Protein	Q8WUM4	Programmed cell death 6-interacting protein OS=Homo sapiens OX=9606 GN=PDCD6IP PE=1 SV=1	0	280.123	47	45	76	45	868	96	6.52	168.25	45	0	0	1.15287e+09	High	1
High	Master Protein	P62249	40S ribosomal protein S16 OS=Homo sapiens OX=9606 GN=RPS16 PE=1 SV=2	0	60.679	60	12	33	12	146	16.4	10.21	61.11	12	0	0	1.07345e+09	High	1
High	Master Protein	F8W7C6	60S ribosomal protein L10 OS=Homo sapiens OX=9606 GN=RPL10 PE=1 SV=2	0	64.605	51	14	29	14	163	18.6	9.95	39.8	14	0	0	1.04986e+09	High	1
High	Master Protein	Q9H0U4	Ras-related protein Rab-1B OS=Homo sapiens OX=9606 GN=RAB1B PE=1 SV=1	0	79.514	69	13	21	5	201	22.2	5.73	42.95	13	0	7	1.04972e+09	High	1
High	Master Protein	P62241	40S ribosomal protein S8 OS=Homo sapiens OX=9606 GN=RPS8 PE=1 SV=2	0	98.396	60	16	27	16	208	24.2	10.32	68.36	16	0	0	1.036e+09	High	1
High	Master Protein	P16402	Histone H1.3 OS=Homo sapiens OX=9606 GN=H1-3 PE=1 SV=2	0	73.389	27	12	30	12	221	22.3	11.02	70.3	12	0	0	1.01579e+09	High	1
High	Master Protein	P62834	Ras-related protein Rap-1A OS=Homo sapiens OX=9606 GN=RAP1A PE=1 SV=1	0	90.396	48	15	25	4	184	21	6.67	56.31	15	0	11	9.97496e+08	High	1
High	Master Protein	P02768	Albumin OS=Homo sapiens OX=9606 GN=ALB PE=1 SV=2	0	48.991	20	13	19	13	609	69.3	6.28	32.66	13	0	0	9.94066e+08	High	1
High	Master Protein	P00338	L-lactate dehydrogenase A chain OS=Homo sapiens OX=9606 GN=LDHA PE=1 SV=2	0	87.573	39	15	30	13	332	36.7	8.27	55.51	15	0	1	954535694	High	1
High	Master Protein	P06733	Alpha-enolase OS=Homo sapiens OX=9606 GN=ENO1 PE=1 SV=2	0	168.735	44	23	39	23	434	47.1	7.39	101.79	23	0	0	9.43627e+08	High	1
High	Master Protein	O75131	Copine-3 OS=Homo sapiens OX=9606 GN=CPNE3 PE=1 SV=1	0	87.746	36	17	53	16	537	60.1	5.85	94.49	17	0	1	9.30211e+08	High	1
High	Master Protein	P23396	40S ribosomal protein S3 OS=Homo sapiens OX=9606 GN=RPS3 PE=1 SV=2	0	94.076	61	16	36	12	243	26.7	9.66	80.12	16	0	5	8.80153e+08	High	1
High	Master Protein	P08238	Heat shock protein HSP 90-beta OS=Homo sapiens OX=9606 GN=HSP90AB1 PE=1 SV=4	0	286.979	46	43	98	23	724	83.2	5.03	226.4	43	0	2	8.70443e+08	High	1
High	Master Protein	P12956	X-ray repair cross-complementing protein 6 OS=Homo sapiens OX=9606 GN=XRCC6 PE=1 SV=2	0	202.711	45	31	53	31	609	69.8	6.64	138.87	31	0	0	8.66549e+08	High	1
High	Master Protein	P50914	60S ribosomal protein L14 OS=Homo sapiens OX=9606 GN=RPL14 PE=1 SV=4	0	38.802	25	5	16	5	215	23.4	10.93	26.34	5	0	0	8.54727e+08	High	1
High	Master Protein	Q15758	Neutral amino acid transporter B(0) OS=Homo sapiens OX=9606 GN=SLC1A5 PE=1 SV=2	0	80.9	24	11	24	11	541	56.6	5.48	61.64	11	0	0	8.32996e+08	High	1
High	Master Protein	P13010	X-ray repair cross-complementing protein 5 OS=Homo sapiens OX=9606 GN=XRCC5 PE=1 SV=3	0	180.105	34	28	45	28	732	82.7	5.81	105.14	28	0	0	8.26044e+08	High	1
High	Master Protein	P31939	Bifunctional purine biosynthesis protein ATIC OS=Homo sapiens OX=9606 GN=ATIC PE=1 SV=3	0	109.998	32	20	39	20	592	64.6	6.71	68.72	20	0	0	8.14712e+08	High	1
High	Master Protein	P21333	Filamin-A OS=Homo sapiens OX=9606 GN=FLNA PE=1 SV=4	0	400.688	34	72	114	65	2647	280.6	6.06	239.84	72	0	7	7.84088e+08	High	1
High	Master Protein	A0A7P0T9F7	4F2 cell-surface antigen heavy chain OS=Homo sapiens OX=9606 GN=SLC3A2 PE=1 SV=1	0	132.167	43	24	43	24	603	65.2	5.1	104.57	24	0	0	7.72269e+08	High	1	Acetyl [N-Term]
High	Master Protein	Q16777	Histone H2A type 2-C OS=Homo sapiens OX=9606 GN=H2AC20 PE=1 SV=4	0	62.535	41	10	38	2	129	14	10.9	80.96	10	0	0	771182635	High	1
High	Master Protein	P01023	Alpha-2-macroglobulin OS=Homo sapiens OX=9606 GN=A2M PE=1 SV=3	0	21.969	5	7	17	5	1474	163.2	6.46	30.26	7	0	2	7.66114e+08	High	1
High	Master Protein	Q08211	ATP-dependent RNA helicase A OS=Homo sapiens OX=9606 GN=DHX9 PE=1 SV=4	0	223.273	33	38	67	38	1270	140.9	6.84	145.66	38	0	0	7.63838e+08	High	1
High	Master Protein	O43175	D-3-phosphoglycerate dehydrogenase OS=Homo sapiens OX=9606 GN=PHGDH PE=1 SV=4	0	151.762	42	21	40	21	533	56.6	6.71	99.2	21	0	0	7.52806e+08	High	1
High	Master Protein	P11166	Solute carrier family 2, facilitated glucose transporter member 1 OS=Homo sapiens OX=9606 GN=SLC2A1 PE=1 SV=2	0	49.183	14	8	22	8	492	54	8.72	53.67	8	0	0	7.39664e+08	High	1
High	Master Protein	P26038	Moesin OS=Homo sapiens OX=9606 GN=MSN PE=1 SV=3	0	168.13	47	35	59	23	577	67.8	6.4	127.67	35	0	13	7.32419e+08	High	1
High	Master Protein	P62917	60S ribosomal protein L8 OS=Homo sapiens OX=9606 GN=RPL8 PE=1 SV=2	0	86.362	58	13	28	13	257	28	11.03	64.72	13	0	0	7.26499e+08	High	1
High	Master Protein	P63244	Receptor of activated protein C kinase 1 OS=Homo sapiens OX=9606 GN=RACK1 PE=1 SV=3	0	110.299	54	14	31	14	317	35.1	7.69	72.69	14	0	0	7.23122e+08	High	1
High	Master Protein	P26373	60S ribosomal protein L13 OS=Homo sapiens OX=9606 GN=RPL13 PE=1 SV=4	0	55.533	44	11	18	11	211	24.2	11.65	33.89	11	0	0	7.20008e+08	High	1
High	Master Protein	Q9P2B2	Prostaglandin F2 receptor negative regulator OS=Homo sapiens OX=9606 GN=PTGFRN PE=1 SV=2	0	218.244	44	35	66	35	879	98.5	6.61	146.51	35	0	0	7.13891e+08	High	1
High	Master Protein	F5H2F4	C-1-tetrahydrofolate synthase, cytoplasmic OS=Homo sapiens OX=9606 GN=MTHFD1 PE=1 SV=2	0	206.834	41	37	61	37	964	104.6	7.59	118.61	37	0	0	6.97783e+08	High	1
High	Master Protein	P08865	40S ribosomal protein SA OS=Homo sapiens OX=9606 GN=RPSA PE=1 SV=4	0	85.266	47	11	24	11	295	32.8	4.87	52.59	11	0	0	6.93141e+08	High	1
High	Master Protein	P62851	40S ribosomal protein S25 OS=Homo sapiens OX=9606 GN=RPS25 PE=1 SV=1	0	35.047	50	9	18	9	125	13.7	10.11	27.29	9	0	0	6.8915e+08	High	1
High	Master Protein	E9PLL6	60S ribosomal protein L27a OS=Homo sapiens OX=9606 GN=RPL27A PE=1 SV=1	0	20.124	33	4	5	4	108	12.2	11.46	13.17	4	0	0	6.85939e+08	High	1
High	Master Protein	P23526	Adenosylhomocysteinase OS=Homo sapiens OX=9606 GN=AHCY PE=1 SV=4	0	82.78	37	18	32	18	432	47.7	6.34	58.59	18	0	0	6.83402e+08	High	1
High	Master Protein	P05106	Integrin beta-3 OS=Homo sapiens OX=9606 GN=ITGB3 PE=1 SV=2	0	128.8	34	22	29	22	788	87	5.24	77.7	22	0	0	680465231	High	1
High	Master Protein	P08758	Annexin A5 OS=Homo sapiens OX=9606 GN=ANXA5 PE=1 SV=2	0	101.38	50	21	38	21	320	35.9	5.05	80.87	21	0	0	6.75828e+08	High	1
High	Master Protein	Q9H4B7	Tubulin beta-1 chain OS=Homo sapiens OX=9606 GN=TUBB1 PE=1 SV=1	0	107.756	25	12	50	6	451	50.3	5.17	94.65	12	0	0	670634418	High	1
High	Master Protein	P62979	Ubiquitin-40S ribosomal protein S27a OS=Homo sapiens OX=9606 GN=RPS27A PE=1 SV=2	0	47.305	46	10	44	1	156	18	9.64	56.63	10	0	9	6.67253e+08	High	1
High	Master Protein	J3KRX5	60S ribosomal protein L17 (Fragment) OS=Homo sapiens OX=9606 GN=RPL17 PE=1 SV=1	0	108.133	57	13	26	13	174	20.2	10.1	56.14	13	0	0	6.6372e+08	High	1
High	Master Protein	P20073	Annexin A7 OS=Homo sapiens OX=9606 GN=ANXA7 PE=1 SV=3	0	83.763	36	17	31	17	488	52.7	5.68	55.27	17	0	0	6.59454e+08	High	1
High	Master Protein	P11908	Ribose-phosphate pyrophosphokinase 2 OS=Homo sapiens OX=9606 GN=PRPS2 PE=1 SV=2	0	51.458	37	11	17	3	318	34.7	6.61	36.36	11	0	0	6.35488e+08	High	1
High	Master Protein	P62280	40S ribosomal protein S11 OS=Homo sapiens OX=9606 GN=RPS11 PE=1 SV=3	0	44.181	47	13	25	13	158	18.4	10.3	48.84	13	0	0	629997367	High	1
High	Master Protein	P13667	Protein disulfide-isomerase A4 OS=Homo sapiens OX=9606 GN=PDIA4 PE=1 SV=2	0	58.256	24	13	15	13	645	72.9	5.07	26.62	13	0	0	6.29924e+08	High	1
High	Master Protein	P49327	Fatty acid synthase OS=Homo sapiens OX=9606 GN=FASN PE=1 SV=3	0	361.221	33	64	102	63	2511	273.3	6.44	226.79	64	0	1	6.24121e+08	High	1
High	Master Protein	P62258	14-3-3 protein epsilon OS=Homo sapiens OX=9606 GN=YWHAE PE=1 SV=1	0	91.824	49	17	29	14	255	29.2	4.74	66.25	17	0	3	6.1615e+08	High	1	Acetyl [N-Term]
High	Master Protein	P53621	Coatomer subunit alpha OS=Homo sapiens OX=9606 GN=COPA PE=1 SV=2	0	269.226	38	48	80	48	1224	138.3	7.66	178.19	48	0	0	5.922e+08	High	1
High	Master Protein	A0A5F9ZHM4	L-lactate dehydrogenase OS=Homo sapiens OX=9606 GN=LDHB PE=1 SV=1	0	69.109	35	12	18	10	341	37.4	6.25	41.9	12	0	0	5.80066e+08	High	1
High	Master Protein	A0A7P0TA85	Basigin OS=Homo sapiens OX=9606 GN=BSG PE=1 SV=1	0	57.907	37	9	17	9	266	29	5.64	48.96	9	0	0	5.73521e+08	High	1
High	Master Protein	P26641	Elongation factor 1-gamma OS=Homo sapiens OX=9606 GN=EEF1G PE=1 SV=3	0	96.626	38	19	40	19	437	50.1	6.67	76.22	19	0	0	5.72133e+08	High	1
High	Master Protein	P68366	Tubulin alpha-4A chain OS=Homo sapiens OX=9606 GN=TUBA4A PE=1 SV=1	0	159.44	56	22	72	6	448	49.9	5.06	151.66	22	0	0	567033085	High	1
High	Master Protein	A0A7I2V649	Polyadenylate-binding protein 1 OS=Homo sapiens OX=9606 GN=PABPC1 PE=1 SV=1	0	127.503	42	21	33	14	590	65.1	9.36	74.78	21	0	8	5.65329e+08	High	1
High	Master Protein	P60842	Eukaryotic initiation factor 4A-I OS=Homo sapiens OX=9606 GN=EIF4A1 PE=1 SV=1	0	105.699	43	19	32	9	406	46.1	5.48	80.11	19	0	10	5.55912e+08	High	1
High	Master Protein	P61224	Ras-related protein Rap-1b OS=Homo sapiens OX=9606 GN=RAP1B PE=1 SV=1	0	89.603	48	14	25	3	184	20.8	5.78	63.85	14	0	0	5.45739e+08	High	1
High	Master Protein	E7EUI6	Integrin beta OS=Homo sapiens OX=9606 GN=ITGB1 PE=1 SV=2	0	126.597	29	22	46	22	801	88.7	5.44	101.57	22	0	0	5.37883e+08	High	1
High	Master Protein	P62906	60S ribosomal protein L10a OS=Homo sapiens OX=9606 GN=RPL10A PE=1 SV=2	0	76.322	44	12	22	12	217	24.8	9.94	41.57	12	0	0	513001810	High	1
High	Master Protein	P35527	Keratin, type I cytoskeletal 9 OS=Homo sapiens OX=9606 GN=KRT9 PE=1 SV=3	0	224.019	53	25	43	24	623	62	5.24	106.38	25	0	0	5.02422e+08	High	1
High	Master Protein	Q16778	Histone H2B type 2-E OS=Homo sapiens OX=9606 GN=H2BC21 PE=1 SV=3	0	69.802	58	12	26	4	126	13.9	10.32	52.5	12	0	0	5.00135e+08	High	1
High	Master Protein	P30626	Sorcin OS=Homo sapiens OX=9606 GN=SRI PE=1 SV=1	0	39.27	43	8	14	8	198	21.7	5.59	22.29	8	0	0	4.90635e+08	High	1
High	Master Protein	P02765	Alpha-2-HS-glycoprotein OS=Homo sapiens OX=9606 GN=AHSG PE=1 SV=2	0	17.897	5	3	7	3	367	39.3	5.72	13.83	3	0	0	466684080	High	1
High	Master Protein	Q00839	Heterogeneous nuclear ribonucleoprotein U OS=Homo sapiens OX=9606 GN=HNRNPU PE=1 SV=6	0	216.357	42	34	49	33	825	90.5	6	110.43	34	0	1	4.59929e+08	High	1
High	Master Protein	P53985	Monocarboxylate transporter 1 OS=Homo sapiens OX=9606 GN=SLC16A1 PE=1 SV=3	0	71.593	15	9	17	9	500	53.9	8.66	48.81	9	0	0	4.59116e+08	High	1
High	Master Protein	E7EQB2	Lactotransferrin (Fragment) OS=Homo sapiens OX=9606 GN=LTF PE=1 SV=1	0	8.878	3	2	3	2	696	76.6	8.02	8.06	2	0	0	450383088	High	1
High	Master Protein	P04075	Fructose-bisphosphate aldolase A OS=Homo sapiens OX=9606 GN=ALDOA PE=1 SV=2	0	150.762	72	21	30	18	364	39.4	8.09	83.19	21	0	2	4.44315e+08	High	1
High	Master Protein	O00571	ATP-dependent RNA helicase DDX3X OS=Homo sapiens OX=9606 GN=DDX3X PE=1 SV=3	0	163.412	53	33	53	32	662	73.2	7.18	104.79	33	0	2	4.42861e+08	High	1
High	Master Protein	P50990	T-complex protein 1 subunit theta OS=Homo sapiens OX=9606 GN=CCT8 PE=1 SV=4	0	128.11	43	24	38	24	548	59.6	5.6	89.03	24	0	0	4.39638e+08	High	1
High	Master Protein	P49368	T-complex protein 1 subunit gamma OS=Homo sapiens OX=9606 GN=CCT3 PE=1 SV=4	0	155.661	52	29	43	29	545	60.5	6.49	100.46	29	0	0	4.37456e+08	High	1
High	Master Protein	M0R3D6	60S ribosomal protein L18a (Fragment) OS=Homo sapiens OX=9606 GN=RPL18A PE=1 SV=1	0	56.045	56	13	26	13	141	16.7	10.77	35.14	13	0	0	4.37064e+08	High	1
High	Master Protein	P17987	T-complex protein 1 subunit alpha OS=Homo sapiens OX=9606 GN=TCP1 PE=1 SV=1	0	127.025	46	24	43	24	556	60.3	6.11	76.12	24	0	0	424276725	High	1	Acetyl [N-Term]
High	Master Protein	A0A5H1ZRQ2	RNA helicase OS=Homo sapiens OX=9606 GN=DDX17 PE=1 SV=2	0	145.531	40	30	48	23	731	80.4	8.37	94.23	30	0	5	4.1493e+08	High	1
High	Master Protein	P35908	Keratin, type II cytoskeletal 2 epidermal OS=Homo sapiens OX=9606 GN=KRT2 PE=1 SV=2	0	170.409	44	28	43	22	639	65.4	8	110.27	28	0	3	4.13896e+08	High	1
High	Master Protein	P40429	60S ribosomal protein L13a OS=Homo sapiens OX=9606 GN=RPL13A PE=1 SV=2	0	57.472	37	11	18	11	203	23.6	10.93	41.38	11	0	0	4.13201e+08	High	1
High	Master Protein	P62269	40S ribosomal protein S18 OS=Homo sapiens OX=9606 GN=RPS18 PE=1 SV=3	0	48.632	53	14	23	10	152	17.7	10.99	47.93	14	0	3	4.10158e+08	High	1
High	Master Protein	Q12899	Tripartite motif-containing protein 26 OS=Homo sapiens OX=9606 GN=TRIM26 PE=1 SV=1	0	160.384	46	27	37	27	539	62.1	5.03	97.59	27	0	0	4.08778e+08	High	1
High	Master Protein	P67809	Y-box-binding protein 1 OS=Homo sapiens OX=9606 GN=YBX1 PE=1 SV=3	0	138.724	50	13	26	8	324	35.9	9.88	68.97	13	0	5	4.06757e+08	High	1
High	Master Protein	P61106	Ras-related protein Rab-14 OS=Homo sapiens OX=9606 GN=RAB14 PE=1 SV=4	0	101.692	73	15	20	13	215	23.9	6.21	49.15	15	0	2	4.03762e+08	High	1
High	Master Protein	P17302	Gap junction alpha-1 protein OS=Homo sapiens OX=9606 GN=GJA1 PE=1 SV=2	0	128.962	43	15	30	15	382	43	8.76	85.6	15	0	0	3.98353e+08	High	1
High	Master Protein	P63104	14-3-3 protein zeta/delta OS=Homo sapiens OX=9606 GN=YWHAZ PE=1 SV=1	0	84.474	56	16	30	12	245	27.7	4.79	78.64	16	0	1	3.86915e+08	High	1	Acetyl [N-Term]
High	Master Protein	P78371	T-complex protein 1 subunit beta OS=Homo sapiens OX=9606 GN=CCT2 PE=1 SV=4	0	153.918	50	24	40	24	535	57.5	6.46	82.1	24	0	0	3.828e+08	High	1
High	Master Protein	P22314	Ubiquitin-like modifier-activating enzyme 1 OS=Homo sapiens OX=9606 GN=UBA1 PE=1 SV=3	0	182.297	38	32	61	32	1058	117.8	5.76	142.87	32	0	0	3.81388e+08	High	1
High	Master Protein	Q9Y5B9	FACT complex subunit SPT16 OS=Homo sapiens OX=9606 GN=SUPT16H PE=1 SV=1	0	196.652	34	36	53	36	1047	119.8	5.66	109.48	36	0	0	3.77043e+08	High	1
High	Master Protein	P04899	Guanine nucleotide-binding protein G(i) subunit alpha-2 OS=Homo sapiens OX=9606 GN=GNAI2 PE=1 SV=3	0	83.889	53	17	30	9	355	40.4	5.54	65.58	17	0	9	3.75011e+08	High	1
High	Master Protein	P61254	60S ribosomal protein L26 OS=Homo sapiens OX=9606 GN=RPL26 PE=1 SV=1	0	50.138	50	12	22	2	145	17.2	10.55	38.37	12	0	12	372799968	High	1
High	Master Protein	Q15063	Periostin OS=Homo sapiens OX=9606 GN=POSTN PE=1 SV=2	0	38.263	11	8	14	8	836	93.3	7.53	20.63	8	0	0	3.72375e+08	High	1
High	Master Protein	P31689	DnaJ homolog subfamily A member 1 OS=Homo sapiens OX=9606 GN=DNAJA1 PE=1 SV=2	0	120.417	44	17	30	17	397	44.8	7.08	73.7	17	0	0	3.67953e+08	High	1
High	Master Protein	P07814	Bifunctional glutamate/proline--tRNA ligase OS=Homo sapiens OX=9606 GN=EPRS1 PE=1 SV=5	0	265.793	36	49	66	49	1512	170.5	7.33	158.62	49	0	0	3.62418e+08	High	1
High	Master Protein	A0A8I5KWT8	Myosin-9 OS=Homo sapiens OX=9606 GN=MYH9 PE=1 SV=1	0	276.305	26	51	81	39	1981	229	5.64	166.39	51	0	10	3.50757e+08	High	1
High	Master Protein	P40227	T-complex protein 1 subunit zeta OS=Homo sapiens OX=9606 GN=CCT6A PE=1 SV=3	0	126.495	38	20	33	16	531	58	6.68	77.33	20	0	4	3.48554e+08	High	1
High	Master Protein	Q9Y490	Talin-1 OS=Homo sapiens OX=9606 GN=TLN1 PE=1 SV=3	0	264.425	25	50	72	50	2541	269.6	6.07	160.09	50	0	0	3.42857e+08	High	1
High	Master Protein	O14654	Insulin receptor substrate 4 OS=Homo sapiens OX=9606 GN=IRS4 PE=1 SV=1	0	183.307	36	35	56	35	1257	133.7	8.44	117.94	35	0	0	3.4251e+08	High	1
High	Master Protein	Q15907	Ras-related protein Rab-11B OS=Homo sapiens OX=9606 GN=RAB11B PE=1 SV=4	0	47.115	49	12	20	1	218	24.5	5.94	34.44	12	0	11	3.41644e+08	High	1
High	Master Protein	A0A6I8PIV1	Leucine--tRNA ligase OS=Homo sapiens OX=9606 GN=LARS1 PE=1 SV=1	0	159.045	31	34	54	34	1175	134.3	7.2	80.42	34	0	0	3.397e+08	High	1
High	Master Protein	Q9NZI8	Insulin-like growth factor 2 mRNA-binding protein 1 OS=Homo sapiens OX=9606 GN=IGF2BP1 PE=1 SV=2	0	100.926	34	18	33	16	577	63.4	9.2	53.67	18	0	2	3.37878e+08	High	1
High	Master Protein	P51149	Ras-related protein Rab-7a OS=Homo sapiens OX=9606 GN=RAB7A PE=1 SV=1	0	76.416	70	15	25	15	207	23.5	6.7	50.05	15	0	0	3.37759e+08	High	1
High	Master Protein	P62873	Guanine nucleotide-binding protein G(I)/G(S)/G(T) subunit beta-1 OS=Homo sapiens OX=9606 GN=GNB1 PE=1 SV=3	0	45.181	32	8	11	4	340	37.4	6	23.74	8	0	3	3.36282e+08	High	1
High	Master Protein	Q06830	Peroxiredoxin-1 OS=Homo sapiens OX=9606 GN=PRDX1 PE=1 SV=1	0	119.76	76	18	28	14	199	22.1	8.13	73.52	18	0	4	3.34661e+08	High	1
High	Master Protein	P53396	ATP-citrate synthase OS=Homo sapiens OX=9606 GN=ACLY PE=1 SV=3	0	119.375	33	32	44	32	1101	120.8	7.33	68.13	32	0	0	3.33001e+08	High	1
High	Master Protein	O60763	General vesicular transport factor p115 OS=Homo sapiens OX=9606 GN=USO1 PE=1 SV=2	0	182.184	40	31	45	31	962	107.8	4.91	101.4	31	0	0	3.32598e+08	High	1
High	Master Protein	Q14152	Eukaryotic translation initiation factor 3 subunit A OS=Homo sapiens OX=9606 GN=EIF3A PE=1 SV=1	0	172.335	33	43	65	43	1382	166.5	6.79	88.76	43	0	0	3.31537e+08	High	1
High	Master Protein	P60953	Cell division control protein 42 homolog OS=Homo sapiens OX=9606 GN=CDC42 PE=1 SV=2	0	43.917	49	9	16	8	191	21.2	6.55	31.04	9	0	1	3.27564e+08	High	1
High	Master Protein	P50991	T-complex protein 1 subunit delta OS=Homo sapiens OX=9606 GN=CCT4 PE=1 SV=4	0	81.221	41	19	26	19	539	57.9	7.83	36.97	19	0	0	3.2444e+08	High	1
High	Master Protein	O75340	Programmed cell death protein 6 OS=Homo sapiens OX=9606 GN=PDCD6 PE=1 SV=1	0	31.371	29	7	18	7	191	21.9	5.4	32.06	7	0	0	3.17315e+08	High	1
High	Master Protein	P00558	Phosphoglycerate kinase 1 OS=Homo sapiens OX=9606 GN=PGK1 PE=1 SV=3	0	107.396	54	19	28	19	417	44.6	8.1	61.74	19	0	0	3.14417e+08	High	1
High	Master Protein	P54709	Sodium/potassium-transporting ATPase subunit beta-3 OS=Homo sapiens OX=9606 GN=ATP1B3 PE=1 SV=1	0	63.104	39	9	12	9	279	31.5	8.35	29.88	9	0	0	3.14005e+08	High	1
High	Master Protein	Q99808	Equilibrative nucleoside transporter 1 OS=Homo sapiens OX=9606 GN=SLC29A1 PE=1 SV=3	0	47.655	15	8	16	8	456	50.2	8.29	33.7	8	0	0	312399352	High	1
High	Master Protein	A0A0A0MTH3	Integrin-linked protein kinase OS=Homo sapiens OX=9606 GN=ILK PE=1 SV=1	0	96.294	38	17	31	17	483	54.6	7.97	66.58	17	0	0	311890477	High	1
High	Master Protein	P13473	Lysosome-associated membrane glycoprotein 2 OS=Homo sapiens OX=9606 GN=LAMP2 PE=1 SV=2	0	9.332	6	3	12	3	410	44.9	5.63	18.87	3	0	0	311510976	High	1
High	Master Protein	P12268	Inosine-5'-monophosphate dehydrogenase 2 OS=Homo sapiens OX=9606 GN=IMPDH2 PE=1 SV=2	0	116.356	47	19	26	17	514	55.8	6.9	67.21	19	0	2	3.08873e+08	High	1
High	Master Protein	E9PFT6	Hemoglobin subunit delta OS=Homo sapiens OX=9606 GN=HBD PE=1 SV=1	0	4.819	6	1	4	1	141	15.4	7.91	8.71	1	0	0	304487896	High	1
High	Master Protein	Q99832	T-complex protein 1 subunit eta OS=Homo sapiens OX=9606 GN=CCT7 PE=1 SV=2	0	118.25	38	20	32	20	543	59.3	7.65	65.71	20	0	0	3.02137e+08	High	1	Acetyl [N-Term]
High	Master Protein	P60033	CD81 antigen OS=Homo sapiens OX=9606 GN=CD81 PE=1 SV=1	0	37.511	34	6	14	6	236	25.8	5.29	39.78	6	0	0	301938063	High	1
High	Master Protein	P12277	Creatine kinase B-type OS=Homo sapiens OX=9606 GN=CKB PE=1 SV=1	0	114.441	51	15	26	15	381	42.6	5.59	68.27	15	0	0	2.97686e+08	High	1
High	Master Protein	O75083	WD repeat-containing protein 1 OS=Homo sapiens OX=9606 GN=WDR1 PE=1 SV=4	0	163.102	44	19	29	19	606	66.2	6.65	86.26	19	0	0	2.95603e+08	High	1
High	Master Protein	P12259	Coagulation factor V OS=Homo sapiens OX=9606 GN=F5 PE=1 SV=4	0	33.976	4	9	15	9	2224	251.5	6.05	14.83	9	0	0	2.94522e+08	High	1
High	Master Protein	P14868	Aspartate--tRNA ligase, cytoplasmic OS=Homo sapiens OX=9606 GN=DARS1 PE=1 SV=2	0	106.742	49	22	32	22	501	57.1	6.55	74.11	22	0	0	2.88559e+08	High	1
High	Master Protein	E7EU96	Casein kinase II subunit alpha OS=Homo sapiens OX=9606 GN=CSNK2A1 PE=1 SV=1	0	109.803	43	15	27	14	385	45.3	7.94	65.14	15	0	1	2.86448e+08	High	1
High	Master Protein	P47897	Glutamine--tRNA ligase OS=Homo sapiens OX=9606 GN=QARS1 PE=1 SV=1	0	58.938	22	15	16	15	775	87.7	7.15	30.48	15	0	0	2.85314e+08	High	1
High	Master Protein	P42766	60S ribosomal protein L35 OS=Homo sapiens OX=9606 GN=RPL35 PE=1 SV=2	0	18.627	26	4	10	4	123	14.5	11.05	14	4	0	0	284291363	High	1
High	Master Protein	P08621	U1 small nuclear ribonucleoprotein 70 kDa OS=Homo sapiens OX=9606 GN=SNRNP70 PE=1 SV=2	0	84.615	34	18	35	18	437	51.5	9.94	56.56	18	0	0	2.83604e+08	High	1
High	Master Protein	Q9NRX5	Serine incorporator 1 OS=Homo sapiens OX=9606 GN=SERINC1 PE=1 SV=1	0	38.624	18	7	17	6	453	50.5	5.85	23.12	7	0	0	2.81685e+08	High	1
High	Master Protein	A0A087WYT3	Prostaglandin E synthase 3 OS=Homo sapiens OX=9606 GN=PTGES3 PE=1 SV=1	0	32.688	35	5	7	5	164	19.1	4.55	16.39	5	0	0	280853300	High	1
High	Master Protein	P62736	Actin, aortic smooth muscle OS=Homo sapiens OX=9606 GN=ACTA2 PE=1 SV=1	0	72.971	43	15	36	5	377	42	5.39	64.08	15	0	0	2.80197e+08	High	1
High	Master Protein	O43242	26S proteasome non-ATPase regulatory subunit 3 OS=Homo sapiens OX=9606 GN=PSMD3 PE=1 SV=2	0	90.191	34	20	42	20	534	60.9	8.44	77.61	20	0	0	2.7976e+08	High	1
High	Master Protein	P18085	ADP-ribosylation factor 4 OS=Homo sapiens OX=9606 GN=ARF4 PE=1 SV=3	0	38.89	47	7	11	5	180	20.5	7.14	24.5	7	0	2	2.77228e+08	High	1
High	Master Protein	P68371	Tubulin beta-4B chain OS=Homo sapiens OX=9606 GN=TUBB4B PE=1 SV=1	0	184.238	74	26	103	1	445	49.8	4.89	175.68	26	0	5	2.76269e+08	High	1
High	Master Protein	G5EA09	Syndecan binding protein (Syntenin), isoform CRA_a OS=Homo sapiens OX=9606 GN=SDCBP PE=1 SV=1	0	59.058	30	9	20	9	318	34.8	8.51	45.02	9	0	0	275440954	High	1
High	Master Protein	P33992	DNA replication licensing factor MCM5 OS=Homo sapiens OX=9606 GN=MCM5 PE=1 SV=5	0	142.4	45	30	51	30	734	82.2	8.37	102.45	30	0	0	2.73691e+08	High	1
High	Master Protein	O76094	Signal recognition particle subunit SRP72 OS=Homo sapiens OX=9606 GN=SRP72 PE=1 SV=3	0	133.875	38	28	42	28	671	74.6	9.26	92.79	28	0	0	2.724e+08	High	1
High	Master Protein	P46778	60S ribosomal protein L21 OS=Homo sapiens OX=9606 GN=RPL21 PE=1 SV=2	0	44.065	45	8	15	8	160	18.6	10.49	30.87	8	0	0	2.71627e+08	High	1
High	Master Protein	O14964	Hepatocyte growth factor-regulated tyrosine kinase substrate OS=Homo sapiens OX=9606 GN=HGS PE=1 SV=1	0	145.801	33	27	48	27	777	86.1	6.16	98.01	27	0	0	2.70084e+08	High	1
High	Master Protein	P07355	Annexin A2 OS=Homo sapiens OX=9606 GN=ANXA2 PE=1 SV=2	0	76.47	55	18	28	18	339	38.6	7.75	45.7	18	0	0	2.68497e+08	High	1
High	Master Protein	P48643	T-complex protein 1 subunit epsilon OS=Homo sapiens OX=9606 GN=CCT5 PE=1 SV=1	0	115.076	39	22	39	22	541	59.6	5.66	77.86	22	0	0	2.65924e+08	High	1
High	Master Protein	P60763	Ras-related C3 botulinum toxin substrate 3 OS=Homo sapiens OX=9606 GN=RAC3 PE=1 SV=1	0	26.906	33	6	11	2	192	21.4	8.15	16.72	6	0	3	2.6269e+08	High	1
High	Master Protein	P38919	Eukaryotic initiation factor 4A-III OS=Homo sapiens OX=9606 GN=EIF4A3 PE=1 SV=4	0	94.972	36	16	36	13	411	46.8	6.73	82.29	16	0	0	2.62482e+08	High	1
High	Master Protein	O43657	Tetraspanin-6 OS=Homo sapiens OX=9606 GN=TSPAN6 PE=1 SV=1	0	57.728	34	9	13	9	245	27.5	8.1	34.76	9	0	0	2.60406e+08	High	1
High	Master Protein	Q9UN37	Vacuolar protein sorting-associated protein 4A OS=Homo sapiens OX=9606 GN=VPS4A PE=1 SV=1	0	101.641	42	19	29	14	437	48.9	7.8	50.38	19	0	5	2.58958e+08	High	1
High	Master Protein	Q9UHB9	Signal recognition particle subunit SRP68 OS=Homo sapiens OX=9606 GN=SRP68 PE=1 SV=2	0	137.127	45	27	36	27	627	70.7	8.56	83.56	27	0	0	2.58392e+08	High	1
High	Master Protein	O43854	EGF-like repeat and discoidin I-like domain-containing protein 3 OS=Homo sapiens OX=9606 GN=EDIL3 PE=1 SV=1	0	125.689	53	21	34	21	480	53.7	7.28	60.52	21	0	0	2.55854e+08	High	1
High	Master Protein	Q13200	26S proteasome non-ATPase regulatory subunit 2 OS=Homo sapiens OX=9606 GN=PSMD2 PE=1 SV=3	0	130.49	38	28	39	28	908	100.1	5.2	77.96	28	0	0	2.55202e+08	High	1
High	Master Protein	P15311	Ezrin OS=Homo sapiens OX=9606 GN=EZR PE=1 SV=4	0	126.612	36	29	50	17	586	69.4	6.27	90.88	29	0	2	2.51709e+08	High	1
High	Master Protein	A0A140TA32	Complement C4-A OS=Homo sapiens OX=9606 GN=C4A PE=1 SV=1	0	43.919	6	10	15	10	1698	187.6	7.12	24.99	10	0	0	2.4902e+08	High	1
High	Master Protein	Q969P0	Immunoglobulin superfamily member 8 OS=Homo sapiens OX=9606 GN=IGSF8 PE=1 SV=1	0	78.866	33	15	21	15	613	65	8	48.43	15	0	0	2.46311e+08	High	1
High	Master Protein	P61978	Heterogeneous nuclear ribonucleoprotein K OS=Homo sapiens OX=9606 GN=HNRNPK PE=1 SV=1	0	65.455	35	15	28	3	463	50.9	5.54	39.74	15	0	14	2.42532e+08	High	1
High	Master Protein	O75367	Core histone macro-H2A.1 OS=Homo sapiens OX=9606 GN=MACROH2A1 PE=1 SV=5	0	75.734	37	12	23	11	369	39.2	9.83	54.2	12	0	1	2.42257e+08	High	1
High	Master Protein	P61026	Ras-related protein Rab-10 OS=Homo sapiens OX=9606 GN=RAB10 PE=1 SV=1	0	75.675	55	12	21	8	200	22.5	8.38	56.34	12	0	1	241736990	High	1
High	Master Protein	A0A804HL54	Isoleucine--tRNA ligase OS=Homo sapiens OX=9606 GN=IARS1 PE=1 SV=1	0	148.4	28	34	43	34	1237	141.5	6.2	90.73	34	0	0	2.31704e+08	High	1	Acetyl [N-Term]
High	Master Protein	P05388	60S acidic ribosomal protein P0 OS=Homo sapiens OX=9606 GN=RPLP0 PE=1 SV=1	0	53.096	26	8	13	8	317	34.3	5.97	35.87	8	0	0	2.31661e+08	High	1
High	Master Protein	Q9H853	Putative tubulin-like protein alpha-4B OS=Homo sapiens OX=9606 GN=TUBA4B PE=5 SV=2	0	12.724	11	2	6	1	241	27.5	7.83	11.88	2	0	0	227872384	High	1
High	Master Protein	O75643	U5 small nuclear ribonucleoprotein 200 kDa helicase OS=Homo sapiens OX=9606 GN=SNRNP200 PE=1 SV=2	0	243.21	27	53	70	53	2136	244.4	6.06	134.22	53	0	0	2.27364e+08	High	1
High	Master Protein	Q9HCE1	Helicase MOV-10 OS=Homo sapiens OX=9606 GN=MOV10 PE=1 SV=2	0	182.794	43	35	51	35	1003	113.6	8.82	111.64	35	0	0	2.25065e+08	High	1
High	Master Protein	P61353	60S ribosomal protein L27 OS=Homo sapiens OX=9606 GN=RPL27 PE=1 SV=2	0	40.083	42	7	13	7	136	15.8	10.56	27.69	7	0	0	2.2383e+08	High	1
High	Master Protein	P01008	Antithrombin-III OS=Homo sapiens OX=9606 GN=SERPINC1 PE=1 SV=1	0	24.42	9	5	11	5	464	52.6	6.71	28.78	5	0	0	2.23723e+08	High	1
High	Master Protein	Q13283	Ras GTPase-activating protein-binding protein 1 OS=Homo sapiens OX=9606 GN=G3BP1 PE=1 SV=1	0	74.047	47	15	21	15	466	52.1	5.52	43.02	15	0	0	2.20325e+08	High	1
High	Master Protein	P07741	Adenine phosphoribosyltransferase OS=Homo sapiens OX=9606 GN=APRT PE=1 SV=2	0	27.267	36	5	8	5	180	19.6	6.02	24.35	5	0	0	2.17146e+08	High	1
High	Master Protein	P62277	40S ribosomal protein S13 OS=Homo sapiens OX=9606 GN=RPS13 PE=1 SV=2	0	51.1	40	8	15	8	151	17.2	10.54	36.38	8	0	0	2.16575e+08	High	1
High	Master Protein	Q9BQG0	Myb-binding protein 1A OS=Homo sapiens OX=9606 GN=MYBBP1A PE=1 SV=2	0	146.136	26	31	50	31	1328	148.8	9.28	105.07	31	0	0	2.14104e+08	High	1
High	Master Protein	A0A7I2V5S2	Nucleophosmin OS=Homo sapiens OX=9606 GN=NPM1 PE=1 SV=1	0	54.586	22	8	13	8	305	33.9	4.82	28.06	8	0	0	2.09876e+08	High	1
High	Master Protein	Q08945	FACT complex subunit SSRP1 OS=Homo sapiens OX=9606 GN=SSRP1 PE=1 SV=1	0	87.372	27	18	25	18	709	81	6.87	50.43	18	0	0	2.09302e+08	High	1
High	Master Protein	P78536	Disintegrin and metalloproteinase domain-containing protein 17 OS=Homo sapiens OX=9606 GN=ADAM17 PE=1 SV=1	0	5.429	2	2	2	2	824	93	5.76	0	2	0	0	2.08109e+08	High	1
High	Master Protein	H0YKD8	60S ribosomal protein L28 OS=Homo sapiens OX=9606 GN=RPL28 PE=1 SV=1	0	30.821	32	8	10	8	170	19.1	11.46	16.07	8	0	0	2.07642e+08	High	1
High	Master Protein	P50395	Rab GDP dissociation inhibitor beta OS=Homo sapiens OX=9606 GN=GDI2 PE=1 SV=2	0	115.769	57	22	31	15	445	50.6	6.47	70.58	22	0	7	2.06869e+08	High	1
High	Master Protein	P26640	Valine--tRNA ligase OS=Homo sapiens OX=9606 GN=VARS1 PE=1 SV=4	0	124.348	25	30	38	30	1264	140.4	7.59	75.56	30	0	0	2.05696e+08	High	1
High	Master Protein	P61221	ATP-binding cassette sub-family E member 1 OS=Homo sapiens OX=9606 GN=ABCE1 PE=1 SV=1	0	88.186	32	19	23	19	599	67.3	8.34	52.28	19	0	0	2.0477e+08	High	1
High	Master Protein	O75533	Splicing factor 3B subunit 1 OS=Homo sapiens OX=9606 GN=SF3B1 PE=1 SV=3	0	139.048	23	25	48	25	1304	145.7	7.09	110.15	25	0	0	2.04084e+08	High	1
High	Master Protein	P14923	Junction plakoglobin OS=Homo sapiens OX=9606 GN=JUP PE=1 SV=3	0	114.565	36	23	33	19	745	81.7	6.14	68.68	23	0	4	2.02847e+08	High	1
High	Master Protein	Q9H2K8	Serine/threonine-protein kinase TAO3 OS=Homo sapiens OX=9606 GN=TAOK3 PE=1 SV=2	0	53.464	17	13	15	11	898	105.3	7.3	20.55	13	0	2	2.01199e+08	High	1
High	Master Protein	P62750	60S ribosomal protein L23a OS=Homo sapiens OX=9606 GN=RPL23A PE=1 SV=1	0	36.221	34	7	12	7	156	17.7	10.45	27.52	7	0	0	1.99917e+08	High	1
High	Master Protein	P60174	Triosephosphate isomerase OS=Homo sapiens OX=9606 GN=TPI1 PE=1 SV=4	0	54.34	53	11	20	11	249	26.7	6.9	43.87	11	0	0	198405446	High	1
High	Master Protein	P13797	Plastin-3 OS=Homo sapiens OX=9606 GN=PLS3 PE=1 SV=4	0	142.098	45	25	32	20	630	70.8	5.6	66.41	25	0	5	1.98203e+08	High	1
High	Master Protein	Q9UNM6	26S proteasome non-ATPase regulatory subunit 13 OS=Homo sapiens OX=9606 GN=PSMD13 PE=1 SV=2	0	68.476	43	15	21	15	376	42.9	5.81	33.18	15	0	0	1.9792e+08	High	1
High	Master Protein	Q7Z2W4	Zinc finger CCCH-type antiviral protein 1 OS=Homo sapiens OX=9606 GN=ZC3HAV1 PE=1 SV=3	0	179.495	40	32	48	32	902	101.4	8.4	117.88	32	0	0	1.97546e+08	High	1
High	Master Protein	P11388	DNA topoisomerase 2-alpha OS=Homo sapiens OX=9606 GN=TOP2A PE=1 SV=3	0	135.507	21	34	46	27	1531	174.3	8.72	74.96	34	0	7	1.96774e+08	High	1
High	Master Protein	A0A7I2YQN2	Heterogeneous nuclear ribonucleoprotein Q OS=Homo sapiens OX=9606 GN=SYNCRIP PE=1 SV=1	0	113.63	38	19	27	14	561	62.5	7.56	72.34	19	0	4	1.96237e+08	High	1
High	Master Protein	P61586	Transforming protein RhoA OS=Homo sapiens OX=9606 GN=RHOA PE=1 SV=1	0	60.357	32	9	24	8	193	21.8	6.1	48.92	9	0	1	1.94298e+08	High	1
High	Master Protein	P62937	Peptidyl-prolyl cis-trans isomerase A OS=Homo sapiens OX=9606 GN=PPIA PE=1 SV=2	0	51.792	57	10	18	10	165	18	7.81	29.82	10	0	0	1.93098e+08	High	1
High	Master Protein	P61020	Ras-related protein Rab-5B OS=Homo sapiens OX=9606 GN=RAB5B PE=1 SV=1	0	36.273	39	7	10	4	215	23.7	8.13	22.24	7	0	3	1.91941e+08	High	1
High	Master Protein	P33993	DNA replication licensing factor MCM7 OS=Homo sapiens OX=9606 GN=MCM7 PE=1 SV=4	0	132.004	39	23	32	23	719	81.3	6.46	80.38	23	0	0	1.91483e+08	High	1
High	Master Protein	Q53EZ4	Centrosomal protein of 55 kDa OS=Homo sapiens OX=9606 GN=CEP55 PE=1 SV=3	0	132.69	42	18	34	18	464	54.1	7.01	71.71	18	0	0	1.90714e+08	High	1
High	Master Protein	Q92900	Regulator of nonsense transcripts 1 OS=Homo sapiens OX=9606 GN=UPF1 PE=1 SV=2	0	160.141	32	32	45	32	1129	124.3	6.61	89.44	32	0	0	1.90257e+08	High	1
High	Master Protein	P62081	40S ribosomal protein S7 OS=Homo sapiens OX=9606 GN=RPS7 PE=1 SV=1	0	50.14	43	10	18	10	194	22.1	10.1	36.74	10	0	0	1.90038e+08	High	1
High	Master Protein	A0A0B4J1W3	N-alpha-acetyltransferase 15, NatA auxiliary subunit OS=Homo sapiens OX=9606 GN=NAA15 PE=1 SV=1	0	122.792	31	26	38	22	865	101.1	7.42	79.64	26	0	4	1.88827e+08	High	1
High	Master Protein	Q7KZF4	Staphylococcal nuclease domain-containing protein 1 OS=Homo sapiens OX=9606 GN=SND1 PE=1 SV=1	0	146.206	32	25	41	25	910	101.9	7.17	86.18	25	0	0	1.8844e+08	High	1
High	Master Protein	B1ALA9	Ribose-phosphate pyrophosphokinase 1 OS=Homo sapiens OX=9606 GN=PRPS1 PE=1 SV=2	0	73.281	55	14	18	6	285	31.4	6.86	51.88	14	0	8	188193096	High	1
High	Master Protein	Q658P3	Metalloreductase STEAP3 OS=Homo sapiens OX=9606 GN=STEAP3 PE=1 SV=2	0	40.743	22	9	18	9	488	54.6	8.6	35.84	9	0	0	1.88159e+08	High	1
High	Master Protein	Q12907	Vesicular integral-membrane protein VIP36 OS=Homo sapiens OX=9606 GN=LMAN2 PE=1 SV=1	0	41.825	25	9	21	9	356	40.2	6.95	34.01	9	0	0	1.86813e+08	High	1
High	Master Protein	P33991	DNA replication licensing factor MCM4 OS=Homo sapiens OX=9606 GN=MCM4 PE=1 SV=5	0	136.268	31	26	38	26	863	96.5	6.74	71.37	26	0	0	1.86604e+08	High	1
High	Master Protein	Q14126	Desmoglein-2 OS=Homo sapiens OX=9606 GN=DSG2 PE=1 SV=2	0	93.806	26	20	32	20	1118	122.2	5.24	50.38	20	0	0	1.83907e+08	High	1
High	Master Protein	Q71U36	Tubulin alpha-1A chain OS=Homo sapiens OX=9606 GN=TUBA1A PE=1 SV=1	0	169.851	56	23	70	1	451	50.1	5.06	151.4	23	0	4	1.83639e+08	High	1
High	Master Protein	Q9UQ80	Proliferation-associated protein 2G4 OS=Homo sapiens OX=9606 GN=PA2G4 PE=1 SV=3	0	81.307	44	16	30	16	394	43.8	6.55	55.43	16	0	0	1.83153e+08	High	1
High	Master Protein	P61019	Ras-related protein Rab-2A OS=Homo sapiens OX=9606 GN=RAB2A PE=1 SV=1	0	50.351	43	11	18	5	212	23.5	6.54	36.67	11	0	6	1.82289e+08	High	1
High	Master Protein	P30041	Peroxiredoxin-6 OS=Homo sapiens OX=9606 GN=PRDX6 PE=1 SV=3	0	71.096	64	15	20	15	224	25	6.38	35.04	15	0	0	181735654	High	1
High	Master Protein	P22087	rRNA 2'-O-methyltransferase fibrillarin OS=Homo sapiens OX=9606 GN=FBL PE=1 SV=2	0	77.522	38	12	19	12	321	33.8	10.18	52.4	12	0	0	1.81271e+08	High	1
High	Master Protein	Q14974	Importin subunit beta-1 OS=Homo sapiens OX=9606 GN=KPNB1 PE=1 SV=2	0	71.149	22	16	33	16	876	97.1	4.78	62.07	16	0	0	1.79279e+08	High	1
High	Master Protein	P18206	Vinculin OS=Homo sapiens OX=9606 GN=VCL PE=1 SV=4	0	151.382	33	35	52	35	1134	123.7	5.66	108.56	35	0	0	1.76328e+08	High	1
High	Master Protein	Q9P265	Disco-interacting protein 2 homolog B OS=Homo sapiens OX=9606 GN=DIP2B PE=1 SV=3	0	173.257	31	36	45	32	1576	171.4	8.09	81.59	36	0	3	1.75037e+08	High	1
High	Master Protein	Q99613	Eukaryotic translation initiation factor 3 subunit C OS=Homo sapiens OX=9606 GN=EIF3C PE=1 SV=1	0	101.45	23	21	35	21	913	105.3	5.68	71.06	21	0	0	172938219	High	1
High	Master Protein	A0A2U3TZL5	CD59 glycoprotein (Fragment) OS=Homo sapiens OX=9606 GN=CD59 PE=1 SV=1	0	22.504	28	4	8	4	120	13.3	6.25	15.31	4	0	0	1.72625e+08	High	1
High	Master Protein	P08243	Asparagine synthetase [glutamine-hydrolyzing] OS=Homo sapiens OX=9606 GN=ASNS PE=1 SV=4	0	70.007	32	15	25	15	561	64.3	6.86	41.78	15	0	0	1.71723e+08	High	1
High	Master Protein	P55884	Eukaryotic translation initiation factor 3 subunit B OS=Homo sapiens OX=9606 GN=EIF3B PE=1 SV=3	0	82.894	25	17	24	17	814	92.4	5	53.37	17	0	0	1.7045e+08	High	1
High	Master Protein	P83731	60S ribosomal protein L24 OS=Homo sapiens OX=9606 GN=RPL24 PE=1 SV=1	0	31.519	36	8	12	8	157	17.8	11.25	20.08	8	0	0	1.70183e+08	High	1
High	Master Protein	O43143	ATP-dependent RNA helicase DHX15 OS=Homo sapiens OX=9606 GN=DHX15 PE=1 SV=2	0	128.188	36	29	47	28	795	90.9	7.46	74.48	29	0	1	1.70173e+08	High	1
High	Master Protein	Q01105	Protein SET OS=Homo sapiens OX=9606 GN=SET PE=1 SV=3	0	15.869	16	5	6	5	290	33.5	4.32	7.85	5	0	0	1.69097e+08	High	1
High	Master Protein	P62136	Serine/threonine-protein phosphatase PP1-alpha catalytic subunit OS=Homo sapiens OX=9606 GN=PPP1CA PE=1 SV=1	0	84.612	46	14	21	3	330	37.5	6.33	52.7	14	0	12	1.68935e+08	High	1
High	Master Protein	Q9NTJ3	Structural maintenance of chromosomes protein 4 OS=Homo sapiens OX=9606 GN=SMC4 PE=1 SV=2	0	174.063	37	42	52	42	1288	147.1	6.79	101.04	42	0	0	1.68121e+08	High	1
High	Master Protein	P61006	Ras-related protein Rab-8A OS=Homo sapiens OX=9606 GN=RAB8A PE=1 SV=1	0	38.448	52	12	20	5	207	23.7	9.07	26.8	12	0	3	1.67959e+08	High	1
High	Master Protein	Q9H223	EH domain-containing protein 4 OS=Homo sapiens OX=9606 GN=EHD4 PE=1 SV=1	0	67.221	31	20	29	13	541	61.1	6.76	37.94	20	0	5	1.67333e+08	High	1	Acetyl [N-Term]
High	Master Protein	P53990	IST1 homolog OS=Homo sapiens OX=9606 GN=IST1 PE=1 SV=1	0	31.427	23	9	19	9	364	39.7	5.35	32.71	9	0	0	1.67305e+08	High	1
High	Master Protein	Q15366	Poly(rC)-binding protein 2 OS=Homo sapiens OX=9606 GN=PCBP2 PE=1 SV=1	0	39.732	20	5	9	3	365	38.6	6.79	21.69	5	0	0	1.67252e+08	High	1
High	Master Protein	H0YIV4	Nucleosome assembly protein 1-like 1 (Fragment) OS=Homo sapiens OX=9606 GN=NAP1L1 PE=1 SV=1	0	57.204	20	8	20	6	385	44.7	4.49	55.06	8	0	2	1.6697e+08	High	1
High	Master Protein	P50570	Dynamin-2 OS=Homo sapiens OX=9606 GN=DNM2 PE=1 SV=2	0	82.721	30	24	30	8	870	98	7.44	48.01	24	0	16	166632545	High	1
High	Master Protein	P06493	Cyclin-dependent kinase 1 OS=Homo sapiens OX=9606 GN=CDK1 PE=1 SV=3	0	68.488	47	11	26	10	297	34.1	8.4	48.48	11	0	1	1.65786e+08	High	1
High	Master Protein	Q8TB73	Protein NDNF OS=Homo sapiens OX=9606 GN=NDNF PE=1 SV=2	0	55.881	26	13	25	13	568	64.6	8.94	55.65	13	0	0	1.64432e+08	High	1
High	Master Protein	H3BN98	40S ribosomal protein S15a (Fragment) OS=Homo sapiens OX=9606 PE=3 SV=2	0	32.284	32	8	12	3	237	27.2	9.55	22.33	8	0	6	163725796	High	1
High	Master Protein	J3KTA4	Probable ATP-dependent RNA helicase DDX5 OS=Homo sapiens OX=9606 GN=DDX5 PE=1 SV=1	0	90.839	35	23	38	16	614	69	8.85	58.87	23	0	0	1.62975e+08	High	1
High	Master Protein	P02749	Beta-2-glycoprotein 1 OS=Homo sapiens OX=9606 GN=APOH PE=1 SV=3	0	9.811	7	3	7	3	345	38.3	7.97	10.13	3	0	0	162353635	High	1
High	Master Protein	P06241	Tyrosine-protein kinase Fyn OS=Homo sapiens OX=9606 GN=FYN PE=1 SV=3	0	46.253	25	12	17	8	537	60.7	6.67	36.71	12	0	0	1.6213e+08	High	1
High	Master Protein	A0A7P0TAE1	Endoplasmin OS=Homo sapiens OX=9606 GN=HSP90B1 PE=1 SV=1	0	106.106	27	22	30	20	789	90.7	5.24	53.66	22	0	0	1.61577e+08	High	1
High	Master Protein	Q14166	Tubulin--tyrosine ligase-like protein 12 OS=Homo sapiens OX=9606 GN=TTLL12 PE=1 SV=2	0	134.421	42	20	25	20	644	74.4	5.53	69.19	20	0	0	1.60599e+08	High	1
High	Master Protein	Q8NE71	ATP-binding cassette sub-family F member 1 OS=Homo sapiens OX=9606 GN=ABCF1 PE=1 SV=2	0	129.138	32	22	31	22	845	95.9	6.8	67.45	22	0	0	1.59968e+08	High	1
High	Master Protein	P06737	Glycogen phosphorylase, liver form OS=Homo sapiens OX=9606 GN=PYGL PE=1 SV=4	0	107.361	34	28	37	24	847	97.1	7.17	65.42	28	0	3	1.59531e+08	High	1
High	Master Protein	P25205	DNA replication licensing factor MCM3 OS=Homo sapiens OX=9606 GN=MCM3 PE=1 SV=3	0	123.905	28	21	26	21	808	90.9	5.77	64.74	21	0	0	1.59285e+08	High	1
High	Master Protein	P20742	Pregnancy zone protein OS=Homo sapiens OX=9606 GN=PZP PE=1 SV=4	0	21.253	2	3	8	1	1482	163.8	6.38	18.91	3	0	0	159030048	High	1
High	Master Protein	Q9NSD9	Phenylalanine--tRNA ligase beta subunit OS=Homo sapiens OX=9606 GN=FARSB PE=1 SV=3	0	76.486	29	17	29	17	589	66.1	6.84	48.55	17	0	0	158303051	High	1
High	Master Protein	P30153	Serine/threonine-protein phosphatase 2A 65 kDa regulatory subunit A alpha isoform OS=Homo sapiens OX=9606 GN=PPP2R1A PE=1 SV=4	0	87.589	36	16	24	11	589	65.3	5.11	54.97	16	0	5	1.5787e+08	High	1
High	Master Protein	P19784	Casein kinase II subunit alpha' OS=Homo sapiens OX=9606 GN=CSNK2A2 PE=1 SV=1	0	99.513	47	15	25	14	350	41.2	8.56	50.53	15	0	0	1.57374e+08	High	1
High	Master Protein	Q93050	V-type proton ATPase 116 kDa subunit a 1 OS=Homo sapiens OX=9606 GN=ATP6V0A1 PE=1 SV=3	0	79.714	21	17	27	15	837	96.4	6.43	54.65	17	0	2	1.57082e+08	High	1
High	Master Protein	P30050	60S ribosomal protein L12 OS=Homo sapiens OX=9606 GN=RPL12 PE=1 SV=1	0	40.543	59	7	14	7	165	17.8	9.42	35.25	7	0	0	1.5708e+08	High	1
High	Master Protein	P54136	Arginine--tRNA ligase, cytoplasmic OS=Homo sapiens OX=9606 GN=RARS1 PE=1 SV=2	0	109.596	43	25	30	25	660	75.3	6.68	52.42	25	0	0	1.5693e+08	High	1
High	Master Protein	D6RF35	Vitamin D-binding protein OS=Homo sapiens OX=9606 GN=GC PE=1 SV=1	0	48.432	10	5	5	5	476	53	5.52	20.71	5	0	0	1.56866e+08	High	1
High	Master Protein	Q86UX7	Fermitin family homolog 3 OS=Homo sapiens OX=9606 GN=FERMT3 PE=1 SV=1	0	75.76	20	13	21	13	667	75.9	6.98	46.79	13	0	0	1.56342e+08	High	1
High	Master Protein	A0A7I2V5Y7	Non-POU domain-containing octamer-binding protein OS=Homo sapiens OX=9606 GN=NONO PE=1 SV=1	0	53.7	27	14	19	13	476	54.8	8.78	36.62	14	0	1	1.56153e+08	High	1
High	Master Protein	P11169	Solute carrier family 2, facilitated glucose transporter member 3 OS=Homo sapiens OX=9606 GN=SLC2A3 PE=1 SV=1	0	17.15	6	3	11	1	496	53.9	7.2	14.07	3	0	2	1.55127e+08	High	1
High	Master Protein	Q9H089	Large subunit GTPase 1 homolog OS=Homo sapiens OX=9606 GN=LSG1 PE=1 SV=2	0	24.325	12	7	9	7	658	75.2	6.38	18.78	7	0	0	1.54504e+08	High	1
High	Master Protein	Q99575	Ribonucleases P/MRP protein subunit POP1 OS=Homo sapiens OX=9606 GN=POP1 PE=1 SV=2	0	154.93	27	20	29	20	1024	114.6	9.22	81.38	20	0	0	1.54083e+08	High	1
High	Master Protein	Q01650	Large neutral amino acids transporter small subunit 1 OS=Homo sapiens OX=9606 GN=SLC7A5 PE=1 SV=2	0	34.884	12	6	10	5	507	55	7.72	22.34	6	0	1	1.5297e+08	High	1
High	Master Protein	P35998	26S proteasome regulatory subunit 7 OS=Homo sapiens OX=9606 GN=PSMC2 PE=1 SV=3	0	93.779	54	20	29	20	433	48.6	5.95	58.02	20	0	0	1.52723e+08	High	1
High	Master Protein	C9JZR2	Catenin delta-1 OS=Homo sapiens OX=9606 GN=CTNND1 PE=1 SV=2	0	140.355	31	26	35	26	938	104.8	6.87	89.96	26	0	0	1.52423e+08	High	1
High	Master Protein	K4DIA7	Tetraspanin (Fragment) OS=Homo sapiens OX=9606 GN=CD151 PE=1 SV=1	0	26.678	27	7	7	7	230	25.6	7.24	17.47	7	0	0	1.51297e+08	High	1
High	Master Protein	O95347	Structural maintenance of chromosomes protein 2 OS=Homo sapiens OX=9606 GN=SMC2 PE=1 SV=2	0	183.292	33	38	51	38	1197	135.6	8.43	104.4	38	0	0	1.51154e+08	High	1
High	Master Protein	A0A7I2YQF8	Eukaryotic translation initiation factor 3 subunit I OS=Homo sapiens OX=9606 GN=EIF3I PE=1 SV=1	0	67.074	41	12	17	12	362	40.5	5.64	36.04	12	0	0	1.50538e+08	High	1
High	Master Protein	H3BPK7	Alanine--tRNA ligase OS=Homo sapiens OX=9606 GN=AARS1 PE=1 SV=4	0	80.003	25	22	36	22	999	110.1	5.67	50.88	22	0	0	1.50423e+08	High	1
High	Master Protein	O00231	26S proteasome non-ATPase regulatory subunit 11 OS=Homo sapiens OX=9606 GN=PSMD11 PE=1 SV=3	0	61.899	34	14	20	14	422	47.4	6.48	45.31	14	0	0	1.50203e+08	High	1
High	Master Protein	P49591	Serine--tRNA ligase, cytoplasmic OS=Homo sapiens OX=9606 GN=SARS1 PE=1 SV=3	0	75.993	35	16	25	16	514	58.7	6.43	47.13	16	0	0	1.49586e+08	High	1
High	Master Protein	P27348	14-3-3 protein theta OS=Homo sapiens OX=9606 GN=YWHAQ PE=1 SV=1	0	75.926	49	14	22	9	245	27.7	4.78	51.98	14	0	1	1.49299e+08	High	1
High	Master Protein	P01024	Complement C3 OS=Homo sapiens OX=9606 GN=C3 PE=1 SV=2	0	39.883	5	9	14	9	1663	187	6.4	25.38	9	0	0	1.4705e+08	High	1
High	Master Protein	O76021	Ribosomal L1 domain-containing protein 1 OS=Homo sapiens OX=9606 GN=RSL1D1 PE=1 SV=3	0	85.751	25	15	19	15	490	54.9	10.13	33.98	15	0	0	1.46391e+08	High	1
High	Master Protein	A0A3B3ITJ4	Heterogeneous nuclear ribonucleoprotein L (Fragment) OS=Homo sapiens OX=9606 GN=HNRNPL PE=1 SV=1	0	73.415	32	14	22	1	537	59.2	7.11	39.25	14	0	12	1.46003e+08	High	1
High	Master Protein	O95772	STARD3 N-terminal-like protein OS=Homo sapiens OX=9606 GN=STARD3NL PE=1 SV=1	0	4.55	7	2	4	2	234	26.6	4.81	4.58	2	0	0	1.4569e+08	High	1
High	Master Protein	F5H442	Tumor susceptibility gene 101 protein OS=Homo sapiens OX=9606 GN=TSG101 PE=1 SV=1	0	59.676	32	11	19	11	365	40.9	5.3	50.93	11	0	0	1.45624e+08	High	1
High	Master Protein	Q16576	Histone-binding protein RBBP7 OS=Homo sapiens OX=9606 GN=RBBP7 PE=1 SV=1	0	99.952	44	14	16	8	425	47.8	5.05	38.45	14	0	6	1.45381e+08	High	1
High	Master Protein	Q5JWF2	Guanine nucleotide-binding protein G(s) subunit alpha isoforms XLas OS=Homo sapiens OX=9606 GN=GNAS PE=1 SV=2	0	59.733	14	13	19	12	1037	111	5.03	43.59	13	0	0	1.45373e+08	High	1
High	Master Protein	H0Y938	Coatomer subunit beta' OS=Homo sapiens OX=9606 GN=COPB2 PE=1 SV=2	0	83.463	23	17	21	17	898	101.5	5.82	43.18	17	0	0	1.45077e+08	High	1
High	Master Protein	E9PK25	Cofilin-1 OS=Homo sapiens OX=9606 GN=CFL1 PE=1 SV=1	0	77.221	48	12	24	9	204	22.7	8.34	49.36	12	0	3	1.44735e+08	High	1
High	Master Protein	Q9NR30	Nucleolar RNA helicase 2 OS=Homo sapiens OX=9606 GN=DDX21 PE=1 SV=5	0	79.582	25	21	33	19	783	87.3	9.28	61.79	21	0	1	1.44426e+08	High	1
High	Master Protein	A0A2R8Y6B6	Glutathione peroxidase 1 OS=Homo sapiens OX=9606 GN=GPX1 PE=1 SV=1	0	7.593	21	2	3	2	157	16.9	5.58	0	2	0	0	1.44029e+08	High	1
High	Master Protein	P09543	2',3'-cyclic-nucleotide 3'-phosphodiesterase OS=Homo sapiens OX=9606 GN=CNP PE=1 SV=2	0	70.519	40	18	30	18	421	47.5	9.07	55.64	18	0	0	1.43815e+08	High	1
High	Master Protein	Q9Y3U8	60S ribosomal protein L36 OS=Homo sapiens OX=9606 GN=RPL36 PE=1 SV=3	0	23.556	30	4	7	4	105	12.2	11.59	15.32	4	0	0	1.42919e+08	High	1
High	Master Protein	A0A2R8Y811	40S ribosomal protein S14 (Fragment) OS=Homo sapiens OX=9606 GN=RPS14 PE=1 SV=1	0	43.889	41	7	11	7	150	16.1	10.05	27.69	7	0	0	1.42418e+08	High	1
High	Master Protein	E7EX73	Eukaryotic translation initiation factor 4 gamma 1 OS=Homo sapiens OX=9606 GN=EIF4G1 PE=1 SV=1	0	117.576	25	31	45	26	1436	158.5	5.21	73.39	31	0	4	1.42344e+08	High	1
High	Master Protein	Q86YQ8	Copine-8 OS=Homo sapiens OX=9606 GN=CPNE8 PE=1 SV=2	0	74.901	33	16	27	15	564	63.1	5.96	44.78	16	0	0	1.41943e+08	High	1
High	Master Protein	Q5VW32	BRO1 domain-containing protein BROX OS=Homo sapiens OX=9606 GN=BROX PE=1 SV=1	0	78.392	36	13	23	13	411	46.4	7.65	58.75	13	0	0	1.40187e+08	High	1
High	Master Protein	O14744	Protein arginine N-methyltransferase 5 OS=Homo sapiens OX=9606 GN=PRMT5 PE=1 SV=4	0	105.585	38	21	34	21	637	72.6	6.29	58.14	21	0	0	1.39814e+08	High	1
High	Master Protein	Q9Y262	Eukaryotic translation initiation factor 3 subunit L OS=Homo sapiens OX=9606 GN=EIF3L PE=1 SV=1	0	68.1	35	19	27	19	564	66.7	6.34	47.29	19	0	0	1.38771e+08	High	1
High	Master Protein	A0A2R8Y849	40S ribosomal protein S24 OS=Homo sapiens OX=9606 GN=RPS24 PE=1 SV=1	0	19.196	15	3	7	3	131	15.2	10.9	13.73	3	0	0	1.38033e+08	High	1	Acetyl [N-Term]
High	Master Protein	O00299	Chloride intracellular channel protein 1 OS=Homo sapiens OX=9606 GN=CLIC1 PE=1 SV=4	0	47.86	49	11	17	11	241	26.9	5.17	36.6	11	0	0	1.3767e+08	High	1
High	Master Protein	Q7L576	Cytoplasmic FMR1-interacting protein 1 OS=Homo sapiens OX=9606 GN=CYFIP1 PE=1 SV=1	0	92.187	20	25	38	15	1253	145.1	6.9	55.49	25	0	10	1.37536e+08	High	1
High	Master Protein	Q6P2Q9	Pre-mRNA-processing-splicing factor 8 OS=Homo sapiens OX=9606 GN=PRPF8 PE=1 SV=2	0	111.268	14	31	43	31	2335	273.4	8.84	49.95	31	0	0	1.37522e+08	High	1
High	Master Protein	E7EN19	Mitogen-activated protein kinase kinase kinase kinase 4 OS=Homo sapiens OX=9606 GN=MAP4K4 PE=1 SV=2	0	113.616	22	27	38	19	1235	141	7.47	62.89	27	0	8	1.37395e+08	High	1
High	Master Protein	P09525	Annexin A4 OS=Homo sapiens OX=9606 GN=ANXA4 PE=1 SV=4	0	59.666	49	15	22	14	319	35.9	6.13	30.88	15	0	1	1.37011e+08	High	1
High	Master Protein	Q15555	Microtubule-associated protein RP/EB family member 2 OS=Homo sapiens OX=9606 GN=MAPRE2 PE=1 SV=1	0	77.013	30	12	16	11	327	37	5.57	37.28	12	0	1	1.36899e+08	High	1
High	Master Protein	P20020	Plasma membrane calcium-transporting ATPase 1 OS=Homo sapiens OX=9606 GN=ATP2B1 PE=1 SV=4	0	109.636	24	22	32	10	1220	134.6	5.91	72.27	22	0	12	1.36727e+08	High	1
High	Master Protein	M0R0R2	40S ribosomal protein S5 OS=Homo sapiens OX=9606 GN=RPS5 PE=1 SV=1	0	49.315	29	9	20	9	225	25.3	9.76	39.66	9	0	0	1.36492e+08	High	1
High	Master Protein	A0A7I2V3I2	Eukaryotic translation initiation factor 3 subunit E OS=Homo sapiens OX=9606 GN=EIF3E PE=1 SV=1	0	52.455	37	14	24	14	396	46.7	5.54	37.98	14	0	0	1.36199e+08	High	1
High	Master Protein	O43707	Alpha-actinin-4 OS=Homo sapiens OX=9606 GN=ACTN4 PE=1 SV=2	0	156.272	38	27	37	14	911	104.8	5.44	85.6	27	0	13	1.34545e+08	High	1
High	Master Protein	Q71UI9	Histone H2A.V OS=Homo sapiens OX=9606 GN=H2AZ2 PE=1 SV=3	0	17.375	31	4	22	2	128	13.5	10.58	32.53	4	0	0	134212540	High	1
High	Master Protein	Q9Y265	RuvB-like 1 OS=Homo sapiens OX=9606 GN=RUVBL1 PE=1 SV=1	0	112.449	40	16	22	16	456	50.2	6.42	54.86	16	0	0	1.3418e+08	High	1
High	Master Protein	Q8TEX9	Importin-4 OS=Homo sapiens OX=9606 GN=IPO4 PE=1 SV=2	0	127.694	28	24	30	24	1081	118.6	4.96	67.64	24	0	0	1.3378e+08	High	1
High	Master Protein	P30085	UMP-CMP kinase OS=Homo sapiens OX=9606 GN=CMPK1 PE=1 SV=3	0	16.021	17	3	4	3	196	22.2	5.57	7.94	3	0	0	133773917	High	1
High	Master Protein	P27105	Stomatin OS=Homo sapiens OX=9606 GN=STOM PE=1 SV=3	0	49.764	34	9	14	8	288	31.7	7.88	26	9	0	1	133187258	High	1
High	Master Protein	F8VWK8	Tetraspanin (Fragment) OS=Homo sapiens OX=9606 GN=CD63 PE=1 SV=1	0	17.765	9	3	13	3	217	23.4	7.68	16.38	3	0	0	1.33085e+08	High	1
High	Master Protein	P43686	26S proteasome regulatory subunit 6B OS=Homo sapiens OX=9606 GN=PSMC4 PE=1 SV=2	0	62.224	30	16	23	16	418	47.3	5.21	43.25	16	0	0	1.32953e+08	High	1
High	Master Protein	Q9Y3I0	RNA-splicing ligase RtcB homolog OS=Homo sapiens OX=9606 GN=RTCB PE=1 SV=1	0	89.641	38	17	24	17	505	55.2	7.23	49.59	17	0	0	1.32235e+08	High	1
High	Master Protein	P49755	Transmembrane emp24 domain-containing protein 10 OS=Homo sapiens OX=9606 GN=TMED10 PE=1 SV=2	0	62.422	41	9	11	9	219	25	7.44	29.86	9	0	0	1.30089e+08	High	1
High	Master Protein	Q9UL25	Ras-related protein Rab-21 OS=Homo sapiens OX=9606 GN=RAB21 PE=1 SV=3	0	49.749	35	8	11	8	225	24.3	7.94	27.52	8	0	0	1.29261e+08	High	1
High	Master Protein	O00186	Syntaxin-binding protein 3 OS=Homo sapiens OX=9606 GN=STXBP3 PE=1 SV=2	0	64.774	28	16	22	16	592	67.7	7.8	42.68	16	0	0	1.2913e+08	High	1
High	Master Protein	O14672	Disintegrin and metalloproteinase domain-containing protein 10 OS=Homo sapiens OX=9606 GN=ADAM10 PE=1 SV=1	0	83.422	28	14	29	14	748	84.1	7.77	57.13	14	0	0	1.28861e+08	High	1
High	Master Protein	P56192	Methionine--tRNA ligase, cytoplasmic OS=Homo sapiens OX=9606 GN=MARS1 PE=1 SV=2	0	126.758	35	25	31	25	900	101.1	6.16	63.2	25	0	0	1.28374e+08	High	1
High	Master Protein	A0A0A0MRA8	Band 4.1-like protein 3 OS=Homo sapiens OX=9606 GN=EPB41L3 PE=1 SV=1	0	157.241	37	26	36	22	918	102.2	5.31	61.38	26	0	4	1.27126e+08	High	1
High	Master Protein	P26196	Probable ATP-dependent RNA helicase DDX6 OS=Homo sapiens OX=9606 GN=DDX6 PE=1 SV=2	0	84.584	42	15	24	15	483	54.4	8.66	50.98	15	0	0	1.25775e+08	High	1
High	Master Protein	A0A2R8YEH1	Ammonium transporter Rh type A OS=Homo sapiens OX=9606 GN=RHAG PE=1 SV=1	0	3.217	2	1	1	1	433	46.9	6.6	2.65	1	0	0	125299584	High	1
High	Master Protein	P02649	Apolipoprotein E OS=Homo sapiens OX=9606 GN=APOE PE=1 SV=1	0	11.461	11	4	8	4	317	36.1	5.73	8.23	4	0	0	125069667	High	1
High	Master Protein	P17812	CTP synthase 1 OS=Homo sapiens OX=9606 GN=CTPS1 PE=1 SV=2	0	70.091	34	16	19	14	591	66.6	6.46	33.52	16	0	2	1.24633e+08	High	1
High	Master Protein	A0A087X295	WD repeat-containing protein 6 OS=Homo sapiens OX=9606 GN=WDR6 PE=1 SV=1	0	140.16	29	25	40	25	1151	124.9	6.92	87.38	25	0	0	1.24013e+08	High	1
High	Master Protein	E9PKG1	Protein arginine N-methyltransferase 1 OS=Homo sapiens OX=9606 GN=PRMT1 PE=1 SV=1	0	71.708	34	12	19	12	325	37.7	6.15	47.78	12	0	0	1.23982e+08	High	1
High	Master Protein	Q15365	Poly(rC)-binding protein 1 OS=Homo sapiens OX=9606 GN=PCBP1 PE=1 SV=2	0	59.399	44	8	11	7	356	37.5	7.09	26.54	8	0	1	1.23667e+08	High	1
High	Master Protein	Q92538	Golgi-specific brefeldin A-resistance guanine nucleotide exchange factor 1 OS=Homo sapiens OX=9606 GN=GBF1 PE=1 SV=2	0	125.002	18	29	43	29	1859	206.3	5.73	84.62	29	0	0	1.23241e+08	High	1
High	Master Protein	P22102	Trifunctional purine biosynthetic protein adenosine-3 OS=Homo sapiens OX=9606 GN=GART PE=1 SV=1	0	86.862	20	20	35	20	1010	107.7	6.7	70.02	20	0	0	1.21835e+08	High	1
High	Master Protein	P07948	Tyrosine-protein kinase Lyn OS=Homo sapiens OX=9606 GN=LYN PE=1 SV=3	0	66.483	33	14	18	13	512	58.5	7.11	28.94	14	0	1	1.21361e+08	High	1
High	Master Protein	C9JXA5	Guanine nucleotide-binding protein G(I)/G(S)/G(T) subunit beta-2 (Fragment) OS=Homo sapiens OX=9606 GN=GNB2 PE=1 SV=1	0	30.772	33	8	13	3	251	27.5	6.76	17.28	8	0	1	121328161	High	1
High	Master Protein	Q14697	Neutral alpha-glucosidase AB OS=Homo sapiens OX=9606 GN=GANAB PE=1 SV=3	0	97.836	24	21	33	21	944	106.8	6.14	71.05	21	0	0	1.2021e+08	High	1
High	Master Protein	O60264	SWI/SNF-related matrix-associated actin-dependent regulator of chromatin subfamily A member 5 OS=Homo sapiens OX=9606 GN=SMARCA5 PE=1 SV=1	0	109.57	25	25	37	17	1052	121.8	8.09	65.93	25	0	7	1.19942e+08	High	1
High	Master Protein	A0A8I5KT58	Kinase D-interacting substrate of 220 kDa OS=Homo sapiens OX=9606 GN=KIDINS220 PE=1 SV=1	0	135.972	21	29	37	29	1764	195.9	6.79	70.42	29	0	0	1.19331e+08	High	1
High	Master Protein	Q96TA1	Protein Niban 2 OS=Homo sapiens OX=9606 GN=NIBAN2 PE=1 SV=3	0	48.483	16	10	10	10	746	84.1	6.19	25.4	10	0	0	118786393	High	1
High	Master Protein	Q9HD45	Transmembrane 9 superfamily member 3 OS=Homo sapiens OX=9606 GN=TM9SF3 PE=1 SV=2	0	46.935	20	12	19	12	589	67.8	7.21	25.9	12	0	0	1.18645e+08	High	1
High	Master Protein	P62854	40S ribosomal protein S26 OS=Homo sapiens OX=9606 GN=RPS26 PE=1 SV=3	0	18.526	37	3	9	3	115	13	11	11.36	3	0	0	1.18505e+08	High	1
High	Master Protein	P35221	Catenin alpha-1 OS=Homo sapiens OX=9606 GN=CTNNA1 PE=1 SV=1	0	167.904	32	25	36	25	906	100	6.29	83.79	25	0	0	1.17913e+08	High	1
High	Master Protein	A0A2U3TZH6	Protein 4.1 OS=Homo sapiens OX=9606 GN=EPB41 PE=1 SV=1	0	52.591	17	12	15	10	841	94	5.53	23.04	12	0	1	1.1787e+08	High	1
High	Master Protein	A0A2R8Y5Y7	60S ribosomal protein L9 OS=Homo sapiens OX=9606 GN=RPL9 PE=1 SV=1	0	24.418	19	6	7	6	220	25	9.74	12.46	6	0	0	1.16637e+08	High	1
High	Master Protein	P06744	Glucose-6-phosphate isomerase OS=Homo sapiens OX=9606 GN=GPI PE=1 SV=4	0	54.837	22	12	21	10	558	63.1	8.32	33.21	12	0	2	1.16416e+08	High	1
High	Master Protein	Q13310	Polyadenylate-binding protein 4 OS=Homo sapiens OX=9606 GN=PABPC4 PE=1 SV=1	0	136.832	33	20	33	13	644	70.7	9.26	77.85	20	0	0	116245305	High	1
High	Master Protein	P34932	Heat shock 70 kDa protein 4 OS=Homo sapiens OX=9606 GN=HSPA4 PE=1 SV=4	0	127.726	33	23	33	23	840	94.3	5.19	68.54	23	0	0	1.16222e+08	High	1
High	Master Protein	P04083	Annexin A1 OS=Homo sapiens OX=9606 GN=ANXA1 PE=1 SV=2	0	31.18	18	8	17	8	346	38.7	7.02	21.28	8	0	0	1.15087e+08	High	1
High	Master Protein	P18077	60S ribosomal protein L35a OS=Homo sapiens OX=9606 GN=RPL35A PE=1 SV=2	0	9.346	29	5	8	5	110	12.5	11.06	10.38	5	0	0	113819039	High	1
High	Master Protein	Q15029	116 kDa U5 small nuclear ribonucleoprotein component OS=Homo sapiens OX=9606 GN=EFTUD2 PE=1 SV=1	0	103.842	28	22	35	21	972	109.4	5	72.01	22	0	0	1.13665e+08	High	1
High	Master Protein	Q92734	Protein TFG OS=Homo sapiens OX=9606 GN=TFG PE=1 SV=2	0	87.43	32	8	14	8	400	43.4	5.1	50.02	8	0	0	1.12722e+08	High	1
High	Master Protein	A0A8I5KTZ9	Fragile X messenger ribonucleoprotein 1 OS=Homo sapiens OX=9606 GN=FMR1 PE=1 SV=1	0	19.967	9	5	6	4	559	63.1	6.93	10.64	5	0	0	112641451	High	1
High	Master Protein	Q9Y3F4	Serine-threonine kinase receptor-associated protein OS=Homo sapiens OX=9606 GN=STRAP PE=1 SV=1	0	60.651	37	10	16	10	350	38.4	5.12	38.95	10	0	0	1.12425e+08	High	1
High	Master Protein	Q9H2H9	Sodium-coupled neutral amino acid symporter 1 OS=Homo sapiens OX=9606 GN=SLC38A1 PE=1 SV=1	0	18.063	11	6	8	6	487	54	7.02	14.42	6	0	0	1.12397e+08	High	1
High	Master Protein	P27708	CAD protein OS=Homo sapiens OX=9606 GN=CAD PE=1 SV=3	0	153.139	20	33	49	33	2225	242.8	6.46	87.46	33	0	0	1.12186e+08	High	1
High	Master Protein	Q5STU3	RNA helicase OS=Homo sapiens OX=9606 GN=DDX39B PE=1 SV=2	0	34.726	18	9	17	2	425	48.8	7.08	17.66	9	0	7	112134045	High	1
High	Master Protein	Q9Y5X2	Sorting nexin-8 OS=Homo sapiens OX=9606 GN=SNX8 PE=1 SV=1	0	7.764	4	2	2	2	465	52.5	7.39	2.31	2	0	0	1.12012e+08	High	1
High	Master Protein	Q99460	26S proteasome non-ATPase regulatory subunit 1 OS=Homo sapiens OX=9606 GN=PSMD1 PE=1 SV=2	0	112.123	25	19	34	19	953	105.8	5.39	74.3	19	0	0	1.11921e+08	High	1
High	Master Protein	P05141	ADP/ATP translocase 2 OS=Homo sapiens OX=9606 GN=SLC25A5 PE=1 SV=7	0	28.243	25	9	9	2	298	32.8	9.69	19.42	9	0	7	111378295	High	1
High	Master Protein	Q5VVC8	60S ribosomal protein L11 OS=Homo sapiens OX=9606 GN=RPL11 PE=1 SV=2	0	16.505	24	5	12	5	167	19	9.8	12.6	5	0	0	1.10949e+08	High	1
High	Master Protein	P19823	Inter-alpha-trypsin inhibitor heavy chain H2 OS=Homo sapiens OX=9606 GN=ITIH2 PE=1 SV=2	0	29.606	6	7	10	7	946	106.4	6.86	12.73	7	0	0	1.10176e+08	High	1
High	Master Protein	D6RD47	40S ribosomal protein S23 OS=Homo sapiens OX=9606 GN=RPS23 PE=1 SV=1	0	12.819	22	3	6	3	134	14.8	10.23	13.97	3	0	0	108572878	High	1
High	Master Protein	Q92973	Transportin-1 OS=Homo sapiens OX=9606 GN=TNPO1 PE=1 SV=2	0	89.505	22	18	28	12	898	102.3	4.98	48.23	18	0	5	1.08496e+08	High	1
High	Master Protein	P18669	Phosphoglycerate mutase 1 OS=Homo sapiens OX=9606 GN=PGAM1 PE=1 SV=2	0	99.914	52	13	18	9	254	28.8	7.18	44.16	13	0	3	1.08295e+08	High	1
High	Master Protein	Q9NTK5	Obg-like ATPase 1 OS=Homo sapiens OX=9606 GN=OLA1 PE=1 SV=2	0	104.601	42	13	28	13	396	44.7	7.81	57.81	13	0	0	1.06952e+08	High	1
High	Master Protein	O14980	Exportin-1 OS=Homo sapiens OX=9606 GN=XPO1 PE=1 SV=1	0	107.714	29	27	35	27	1071	123.3	6.06	56.03	27	0	0	1.06897e+08	High	1
High	Master Protein	Q92783	Signal transducing adapter molecule 1 OS=Homo sapiens OX=9606 GN=STAM PE=1 SV=3	0	52.306	25	10	13	7	540	59.1	4.82	20.88	10	0	3	1.06889e+08	High	1
High	Master Protein	O14828	Secretory carrier-associated membrane protein 3 OS=Homo sapiens OX=9606 GN=SCAMP3 PE=1 SV=3	0	57.567	34	9	12	9	347	38.3	7.64	23.7	9	0	0	1.06705e+08	High	1
High	Master Protein	P60866	40S ribosomal protein S20 OS=Homo sapiens OX=9606 GN=RPS20 PE=1 SV=1	0	15.341	29	4	9	4	119	13.4	9.94	12.09	4	0	0	1.06647e+08	High	1
High	Master Protein	Q86VP1	Tax1-binding protein 1 OS=Homo sapiens OX=9606 GN=TAX1BP1 PE=1 SV=2	0	52.124	21	13	14	13	789	90.8	5.43	15.43	13	0	0	106622096	High	1
High	Master Protein	P15121	Aldo-keto reductase family 1 member B1 OS=Homo sapiens OX=9606 GN=AKR1B1 PE=1 SV=3	0	48.074	32	10	17	10	316	35.8	6.98	35.34	10	0	0	1.06533e+08	High	1
High	Master Protein	P62191	26S proteasome regulatory subunit 4 OS=Homo sapiens OX=9606 GN=PSMC1 PE=1 SV=1	0	76.995	37	14	22	14	440	49.2	6.21	45.91	14	0	0	1.06381e+08	High	1
High	Master Protein	P50502	Hsc70-interacting protein OS=Homo sapiens OX=9606 GN=ST13 PE=1 SV=2	0	48.391	28	9	14	9	369	41.3	5.27	34.85	9	0	0	1.06023e+08	High	1
High	Master Protein	B1AP13	Complement decay-accelerating factor OS=Homo sapiens OX=9606 GN=CD55 PE=1 SV=1	0	48.478	28	11	16	11	444	49.3	8.82	26.46	11	0	0	1.06018e+08	High	1
High	Master Protein	H3BNC9	40S ribosomal protein S17 OS=Homo sapiens OX=9606 PE=3 SV=2	0	32.388	10	6	8	6	584	64.5	8.78	19.29	6	0	0	1.05515e+08	High	1
High	Master Protein	P01116	GTPase KRas OS=Homo sapiens OX=9606 GN=KRAS PE=1 SV=1	0	24.474	42	7	8	1	189	21.6	6.77	10	7	0	5	1.05348e+08	High	1
High	Master Protein	P26358	DNA (cytosine-5)-methyltransferase 1 OS=Homo sapiens OX=9606 GN=DNMT1 PE=1 SV=2	0	104.469	21	29	37	29	1616	183.1	7.75	62.63	29	0	0	1.05257e+08	High	1
High	Master Protein	P46459	Vesicle-fusing ATPase OS=Homo sapiens OX=9606 GN=NSF PE=1 SV=3	0	74.488	24	18	28	18	744	82.5	6.95	40.8	18	0	0	1.05198e+08	High	1
High	Master Protein	P52272	Heterogeneous nuclear ribonucleoprotein M OS=Homo sapiens OX=9606 GN=HNRNPM PE=1 SV=3	0	83.459	32	21	30	9	730	77.5	8.7	58.45	21	0	11	1.05096e+08	High	1
High	Master Protein	P54577	Tyrosine--tRNA ligase, cytoplasmic OS=Homo sapiens OX=9606 GN=YARS1 PE=1 SV=4	0	77.559	39	23	28	23	528	59.1	7.05	48.91	23	0	0	1.04673e+08	High	1
High	Master Protein	P52292	Importin subunit alpha-1 OS=Homo sapiens OX=9606 GN=KPNA2 PE=1 SV=1	0	36.371	20	9	13	9	529	57.8	5.4	24.31	9	0	0	1.04336e+08	High	1
High	Master Protein	P55011	Solute carrier family 12 member 2 OS=Homo sapiens OX=9606 GN=SLC12A2 PE=1 SV=1	0	104.168	27	24	29	24	1212	131.4	6.4	48.39	24	0	0	1.03995e+08	High	1
High	Master Protein	P49189	4-trimethylaminobutyraldehyde dehydrogenase OS=Homo sapiens OX=9606 GN=ALDH9A1 PE=1 SV=3	0	43.007	25	11	16	11	494	53.8	5.87	29.45	11	0	0	1.03614e+08	High	1
High	Master Protein	O00429	Dynamin-1-like protein OS=Homo sapiens OX=9606 GN=DNM1L PE=1 SV=2	0	86.654	36	24	33	24	736	81.8	6.81	50.75	24	0	0	1.03389e+08	High	1	Acetyl [N-Term]
High	Master Protein	Q9H4M9	EH domain-containing protein 1 OS=Homo sapiens OX=9606 GN=EHD1 PE=1 SV=2	0	105.031	43	22	26	13	534	60.6	6.83	58.68	22	0	7	1.03199e+08	High	1	Acetyl [N-Term]
High	Master Protein	Q16531	DNA damage-binding protein 1 OS=Homo sapiens OX=9606 GN=DDB1 PE=1 SV=1	0	109.226	23	22	33	22	1140	126.9	5.26	59.23	22	0	0	1.02853e+08	High	1
High	Master Protein	P49207	60S ribosomal protein L34 OS=Homo sapiens OX=9606 GN=RPL34 PE=1 SV=3	0	18.261	41	7	7	7	117	13.3	11.47	13.23	7	0	0	1.02537e+08	High	1
High	Master Protein	Q5SRP5	Apolipoprotein M OS=Homo sapiens OX=9606 GN=APOM PE=1 SV=1	0	4.867	16	3	4	3	129	14.2	9.38	0	3	0	0	1.02291e+08	High	1
High	Master Protein	A0A2R8YCH5	Catenin beta-1 (Fragment) OS=Homo sapiens OX=9606 GN=CTNNB1 PE=1 SV=1	0	120.96	37	21	27	17	779	85.2	5.92	62.06	21	0	0	1.01773e+08	High	1
High	Master Protein	A0A494C128	Nucleolar protein 56 OS=Homo sapiens OX=9606 GN=NOP56 PE=1 SV=1	0	58.404	28	12	23	12	478	53	8.48	48.5	12	0	0	1.01595e+08	High	1
High	Master Protein	Q9H3S7	Tyrosine-protein phosphatase non-receptor type 23 OS=Homo sapiens OX=9606 GN=PTPN23 PE=1 SV=1	0	111.951	18	24	36	24	1636	178.9	6.92	64.49	24	0	0	101435531	High	1
High	Master Protein	Q6PKG0	La-related protein 1 OS=Homo sapiens OX=9606 GN=LARP1 PE=1 SV=2	0	124.614	23	22	34	22	1096	123.4	8.82	51.49	22	0	0	1.01302e+08	High	1
High	Master Protein	Q9Y230	RuvB-like 2 OS=Homo sapiens OX=9606 GN=RUVBL2 PE=1 SV=3	0	78.074	31	15	20	15	463	51.1	5.64	62.36	15	0	0	1.00838e+08	High	1
High	Master Protein	O75955	Flotillin-1 OS=Homo sapiens OX=9606 GN=FLOT1 PE=1 SV=3	0	88.181	44	17	22	17	427	47.3	7.49	50.63	17	0	0	1.00815e+08	High	1
High	Master Protein	P61163	Alpha-centractin OS=Homo sapiens OX=9606 GN=ACTR1A PE=1 SV=1	0	42.718	23	7	10	4	376	42.6	6.64	22.06	7	0	3	1.00125e+08	High	1
High	Master Protein	P46940	Ras GTPase-activating-like protein IQGAP1 OS=Homo sapiens OX=9606 GN=IQGAP1 PE=1 SV=1	0	149.568	21	30	34	27	1657	189.1	6.48	77.29	30	0	3	9.9491e+07	High	1
High	Master Protein	Q9UBV8	Peflin OS=Homo sapiens OX=9606 GN=PEF1 PE=1 SV=1	0	16.641	17	6	10	6	284	30.4	6.54	10.91	6	0	0	9.93856e+07	High	1
High	Master Protein	C9J2Y9	DNA-directed RNA polymerase subunit beta OS=Homo sapiens OX=9606 GN=POLR2B PE=1 SV=2	0	148.185	32	28	38	28	1167	133	7.15	70.21	28	0	0	9.91062e+07	High	1
High	Master Protein	O60884	DnaJ homolog subfamily A member 2 OS=Homo sapiens OX=9606 GN=DNAJA2 PE=1 SV=1	0	36.038	24	8	16	8	412	45.7	6.48	30.85	8	0	0	9.88894e+07	High	1
High	Master Protein	P13612	Integrin alpha-4 OS=Homo sapiens OX=9606 GN=ITGA4 PE=1 SV=3	0	100.574	21	16	22	16	1032	114.8	6.48	54.69	16	0	0	9.87953e+07	High	1
High	Master Protein	O15118	NPC intracellular cholesterol transporter 1 OS=Homo sapiens OX=9606 GN=NPC1 PE=1 SV=2	0	63.526	11	17	23	17	1278	142.1	5.36	33.88	17	0	0	9.87341e+07	High	1
High	Master Protein	A8MXP9	Matrin-3 OS=Homo sapiens OX=9606 GN=MATR3 PE=1 SV=1	0	100.727	21	19	29	19	895	99.9	6.04	43.44	19	0	0	9.87182e+07	High	1
High	Master Protein	I3L397	Eukaryotic translation initiation factor 5A (Fragment) OS=Homo sapiens OX=9606 GN=EIF5A PE=1 SV=8	0	80.605	44	11	20	11	146	16	5	42.99	11	0	0	9.81856e+07	High	1
High	Master Protein	F5GYQ1	V-type proton ATPase subunit OS=Homo sapiens OX=9606 GN=ATP6V0D1 PE=1 SV=1	0	36.972	26	9	12	9	392	44.6	5.14	24.92	9	0	0	9.81119e+07	High	1
High	Master Protein	P55060	Exportin-2 OS=Homo sapiens OX=9606 GN=CSE1L PE=1 SV=3	0	76.568	23	23	32	23	971	110.3	5.77	38.55	23	0	0	9.81093e+07	High	1
High	Master Protein	K7ER00	Phenylalanine--tRNA ligase alpha subunit OS=Homo sapiens OX=9606 GN=FARSA PE=1 SV=1	0	55.761	27	12	13	12	548	62.4	7.84	29.72	12	0	0	9.78263e+07	High	1
High	Master Protein	Q15008	26S proteasome non-ATPase regulatory subunit 6 OS=Homo sapiens OX=9606 GN=PSMD6 PE=1 SV=1	0	71.884	38	15	23	15	389	45.5	5.62	47.48	15	0	0	9.77937e+07	High	1
High	Master Protein	P31146	Coronin-1A OS=Homo sapiens OX=9606 GN=CORO1A PE=1 SV=4	0	20.163	11	6	9	6	461	51	6.68	20.3	6	0	0	9.60762e+07	High	1
High	Master Protein	Q9Y678	Coatomer subunit gamma-1 OS=Homo sapiens OX=9606 GN=COPG1 PE=1 SV=1	0	102.386	31	21	30	19	874	97.7	5.47	55.4	21	0	2	9.58031e+07	High	1
High	Master Protein	B0QZ18	Copine-1 OS=Homo sapiens OX=9606 GN=CPNE1 PE=1 SV=1	0	37.977	18	9	20	9	542	59.7	6.04	33.31	9	0	0	9.57653e+07	High	1
High	Master Protein	Q01518	Adenylyl cyclase-associated protein 1 OS=Homo sapiens OX=9606 GN=CAP1 PE=1 SV=5	0	57.785	22	12	16	12	475	51.9	8.06	31.91	12	0	0	95485796	High	1
High	Master Protein	M0R1T5	Charged multivesicular body protein 2a OS=Homo sapiens OX=9606 GN=CHMP2A PE=1 SV=2	0	28.96	28	10	15	10	265	29.6	6	21.27	10	0	0	9.50897e+07	High	1
High	Master Protein	B4DY08	Heterogeneous nuclear ribonucleoproteins C1/C2 OS=Homo sapiens OX=9606 GN=HNRNPC PE=1 SV=1	0	39.61	26	9	18	9	288	32	8.72	24.12	9	0	0	9.49499e+07	High	1
High	Master Protein	P37108	Signal recognition particle 14 kDa protein OS=Homo sapiens OX=9606 GN=SRP14 PE=1 SV=2	0	38.703	40	8	11	8	136	14.6	10.04	28.23	8	0	0	9.47042e+07	High	1
High	Master Protein	A0A8I5KW72	Cold shock domain-containing protein E1 OS=Homo sapiens OX=9606 GN=CSDE1 PE=1 SV=1	0	64.713	26	20	27	20	783	87.6	6.35	42.59	20	0	0	9.40633e+07	High	1
High	Master Protein	Q12846	Syntaxin-4 OS=Homo sapiens OX=9606 GN=STX4 PE=1 SV=2	0	39.952	30	9	12	9	297	34.2	6.28	24.61	9	0	0	9.35475e+07	High	1
High	Master Protein	A0A6Q8PHI5	Elongator complex protein 1 OS=Homo sapiens OX=9606 GN=ELP1 PE=1 SV=1	0	107.275	22	19	28	19	1184	133.5	6.35	58.6	19	0	0	9.26266e+07	High	1
High	Master Protein	O15484	Calpain-5 OS=Homo sapiens OX=9606 GN=CAPN5 PE=1 SV=2	0	44.347	15	9	17	9	640	73.1	7.64	36.88	9	0	0	9.23806e+07	High	1
High	Master Protein	Q14520	Hyaluronan-binding protein 2 OS=Homo sapiens OX=9606 GN=HABP2 PE=1 SV=1	0	13.126	6	3	5	3	560	62.6	6.54	7.21	3	0	0	92357670	High	1
High	Master Protein	P17980	26S proteasome regulatory subunit 6A OS=Homo sapiens OX=9606 GN=PSMC3 PE=1 SV=3	0	105.621	46	17	25	17	439	49.2	5.24	58.77	17	0	0	9.16624e+07	High	1
High	Master Protein	P36507	Dual specificity mitogen-activated protein kinase kinase 2 OS=Homo sapiens OX=9606 GN=MAP2K2 PE=1 SV=1	0	64.155	36	15	21	6	400	44.4	6.55	32.7	15	0	9	9.14328e+07	High	1
High	Master Protein	E9PDF6	Unconventional myosin-Ib OS=Homo sapiens OX=9606 GN=MYO1B PE=1 SV=1	0	119.677	26	25	34	25	1107	128.4	9.31	67.76	25	0	0	9.14244e+07	High	1
High	Master Protein	Q9BQ67	Glutamate-rich WD repeat-containing protein 1 OS=Homo sapiens OX=9606 GN=GRWD1 PE=1 SV=1	0	70.185	40	12	17	12	446	49.4	4.92	42.29	12	0	0	9.14159e+07	High	1
High	Master Protein	A0A6Q8PGA8	Glycine--tRNA ligase OS=Homo sapiens OX=9606 GN=GARS1 PE=1 SV=1	0	64.453	22	17	20	17	683	77.4	6.61	35.01	17	0	0	9.12961e+07	High	1
High	Master Protein	P48059	LIM and senescent cell antigen-like-containing domain protein 1 OS=Homo sapiens OX=9606 GN=LIMS1 PE=1 SV=4	0	57.025	34	11	22	11	325	37.2	8.05	39.83	11	0	0	9.11966e+07	High	1
High	Master Protein	Q7Z478	ATP-dependent RNA helicase DHX29 OS=Homo sapiens OX=9606 GN=DHX29 PE=1 SV=2	0	83.139	15	17	23	16	1369	155.1	8.09	46.7	17	0	1	9.10711e+07	High	1
High	Master Protein	E9PLK3	Aminopeptidase OS=Homo sapiens OX=9606 GN=NPEPPS PE=1 SV=1	0	60.134	22	19	21	19	915	102.9	5.6	28.64	19	0	0	9.07131e+07	High	1
High	Master Protein	Q15286	Ras-related protein Rab-35 OS=Homo sapiens OX=9606 GN=RAB35 PE=1 SV=1	0	43.933	51	9	16	7	201	23	8.29	27.42	9	0	0	8.96643e+07	High	1
High	Master Protein	P49736	DNA replication licensing factor MCM2 OS=Homo sapiens OX=9606 GN=MCM2 PE=1 SV=4	0	63.622	21	15	22	15	904	101.8	5.52	45.65	15	0	0	8.96396e+07	High	1
High	Master Protein	Q32Q12	Nucleoside diphosphate kinase OS=Homo sapiens OX=9606 GN=NME1-NME2 PE=1 SV=1	0	41.166	45	7	14	1	292	32.6	8.48	21.17	7	0	7	8.8542e+07	High	1
High	Master Protein	P63010	AP-2 complex subunit beta OS=Homo sapiens OX=9606 GN=AP2B1 PE=1 SV=1	0	91.866	23	20	29	10	937	104.5	5.38	49.9	20	0	10	8.85114e+07	High	1
High	Master Protein	P05455	Lupus La protein OS=Homo sapiens OX=9606 GN=SSB PE=1 SV=2	0	97.403	40	18	22	18	408	46.8	7.12	46.26	18	0	0	8.77694e+07	High	1
High	Master Protein	Q9Y617	Phosphoserine aminotransferase OS=Homo sapiens OX=9606 GN=PSAT1 PE=1 SV=2	0	54.253	37	13	14	13	370	40.4	7.66	31.47	13	0	0	8.74556e+07	High	1
High	Master Protein	Q8IWA5	Choline transporter-like protein 2 OS=Homo sapiens OX=9606 GN=SLC44A2 PE=1 SV=3	0	39.696	11	9	16	9	706	80.1	8.57	33.84	9	0	0	8.68742e+07	High	1
High	Master Protein	P46087	Probable 28S rRNA (cytosine(4447)-C(5))-methyltransferase OS=Homo sapiens OX=9606 GN=NOP2 PE=1 SV=2	0	54.71	15	10	15	10	812	89.2	9.23	30.94	10	0	0	8.68454e+07	High	1
High	Master Protein	P23921	Ribonucleoside-diphosphate reductase large subunit OS=Homo sapiens OX=9606 GN=RRM1 PE=1 SV=1	0	61.626	17	14	20	14	792	90	7.15	38.9	14	0	0	8.63348e+07	High	1
High	Master Protein	E9PHY5	Band 4.1-like protein 2 OS=Homo sapiens OX=9606 GN=EPB41L2 PE=1 SV=1	0	104.546	27	21	30	15	935	104.3	5.39	49.83	21	0	4	8.63207e+07	High	1
High	Master Protein	Q9NZW5	Protein PALS2 OS=Homo sapiens OX=9606 GN=PALS2 PE=1 SV=2	0	81.634	35	17	26	14	540	61.1	6.18	48.59	17	0	3	8.62326e+07	High	1
High	Master Protein	Q9UBF2	Coatomer subunit gamma-2 OS=Homo sapiens OX=9606 GN=COPG2 PE=1 SV=1	0	70.399	22	15	19	13	871	97.6	5.81	34.49	15	0	0	8.60471e+07	High	1
High	Master Protein	Q6P2E9	Enhancer of mRNA-decapping protein 4 OS=Homo sapiens OX=9606 GN=EDC4 PE=1 SV=1	0	106.164	18	20	36	20	1401	151.6	5.86	62.49	20	0	0	8.57444e+07	High	1
High	Master Protein	O75487	Glypican-4 OS=Homo sapiens OX=9606 GN=GPC4 PE=1 SV=4	0	83.038	38	15	19	14	556	62.4	6.68	51.78	15	0	1	8.50965e+07	High	1
High	Master Protein	P11021	Endoplasmic reticulum chaperone BiP OS=Homo sapiens OX=9606 GN=HSPA5 PE=1 SV=2	0	96.161	36	18	28	16	654	72.3	5.16	63.3	18	0	0	85056980	High	1
High	Master Protein	O00443	Phosphatidylinositol 4-phosphate 3-kinase C2 domain-containing subunit alpha OS=Homo sapiens OX=9606 GN=PIK3C2A PE=1 SV=2	0	104.375	17	25	33	25	1686	190.6	8.02	45.72	25	0	0	8.48452e+07	High	1
High	Master Protein	A0A0A0MTB8	WD repeat-containing protein 36 OS=Homo sapiens OX=9606 GN=WDR36 PE=1 SV=1	0	74.774	22	17	25	17	895	99.3	7.36	50.42	17	0	0	8.42828e+07	High	1
High	Master Protein	Q04721	Neurogenic locus notch homolog protein 2 OS=Homo sapiens OX=9606 GN=NOTCH2 PE=1 SV=3	0	82.189	9	18	24	18	2471	265.2	5.14	42.65	18	0	0	8.4182e+07	High	1
High	Master Protein	P11172	Uridine 5'-monophosphate synthase OS=Homo sapiens OX=9606 GN=UMPS PE=1 SV=1	0	63.703	29	17	27	17	480	52.2	7.24	43.89	17	0	0	8.41802e+07	High	1
High	Master Protein	J3KQN4	60S ribosomal protein L36a OS=Homo sapiens OX=9606 GN=RPL36A PE=1 SV=1	0	24.28	30	6	7	1	142	16.4	10.43	12.48	6	0	5	8.41177e+07	High	1
High	Master Protein	Q86VP6	Cullin-associated NEDD8-dissociated protein 1 OS=Homo sapiens OX=9606 GN=CAND1 PE=1 SV=2	0	80.754	18	21	32	19	1230	136.3	5.78	45.27	21	0	2	8.40794e+07	High	1
High	Master Protein	Q8NEW0	Zinc transporter 7 OS=Homo sapiens OX=9606 GN=SLC30A7 PE=2 SV=1	0	3.449	4	1	1	1	376	41.6	6.95	0	1	0	0	83929352	High	1
High	Master Protein	Q15021	Condensin complex subunit 1 OS=Homo sapiens OX=9606 GN=NCAPD2 PE=1 SV=3	0	108.187	19	22	30	22	1401	157.1	6.61	51.84	22	0	0	8.36365e+07	High	1
High	Master Protein	P67775	Serine/threonine-protein phosphatase 2A catalytic subunit alpha isoform OS=Homo sapiens OX=9606 GN=PPP2CA PE=1 SV=1	0	59.549	44	10	12	8	309	35.6	5.54	31.66	10	0	2	83632209	High	1
High	Master Protein	P39748	Flap endonuclease 1 OS=Homo sapiens OX=9606 GN=FEN1 PE=1 SV=1	0	31.96	23	7	8	7	380	42.6	8.62	17.33	7	0	0	8.34766e+07	High	1
High	Master Protein	Q96CW1	AP-2 complex subunit mu OS=Homo sapiens OX=9606 GN=AP2M1 PE=1 SV=2	0	64.427	39	16	17	16	435	49.6	9.54	34.96	16	0	0	8.31845e+07	High	1
High	Master Protein	Q53Z42	HLA class I antigen OS=Homo sapiens OX=9606 GN=HLA-A PE=1 SV=1	0	119.007	58	15	21	8	365	40.9	6.99	52.67	15	0	7	8.30569e+07	High	1
High	Master Protein	P11387	DNA topoisomerase 1 OS=Homo sapiens OX=9606 GN=TOP1 PE=1 SV=2	0	63.607	21	15	20	15	765	90.7	9.31	36.78	15	0	0	8.29766e+07	High	1
High	Master Protein	A0A7I2V4F0	ATP-dependent RNA helicase DDX1 OS=Homo sapiens OX=9606 GN=DDX1 PE=1 SV=1	0	84.297	25	15	27	15	734	81.7	7.33	48.5	15	0	0	82658085	High	1
High	Master Protein	A0A8C8KBL6	Integrin alpha-6 OS=Homo sapiens OX=9606 GN=ITGA6 PE=1 SV=1	0	28.78	11	11	16	11	1058	117.7	6.86	21.72	11	0	0	8.24724e+07	High	1
High	Master Protein	Q99805	Transmembrane 9 superfamily member 2 OS=Homo sapiens OX=9606 GN=TM9SF2 PE=1 SV=1	0	43.246	14	8	11	8	663	75.7	7.44	20.62	8	0	0	8.23938e+07	High	1
High	Master Protein	B1AK88	F-actin-capping protein subunit beta OS=Homo sapiens OX=9606 GN=CAPZB PE=1 SV=1	0	68.225	44	13	22	13	301	33.8	6.43	36.17	13	0	0	8.23504e+07	High	1
High	Master Protein	P36383	Gap junction gamma-1 protein OS=Homo sapiens OX=9606 GN=GJC1 PE=1 SV=2	0	50.732	26	6	9	6	396	45.4	7.33	20.92	6	0	0	8.20029e+07	High	1
High	Master Protein	P49915	GMP synthase [glutamine-hydrolyzing] OS=Homo sapiens OX=9606 GN=GMPS PE=1 SV=1	0	118.741	32	16	24	16	693	76.7	6.87	52.49	16	0	0	8.18671e+07	High	1
High	Master Protein	Q08J23	RNA cytosine C(5)-methyltransferase NSUN2 OS=Homo sapiens OX=9606 GN=NSUN2 PE=1 SV=2	0	128.907	39	22	29	22	767	86.4	6.77	66.82	22	0	0	8.18387e+07	High	1
High	Master Protein	Q96QK1	Vacuolar protein sorting-associated protein 35 OS=Homo sapiens OX=9606 GN=VPS35 PE=1 SV=2	0	70.748	22	16	22	16	796	91.6	5.49	45.05	16	0	0	8.16043e+07	High	1
High	Master Protein	Q9NZN3	EH domain-containing protein 3 OS=Homo sapiens OX=9606 GN=EHD3 PE=1 SV=2	0	71.154	32	18	24	6	535	60.8	6.57	30.98	18	0	0	8.14423e+07	High	1
High	Master Protein	Q9NP58	ATP-binding cassette sub-family B member 6 OS=Homo sapiens OX=9606 GN=ABCB6 PE=1 SV=1	0	34.169	14	10	13	10	842	93.8	8.48	21.89	10	0	0	81394276	High	1
High	Master Protein	Q9UN86	Ras GTPase-activating protein-binding protein 2 OS=Homo sapiens OX=9606 GN=G3BP2 PE=1 SV=2	0	34.635	22	9	12	9	482	54.1	5.55	21.25	9	0	0	8.10684e+07	High	1
High	Master Protein	J3QRU1	Tyrosine-protein kinase OS=Homo sapiens OX=9606 GN=YES1 PE=1 SV=1	0	62.732	28	13	21	9	548	61.3	6.57	41.44	13	0	2	8.08794e+07	High	1
High	Master Protein	P62195	26S proteasome regulatory subunit 8 OS=Homo sapiens OX=9606 GN=PSMC5 PE=1 SV=1	0	74.417	39	13	22	13	406	45.6	7.55	40.3	13	0	0	8.05438e+07	High	1
High	Master Protein	D6RA82	Annexin OS=Homo sapiens OX=9606 GN=ANXA3 PE=1 SV=1	0	8.333	11	4	5	4	284	32.1	5.94	4.2	4	0	0	8.02086e+07	High	1
High	Master Protein	P16152	Carbonyl reductase [NADPH] 1 OS=Homo sapiens OX=9606 GN=CBR1 PE=1 SV=3	0	46.961	48	10	12	10	277	30.4	8.32	27.96	10	0	0	8.02062e+07	High	1
High	Master Protein	Q9Y2L1	Exosome complex exonuclease RRP44 OS=Homo sapiens OX=9606 GN=DIS3 PE=1 SV=2	0	115.404	26	17	24	17	958	108.9	7.14	66.84	17	0	0	7.99838e+07	High	1
High	Master Protein	Q9BUJ2	Heterogeneous nuclear ribonucleoprotein U-like protein 1 OS=Homo sapiens OX=9606 GN=HNRNPUL1 PE=1 SV=2	0	77.131	24	16	25	15	856	95.7	6.92	45.46	16	0	0	7.97779e+07	High	1
High	Master Protein	Q15393	Splicing factor 3B subunit 3 OS=Homo sapiens OX=9606 GN=SF3B3 PE=1 SV=4	0	73.68	13	13	15	13	1217	135.5	5.26	28.76	13	0	0	7.93087e+07	High	1
High	Master Protein	Q92598	Heat shock protein 105 kDa OS=Homo sapiens OX=9606 GN=HSPH1 PE=1 SV=1	0	74.972	27	18	22	17	858	96.8	5.39	43.24	18	0	1	7.90118e+07	High	1
High	Master Protein	P22234	Bifunctional phosphoribosylaminoimidazole carboxylase/phosphoribosylaminoimidazole succinocarboxamide synthetase OS=Homo sapiens OX=9606 GN=PAICS PE=1 SV=3	0	49.962	31	12	16	12	425	47	7.23	31.5	12	0	0	7.89149e+07	High	1
High	Master Protein	F8WF69	Clathrin light chain OS=Homo sapiens OX=9606 GN=CLTA PE=1 SV=1	0	13.281	8	4	5	4	260	27.8	4.91	9.87	4	0	0	78857388	High	1
High	Master Protein	P31946	14-3-3 protein beta/alpha OS=Homo sapiens OX=9606 GN=YWHAB PE=1 SV=3	0	58.734	43	12	23	5	246	28.1	4.83	51.56	12	0	2	7.87082e+07	High	1
High	Master Protein	Q9P258	Protein RCC2 OS=Homo sapiens OX=9606 GN=RCC2 PE=1 SV=2	0	59.421	29	12	16	12	522	56	8.78	36.74	12	0	0	78534375	High	1
High	Master Protein	P06280	Alpha-galactosidase A OS=Homo sapiens OX=9606 GN=GLA PE=1 SV=1	0	62.436	32	12	18	12	429	48.7	5.6	32.53	12	0	0	7.79218e+07	High	1
High	Master Protein	P61158	Actin-related protein 3 OS=Homo sapiens OX=9606 GN=ACTR3 PE=1 SV=3	0	81.835	41	14	22	14	418	47.3	5.88	55.91	14	0	0	7.7894e+07	High	1
High	Master Protein	P62829	60S ribosomal protein L23 OS=Homo sapiens OX=9606 GN=RPL23 PE=1 SV=1	0	29.073	39	5	16	5	140	14.9	10.51	22.52	5	0	0	7.77569e+07	High	1
High	Master Protein	Q14566	DNA replication licensing factor MCM6 OS=Homo sapiens OX=9606 GN=MCM6 PE=1 SV=1	0	74.169	21	16	26	16	821	92.8	5.41	46.74	16	0	0	7.7623e+07	High	1
High	Master Protein	Q9ULV4	Coronin-1C OS=Homo sapiens OX=9606 GN=CORO1C PE=1 SV=1	0	62.341	28	15	29	14	474	53.2	7.08	57.62	15	0	0	7.74536e+07	High	1
High	Master Protein	O94973	AP-2 complex subunit alpha-2 OS=Homo sapiens OX=9606 GN=AP2A2 PE=1 SV=2	0	97.437	24	19	23	14	939	103.9	6.96	50.23	19	0	5	7.72085e+07	High	1
High	Master Protein	P38606	V-type proton ATPase catalytic subunit A OS=Homo sapiens OX=9606 GN=ATP6V1A PE=1 SV=2	0	72.854	27	16	25	16	617	68.3	5.52	48.13	16	0	0	7.71491e+07	High	1
High	Master Protein	Q8IWT6	Volume-regulated anion channel subunit LRRC8A OS=Homo sapiens OX=9606 GN=LRRC8A PE=1 SV=1	0	77.536	21	15	21	15	810	94.1	7.94	31.42	15	0	0	7.697e+07	High	1	Acetyl [N-Term]
High	Master Protein	Q16181	Septin-7 OS=Homo sapiens OX=9606 GN=SEPTIN7 PE=1 SV=2	0	66.276	30	10	15	10	437	50.6	8.63	37.11	10	0	0	7.69555e+07	High	1
High	Master Protein	Q92542	Nicastrin OS=Homo sapiens OX=9606 GN=NCSTN PE=1 SV=2	0	26.403	9	7	13	7	709	78.4	5.99	24.2	7	0	0	76793876	High	1
High	Master Protein	O15439	ATP-binding cassette sub-family C member 4 OS=Homo sapiens OX=9606 GN=ABCC4 PE=1 SV=3	0	59.101	13	16	22	15	1325	149.4	8.19	25.43	16	0	1	7.67868e+07	High	1
High	Master Protein	Q9BXP5	Serrate RNA effector molecule homolog OS=Homo sapiens OX=9606 GN=SRRT PE=1 SV=1	0	71.038	21	17	20	17	876	100.6	5.96	32.1	17	0	0	7.66928e+07	High	1
High	Master Protein	A0AVT1	Ubiquitin-like modifier-activating enzyme 6 OS=Homo sapiens OX=9606 GN=UBA6 PE=1 SV=1	0	105.289	23	18	25	18	1052	117.9	6.14	52.52	18	0	0	7.66758e+07	High	1
High	Master Protein	P00488	Coagulation factor XIII A chain OS=Homo sapiens OX=9606 GN=F13A1 PE=1 SV=5	0	10.595	4	3	7	2	732	83.2	6	8.13	3	0	1	76577320	High	1
High	Master Protein	A0A7P0T861	Calreticulin OS=Homo sapiens OX=9606 GN=CALR PE=1 SV=1	0	109.954	44	13	18	13	356	40.8	4.93	51.01	13	0	0	76577174	High	1
High	Master Protein	O95297	Myelin protein zero-like protein 1 OS=Homo sapiens OX=9606 GN=MPZL1 PE=1 SV=1	0	44.299	29	7	8	7	269	29.1	8.72	20.23	7	0	0	7.6313e+07	High	1
High	Master Protein	Q9H0H5	Rac GTPase-activating protein 1 OS=Homo sapiens OX=9606 GN=RACGAP1 PE=1 SV=1	0	86.254	34	18	22	18	632	71	8.88	46.35	18	0	0	7.6107e+07	High	1
High	Master Protein	P18754	Regulator of chromosome condensation OS=Homo sapiens OX=9606 GN=RCC1 PE=1 SV=1	0	53.387	34	10	15	10	421	44.9	7.52	23.9	10	0	0	75742649	High	1
High	Master Protein	Q13530	Serine incorporator 3 OS=Homo sapiens OX=9606 GN=SERINC3 PE=1 SV=2	0	41.367	14	9	9	8	473	52.5	7.46	18.76	9	0	1	7.5654e+07	High	1
High	Master Protein	Q9H6S0	3'-5' RNA helicase YTHDC2 OS=Homo sapiens OX=9606 GN=YTHDC2 PE=1 SV=2	0	110.312	23	25	30	25	1430	160.1	8.4	48.49	25	0	0	7.54341e+07	High	1
High	Master Protein	O15067	Phosphoribosylformylglycinamidine synthase OS=Homo sapiens OX=9606 GN=PFAS PE=1 SV=4	0	98.228	20	20	27	20	1338	144.6	5.76	64.94	20	0	0	7.51834e+07	High	1
High	Master Protein	O95373	Importin-7 OS=Homo sapiens OX=9606 GN=IPO7 PE=1 SV=1	0	59.539	15	16	21	16	1038	119.4	4.82	40.55	16	0	0	7.51084e+07	High	1
High	Master Protein	Q07666	KH domain-containing, RNA-binding, signal transduction-associated protein 1 OS=Homo sapiens OX=9606 GN=KHDRBS1 PE=1 SV=1	0	25.408	10	5	6	5	443	48.2	8.66	11.37	5	0	0	75050720	High	1
High	Master Protein	Q9NR31	GTP-binding protein SAR1a OS=Homo sapiens OX=9606 GN=SAR1A PE=1 SV=1	0	26.309	29	5	8	3	198	22.4	6.68	13.83	5	0	2	7.48766e+07	High	1
High	Master Protein	P62070	Ras-related protein R-Ras2 OS=Homo sapiens OX=9606 GN=RRAS2 PE=1 SV=1	0	43.795	45	9	12	7	204	23.4	6.01	30.02	9	0	2	7.42155e+07	High	1
High	Master Protein	P05546	Heparin cofactor 2 OS=Homo sapiens OX=9606 GN=SERPIND1 PE=1 SV=3	0	18.048	5	2	3	2	499	57	6.9	7	2	0	0	7.40735e+07	High	1
High	Master Protein	P11216	Glycogen phosphorylase, brain form OS=Homo sapiens OX=9606 GN=PYGB PE=1 SV=5	0	85.215	23	20	23	14	843	96.6	6.86	39	20	0	2	7.35575e+07	High	1
High	Master Protein	O00159	Unconventional myosin-Ic OS=Homo sapiens OX=9606 GN=MYO1C PE=1 SV=4	0	89.945	28	26	37	26	1063	121.6	9.41	50.01	26	0	0	7.35453e+07	High	1
High	Master Protein	Q14344	Guanine nucleotide-binding protein subunit alpha-13 OS=Homo sapiens OX=9606 GN=GNA13 PE=1 SV=2	0	66.797	34	12	21	11	377	44	8	33.39	12	0	0	73112182	High	1
High	Master Protein	P10155	RNA-binding protein RO60 OS=Homo sapiens OX=9606 GN=RO60 PE=1 SV=2	0	39.86	19	11	12	11	538	60.6	8.03	17.31	11	0	0	7.29049e+07	High	1
High	Master Protein	Q9UNE7	E3 ubiquitin-protein ligase CHIP OS=Homo sapiens OX=9606 GN=STUB1 PE=1 SV=2	0	34.83	39	12	15	11	303	34.8	5.87	24.08	12	0	1	7.2326e+07	High	1
High	Master Protein	P31943	Heterogeneous nuclear ribonucleoprotein H OS=Homo sapiens OX=9606 GN=HNRNPH1 PE=1 SV=4	0	66.211	32	10	16	5	449	49.2	6.3	37.21	10	0	4	7.23039e+07	High	1
High	Master Protein	Q13137	Calcium-binding and coiled-coil domain-containing protein 2 OS=Homo sapiens OX=9606 GN=CALCOCO2 PE=1 SV=1	0	67.815	35	12	15	12	446	52.2	5.02	34.77	12	0	0	72112034	High	1
High	Master Protein	P62820	Ras-related protein Rab-1A OS=Homo sapiens OX=9606 GN=RAB1A PE=1 SV=3	0	54.41	65	12	16	4	205	22.7	6.21	28.49	12	0	0	71885901	High	1
High	Master Protein	P51991	Heterogeneous nuclear ribonucleoprotein A3 OS=Homo sapiens OX=9606 GN=HNRNPA3 PE=1 SV=2	0	99.662	33	15	21	14	378	39.6	9.01	46.73	15	0	1	7.18016e+07	High	1
High	Master Protein	Q86Y82	Syntaxin-12 OS=Homo sapiens OX=9606 GN=STX12 PE=1 SV=1	0	36.242	34	8	10	8	276	31.6	5.59	24.37	8	0	0	7.17625e+07	High	1
High	Master Protein	P30825	High affinity cationic amino acid transporter 1 OS=Homo sapiens OX=9606 GN=SLC7A1 PE=1 SV=1	0	16.062	6	4	9	4	629	67.6	5.43	15.46	4	0	0	7.16642e+07	High	1
High	Master Protein	P26639	Threonine--tRNA ligase 1, cytoplasmic OS=Homo sapiens OX=9606 GN=TARS1 PE=1 SV=3	0	47.827	19	13	15	11	723	83.4	6.67	27.73	13	0	2	7.13844e+07	High	1
High	Master Protein	P63000	Ras-related C3 botulinum toxin substrate 1 OS=Homo sapiens OX=9606 GN=RAC1 PE=1 SV=1	0	23.459	33	6	9	2	192	21.4	8.5	13.19	6	0	0	71033707	High	1
High	Master Protein	P14678	Small nuclear ribonucleoprotein-associated proteins B and B' OS=Homo sapiens OX=9606 GN=SNRPB PE=1 SV=2	0	16.881	18	5	5	5	240	24.6	11.19	10.15	5	0	0	7.1013e+07	High	1
High	Master Protein	O75396	Vesicle-trafficking protein SEC22b OS=Homo sapiens OX=9606 GN=SEC22B PE=1 SV=5	0	64.292	52	11	15	11	215	24.7	8.51	31.96	11	0	0	7.09228e+07	High	1
High	Master Protein	P12004	Proliferating cell nuclear antigen OS=Homo sapiens OX=9606 GN=PCNA PE=1 SV=1	0	21.669	23	6	12	6	261	28.8	4.69	15.78	6	0	0	70884636	High	1
High	Master Protein	A0A7P0T9C4	Cytoplasmic dynein 1 heavy chain 1 OS=Homo sapiens OX=9606 GN=DYNC1H1 PE=1 SV=1	0	143.415	9	37	43	37	4672	534.7	6.51	69.25	37	0	0	7.05261e+07	High	1
High	Master Protein	Q13425	Beta-2-syntrophin OS=Homo sapiens OX=9606 GN=SNTB2 PE=1 SV=1	0	63.96	29	13	21	12	540	57.9	8.82	32.1	13	0	1	7.04171e+07	High	1
High	Master Protein	P35580	Myosin-10 OS=Homo sapiens OX=9606 GN=MYH10 PE=1 SV=3	0	233.625	27	47	66	34	1976	228.9	5.54	129.4	47	0	2	6.96847e+07	High	1
High	Master Protein	P00966	Argininosuccinate synthase OS=Homo sapiens OX=9606 GN=ASS1 PE=1 SV=2	0	10.994	11	6	7	6	412	46.5	8.02	8.75	6	0	0	6.95384e+07	High	1
High	Master Protein	P20645	Cation-dependent mannose-6-phosphate receptor OS=Homo sapiens OX=9606 GN=M6PR PE=1 SV=1	0	49.213	27	7	9	7	277	31	5.83	22.68	7	0	0	6.94027e+07	High	1
High	Master Protein	P13647	Keratin, type II cytoskeletal 5 OS=Homo sapiens OX=9606 GN=KRT5 PE=1 SV=3	0	41.371	22	15	16	8	590	62.3	7.74	27.38	15	0	2	6.93575e+07	High	1
High	Master Protein	Q9HBI1	Beta-parvin OS=Homo sapiens OX=9606 GN=PARVB PE=1 SV=1	0	25.903	25	8	11	8	364	41.7	6.73	17.85	8	0	0	6.91626e+07	High	1
High	Master Protein	Q8WWI5	Choline transporter-like protein 1 OS=Homo sapiens OX=9606 GN=SLC44A1 PE=1 SV=1	0	56.415	18	11	14	11	657	73.3	8.6	31.55	11	0	0	6.91592e+07	High	1
High	Master Protein	Q92878	DNA repair protein RAD50 OS=Homo sapiens OX=9606 GN=RAD50 PE=1 SV=1	0	91.891	19	26	30	26	1312	153.8	6.89	37.63	26	0	0	6.88916e+07	High	1
High	Master Protein	Q9BTU6	Phosphatidylinositol 4-kinase type 2-alpha OS=Homo sapiens OX=9606 GN=PI4K2A PE=1 SV=1	0	74.038	39	15	18	15	479	54	8.29	40.98	15	0	0	6.88727e+07	High	1
High	Master Protein	D3YTB1	60S ribosomal protein L32 (Fragment) OS=Homo sapiens OX=9606 GN=RPL32 PE=1 SV=1	0	39.389	42	7	10	7	133	15.6	11.44	23.15	7	0	0	6.87146e+07	High	1
High	Master Protein	P49006	MARCKS-related protein OS=Homo sapiens OX=9606 GN=MARCKSL1 PE=1 SV=2	0	32.723	47	4	4	4	195	19.5	4.67	14.53	4	0	0	6.86446e+07	High	1
High	Master Protein	P51570	Galactokinase OS=Homo sapiens OX=9606 GN=GALK1 PE=1 SV=1	0	59.233	43	13	19	13	392	42.2	6.46	42.17	13	0	0	68606553	High	1
High	Master Protein	P52209	6-phosphogluconate dehydrogenase, decarboxylating OS=Homo sapiens OX=9606 GN=PGD PE=1 SV=3	0	51.424	28	13	14	13	483	53.1	7.23	20.48	13	0	0	6.85861e+07	High	1
High	Master Protein	Q9H444	Charged multivesicular body protein 4b OS=Homo sapiens OX=9606 GN=CHMP4B PE=1 SV=1	0	26.489	43	7	11	7	224	24.9	4.82	23.56	7	0	0	6.83649e+07	High	1
High	Master Protein	P47755	F-actin-capping protein subunit alpha-2 OS=Homo sapiens OX=9606 GN=CAPZA2 PE=1 SV=3	0	44.21	31	6	9	4	286	32.9	5.85	21.58	6	0	2	68343433	High	1
High	Master Protein	Q7Z3U7	Protein MON2 homolog OS=Homo sapiens OX=9606 GN=MON2 PE=1 SV=3	0	94.938	14	20	30	20	1717	190.2	6.06	63.38	20	0	0	6.82693e+07	High	1
High	Master Protein	P23258	Tubulin gamma-1 chain OS=Homo sapiens OX=9606 GN=TUBG1 PE=1 SV=2	0	65.983	38	12	15	12	451	51.1	6.14	32.47	12	0	0	6.8036e+07	High	1
High	Master Protein	P49257	Protein ERGIC-53 OS=Homo sapiens OX=9606 GN=LMAN1 PE=1 SV=2	0	70.764	22	10	13	10	510	57.5	6.77	23.3	10	0	0	67760913	High	1
High	Master Protein	A0A087WY55	Chromosome 6 open reading frame 55, isoform CRA_b OS=Homo sapiens OX=9606 GN=VTA1 PE=1 SV=1	0	56.183	38	9	14	9	280	31.1	6.44	36.94	9	0	0	6.77065e+07	High	1
High	Master Protein	A0A7P0T9I9	Nicotinamide phosphoribosyltransferase OS=Homo sapiens OX=9606 GN=NAMPT PE=1 SV=1	0	34.559	25	10	14	10	488	55.2	6.99	21.59	10	0	0	6.76848e+07	High	1
High	Master Protein	A0A067XG54	Phospholipid-transporting ATPase OS=Homo sapiens OX=9606 GN=ATP11C PE=1 SV=1	0	95.258	19	17	27	16	1113	127.6	6.62	55.38	17	0	1	6.76326e+07	High	1
High	Master Protein	P08754	Guanine nucleotide-binding protein G(i) subunit alpha-3 OS=Homo sapiens OX=9606 GN=GNAI3 PE=1 SV=3	0	66.915	37	13	24	6	354	40.5	5.69	51.35	13	0	0	6.76286e+07	High	1
High	Master Protein	O60637	Tetraspanin-3 OS=Homo sapiens OX=9606 GN=TSPAN3 PE=2 SV=1	0	3.662	9	2	2	2	253	28	5.81	2.11	2	0	0	6.74727e+07	High	1
High	Master Protein	O15127	Secretory carrier-associated membrane protein 2 OS=Homo sapiens OX=9606 GN=SCAMP2 PE=1 SV=2	0	38.522	15	5	9	5	329	36.6	6.1	26.75	5	0	0	6.73306e+07	High	1
High	Master Protein	Q01081	Splicing factor U2AF 35 kDa subunit OS=Homo sapiens OX=9606 GN=U2AF1 PE=1 SV=3	0	27.478	26	5	6	5	240	27.9	8.81	10.43	5	0	0	6.73112e+07	High	1
High	Master Protein	Q15397	Pumilio homolog 3 OS=Homo sapiens OX=9606 GN=PUM3 PE=1 SV=3	0	57.223	23	13	22	13	648	73.5	9.64	30.71	13	0	0	6.72406e+07	High	1
High	Master Protein	P55072	Transitional endoplasmic reticulum ATPase OS=Homo sapiens OX=9606 GN=VCP PE=1 SV=4	0	97.224	34	19	23	19	806	89.3	5.26	62.31	19	0	0	6.67397e+07	High	1
High	Master Protein	Q9UBH6	Xenotropic and polytropic retrovirus receptor 1 OS=Homo sapiens OX=9606 GN=XPR1 PE=1 SV=1	0	57.095	21	17	24	17	696	81.5	8.44	32.88	17	0	0	6.67126e+07	High	1
High	Master Protein	P13861	cAMP-dependent protein kinase type II-alpha regulatory subunit OS=Homo sapiens OX=9606 GN=PRKAR2A PE=1 SV=2	0	53.391	30	9	13	8	404	45.5	5.07	33.29	9	0	1	6.63903e+07	High	1
High	Master Protein	P00492	Hypoxanthine-guanine phosphoribosyltransferase OS=Homo sapiens OX=9606 GN=HPRT1 PE=1 SV=2	0	36.192	35	7	12	7	218	24.6	6.68	21.43	7	0	0	6.63309e+07	High	1
High	Master Protein	E7ESC6	Exportin-7 OS=Homo sapiens OX=9606 GN=XPO7 PE=1 SV=1	0	81.614	20	18	20	18	1088	124	6.48	42.45	18	0	0	6.59836e+07	High	1
High	Master Protein	F5GXT1	Tetraspanin OS=Homo sapiens OX=9606 GN=CD9 PE=1 SV=10	0	21.143	16	5	8	5	270	29.9	7.52	13.6	5	0	0	6.56267e+07	High	1
High	Master Protein	P19623	Spermidine synthase OS=Homo sapiens OX=9606 GN=SRM PE=1 SV=1	0	35.755	27	7	8	7	302	33.8	5.49	20.82	7	0	0	6.55404e+07	High	1
High	Master Protein	B4DXZ6	RNA-binding protein FXR1 OS=Homo sapiens OX=9606 GN=FXR1 PE=1 SV=1	0	62.385	31	13	19	11	608	68.3	6.05	30.68	13	0	2	6.54891e+07	High	1
High	Master Protein	O95782	AP-2 complex subunit alpha-1 OS=Homo sapiens OX=9606 GN=AP2A1 PE=1 SV=3	0	58.313	18	17	25	12	977	107.5	7.03	39.06	17	0	0	6.53452e+07	High	1
High	Master Protein	Q02790	Peptidyl-prolyl cis-trans isomerase FKBP4 OS=Homo sapiens OX=9606 GN=FKBP4 PE=1 SV=3	0	79.892	39	15	21	15	459	51.8	5.43	44.69	15	0	0	6.52866e+07	High	1
High	Master Protein	A0A2R8Y5S7	Radixin OS=Homo sapiens OX=9606 GN=RDX PE=1 SV=1	0	120.842	36	27	42	13	590	69.3	6.27	74.62	27	0	0	6.50052e+07	High	1
High	Master Protein	P29692	Elongation factor 1-delta OS=Homo sapiens OX=9606 GN=EEF1D PE=1 SV=5	0	30.342	24	5	7	3	281	31.1	5.01	17.86	5	0	2	6.47969e+07	High	1
High	Master Protein	A0A087X2I1	26S proteasome regulatory subunit 10B OS=Homo sapiens OX=9606 GN=PSMC6 PE=1 SV=1	0	49.204	38	14	16	14	403	45.8	7.78	33.5	14	0	0	6.47552e+07	High	1
High	Master Protein	P13807	Glycogen [starch] synthase, muscle OS=Homo sapiens OX=9606 GN=GYS1 PE=1 SV=2	0	85.625	26	15	24	14	737	83.7	6.18	50.9	15	0	1	6.47394e+07	High	1
High	Master Protein	Q13308	Inactive tyrosine-protein kinase 7 OS=Homo sapiens OX=9606 GN=PTK7 PE=1 SV=2	0	49.081	15	14	15	14	1070	118.3	7.09	24.82	14	0	0	6.46962e+07	High	1
High	Master Protein	P53618	Coatomer subunit beta OS=Homo sapiens OX=9606 GN=COPB1 PE=1 SV=3	0	114.63	31	21	28	21	953	107.1	6.05	63.43	21	0	0	6.44334e+07	High	1
High	Master Protein	P10644	cAMP-dependent protein kinase type I-alpha regulatory subunit OS=Homo sapiens OX=9606 GN=PRKAR1A PE=1 SV=1	0	36.576	31	12	12	12	381	43	5.35	14.84	12	0	0	6.43573e+07	High	1
High	Master Protein	P27361	Mitogen-activated protein kinase 3 OS=Homo sapiens OX=9606 GN=MAPK3 PE=1 SV=4	0	42.938	26	10	11	8	379	43.1	6.74	24.3	10	0	2	6.43046e+07	High	1
High	Master Protein	O15371	Eukaryotic translation initiation factor 3 subunit D OS=Homo sapiens OX=9606 GN=EIF3D PE=1 SV=1	0	60.023	21	9	16	9	548	63.9	6.05	35.7	9	0	0	6.39567e+07	High	1
High	Master Protein	Q9NY12	H/ACA ribonucleoprotein complex subunit 1 OS=Homo sapiens OX=9606 GN=GAR1 PE=1 SV=1	0	29.197	32	6	8	6	217	22.3	10.92	19.18	6	0	0	6.39549e+07	High	1
High	Master Protein	A0A669KB89	SCRIB overlapping open reading frame protein OS=Homo sapiens OX=9606 GN=SCRIB PE=1 SV=1	0	110.674	21	26	29	21	1658	177.7	5.14	50.45	26	0	4	6.36526e+07	High	1
High	Master Protein	Q4VCS5	Angiomotin OS=Homo sapiens OX=9606 GN=AMOT PE=1 SV=1	0	94.808	22	17	25	17	1084	118	7.64	45.93	17	0	0	6.35893e+07	High	1
High	Master Protein	O60832	H/ACA ribonucleoprotein complex subunit DKC1 OS=Homo sapiens OX=9606 GN=DKC1 PE=1 SV=3	0	65.152	28	11	18	11	514	57.6	9.42	36.48	11	0	0	6.35268e+07	High	1
High	Master Protein	Q16555	Dihydropyrimidinase-related protein 2 OS=Homo sapiens OX=9606 GN=DPYSL2 PE=1 SV=1	0	44.212	18	7	9	6	572	62.3	6.38	25.81	7	0	1	63521773	High	1
High	Master Protein	Q9NRW1	Ras-related protein Rab-6B OS=Homo sapiens OX=9606 GN=RAB6B PE=1 SV=1	0	11.63	17	4	4	4	208	23.4	5.53	6.74	4	0	0	6.34331e+07	High	1
High	Master Protein	Q9Y2A7	Nck-associated protein 1 OS=Homo sapiens OX=9606 GN=NCKAP1 PE=1 SV=1	0	56.842	13	15	19	14	1128	128.7	6.62	35.96	15	0	1	6.33619e+07	High	1
High	Master Protein	A0A0A0MT01	Gelsolin OS=Homo sapiens OX=9606 GN=GSN PE=1 SV=1	0	30.036	10	7	10	7	767	84.7	5.83	22.44	7	0	0	6.31158e+07	High	1
High	Master Protein	Q01813	ATP-dependent 6-phosphofructokinase, platelet type OS=Homo sapiens OX=9606 GN=PFKP PE=1 SV=2	0	72.74	26	18	29	15	784	85.5	7.55	50.01	18	0	3	6.28573e+07	High	1
High	Master Protein	P04843	Dolichyl-diphosphooligosaccharide--protein glycosyltransferase subunit 1 OS=Homo sapiens OX=9606 GN=RPN1 PE=1 SV=1	0	84.793	32	15	23	15	607	68.5	6.38	49.93	15	0	0	6.25898e+07	High	1
High	Master Protein	P46060	Ran GTPase-activating protein 1 OS=Homo sapiens OX=9606 GN=RANGAP1 PE=1 SV=1	0	81.106	33	16	20	16	587	63.5	4.68	45.81	16	0	0	6.24742e+07	High	1
High	Master Protein	O43172	U4/U6 small nuclear ribonucleoprotein Prp4 OS=Homo sapiens OX=9606 GN=PRPF4 PE=1 SV=2	0	89.625	34	12	17	12	522	58.4	7.42	40.09	12	0	0	6.236e+07	High	1
High	Master Protein	H7BXY3	RNA helicase OS=Homo sapiens OX=9606 GN=DHX30 PE=1 SV=1	0	81.916	22	25	34	25	1166	130.5	8.56	42.9	25	0	0	6.22667e+07	High	1
High	Master Protein	O15031	Plexin-B2 OS=Homo sapiens OX=9606 GN=PLXNB2 PE=1 SV=3	0	93.219	14	22	27	22	1838	205	6.24	52.92	22	0	0	6.20877e+07	High	1
High	Master Protein	P35573	Glycogen debranching enzyme OS=Homo sapiens OX=9606 GN=AGL PE=1 SV=3	0	107.785	24	30	41	30	1532	174.7	6.76	51.18	30	0	0	6.20877e+07	High	1
High	Master Protein	Q13895	Bystin OS=Homo sapiens OX=9606 GN=BYSL PE=1 SV=3	0	78.01	34	14	18	14	437	49.6	8.12	44.21	14	0	0	6.20744e+07	High	1
High	Master Protein	E7EQG2	RNA helicase OS=Homo sapiens OX=9606 GN=EIF4A2 PE=1 SV=1	0	51.981	23	11	22	1	362	41.3	5.64	49.78	11	0	0	61872652	High	1
High	Master Protein	Q08722	Leukocyte surface antigen CD47 OS=Homo sapiens OX=9606 GN=CD47 PE=1 SV=1	0	6.1	6	2	3	2	323	35.2	7.21	7.04	2	0	0	61850931	High	1
High	Master Protein	O94832	Unconventional myosin-Id OS=Homo sapiens OX=9606 GN=MYO1D PE=1 SV=2	0	69.703	21	19	24	19	1006	116.1	9.39	39.49	19	0	0	6.11387e+07	High	1
High	Master Protein	Q9Y6M1	Insulin-like growth factor 2 mRNA-binding protein 2 OS=Homo sapiens OX=9606 GN=IGF2BP2 PE=1 SV=2	0	86.077	31	16	23	15	599	66.1	8.46	46.1	16	0	0	6.09603e+07	High	1
High	Master Protein	G3V1L9	Tight junction protein ZO-1 OS=Homo sapiens OX=9606 GN=TJP1 PE=1 SV=2	0	11.336	3	4	4	4	1861	208.2	7.25	4.77	4	0	0	6.08599e+07	High	1
High	Master Protein	P02730	Band 3 anion transport protein OS=Homo sapiens OX=9606 GN=SLC4A1 PE=1 SV=3	0	5.452	2	2	4	2	911	101.7	5.19	9.81	2	0	0	60761500	High	1
High	Master Protein	P11279	Lysosome-associated membrane glycoprotein 1 OS=Homo sapiens OX=9606 GN=LAMP1 PE=1 SV=3	0	9.254	7	3	6	3	417	44.9	8.75	6.25	3	0	0	60538864	High	1
High	Master Protein	C9JA05	Immunoglobulin J chain (Fragment) OS=Homo sapiens OX=9606 GN=JCHAIN PE=1 SV=1	0.008	1.727	10	1	3	1	70	8.2	8.56	1.67	1	0	0	60413023	High	1
High	Master Protein	P13224	Platelet glycoprotein Ib beta chain OS=Homo sapiens OX=9606 GN=GP1BB PE=1 SV=1	0	5.342	10	2	2	2	206	21.7	9.31	5.06	2	0	0	6.04021e+07	High	1
High	Master Protein	Q15833	Syntaxin-binding protein 2 OS=Homo sapiens OX=9606 GN=STXBP2 PE=1 SV=2	0	69.669	28	16	20	16	593	66.4	6.55	48.71	16	0	0	6.03416e+07	High	1
High	Master Protein	B7ZKQ9	SCARB1 protein OS=Homo sapiens OX=9606 GN=SCARB1 PE=1 SV=1	0	24.837	14	7	12	7	481	53.8	7.85	11.13	7	0	0	60191344	High	1
High	Master Protein	A0A8Q3WKK0	AP-3 complex subunit beta-1 OS=Homo sapiens OX=9606 GN=AP3B1 PE=4 SV=1	0	64.346	15	14	17	14	1049	116.5	6.3	35.85	14	0	0	6.01847e+07	High	1
High	Master Protein	Q96SB4	SRSF protein kinase 1 OS=Homo sapiens OX=9606 GN=SRPK1 PE=1 SV=2	0	96.147	31	15	19	13	655	74.3	6.16	51.79	15	0	2	6.01367e+07	High	1
High	Master Protein	Q9UMS4	Pre-mRNA-processing factor 19 OS=Homo sapiens OX=9606 GN=PRPF19 PE=1 SV=1	0	67.754	24	9	10	9	504	55.1	6.61	26.16	9	0	0	6.00418e+07	High	1
High	Master Protein	P46783	40S ribosomal protein S10 OS=Homo sapiens OX=9606 GN=RPS10 PE=1 SV=1	0	32.598	39	6	13	6	165	18.9	10.15	26.54	6	0	0	5.99083e+07	High	1
High	Master Protein	P32119	Peroxiredoxin-2 OS=Homo sapiens OX=9606 GN=PRDX2 PE=1 SV=5	0	36.151	50	10	16	9	198	21.9	5.97	27.03	10	0	0	5.97865e+07	High	1
High	Master Protein	Q8WYA6	Beta-catenin-like protein 1 OS=Homo sapiens OX=9606 GN=CTNNBL1 PE=1 SV=1	0	24.638	12	6	9	6	563	65.1	5.05	12.69	6	0	0	5.97741e+07	High	1
High	Master Protein	P21399	Cytoplasmic aconitate hydratase OS=Homo sapiens OX=9606 GN=ACO1 PE=1 SV=3	0	44.919	17	14	21	14	889	98.3	6.68	39.51	14	0	0	5.93071e+07	High	1
High	Master Protein	P61160	Actin-related protein 2 OS=Homo sapiens OX=9606 GN=ACTR2 PE=1 SV=1	0	41.492	31	10	12	10	394	44.7	6.74	20.1	10	0	0	5.91505e+07	High	1
High	Master Protein	O43776	Asparagine--tRNA ligase, cytoplasmic OS=Homo sapiens OX=9606 GN=NARS1 PE=1 SV=1	0	49.383	22	11	16	11	548	62.9	6.25	24.88	11	0	0	5.91043e+07	High	1
High	Master Protein	Q9Y5K6	CD2-associated protein OS=Homo sapiens OX=9606 GN=CD2AP PE=1 SV=1	0	77.612	28	14	22	14	639	71.4	6.4	38.87	14	0	0	58880326	High	1
High	Master Protein	O43390	Heterogeneous nuclear ribonucleoprotein R OS=Homo sapiens OX=9606 GN=HNRNPR PE=1 SV=1	0	95.503	31	18	24	13	633	70.9	8.13	56.28	18	0	0	5.88465e+07	High	1
High	Master Protein	P02794	Ferritin heavy chain OS=Homo sapiens OX=9606 GN=FTH1 PE=1 SV=2	0	16.98	22	4	6	4	183	21.2	5.55	7.55	4	0	0	5.84048e+07	High	1
High	Master Protein	Q9BVK6	Transmembrane emp24 domain-containing protein 9 OS=Homo sapiens OX=9606 GN=TMED9 PE=1 SV=2	0	16.265	26	6	7	5	235	27.3	8.02	10.97	6	0	1	5.79878e+07	High	1
High	Master Protein	E7ESP4	Integrin alpha-2 OS=Homo sapiens OX=9606 GN=ITGA2 PE=1 SV=1	0	61.731	17	13	15	13	942	102.8	5.15	34.15	13	0	0	5.78598e+07	High	1
High	Master Protein	Q92485	Acid sphingomyelinase-like phosphodiesterase 3b OS=Homo sapiens OX=9606 GN=SMPDL3B PE=1 SV=2	0	53.325	21	7	10	7	455	50.8	5.64	28.36	7	0	0	5.77192e+07	High	1
High	Master Protein	Q13190	Syntaxin-5 OS=Homo sapiens OX=9606 GN=STX5 PE=1 SV=2	0	38.965	26	8	11	8	355	39.6	9.16	21.8	8	0	0	5.76073e+07	High	1
High	Master Protein	P23246	Splicing factor, proline- and glutamine-rich OS=Homo sapiens OX=9606 GN=SFPQ PE=1 SV=2	0	55.796	20	12	13	11	707	76.1	9.44	30.53	12	0	0	5.75675e+07	High	1
High	Master Protein	P11766	Alcohol dehydrogenase class-3 OS=Homo sapiens OX=9606 GN=ADH5 PE=1 SV=4	0	37.699	17	8	11	8	374	39.7	7.49	21.88	8	0	0	5.74567e+07	High	1
High	Master Protein	K7EQK2	Hypoxia up-regulated protein 1 OS=Homo sapiens OX=9606 GN=HYOU1 PE=1 SV=2	0	62.989	20	16	22	16	946	105.6	5.44	28.05	16	0	0	5.71698e+07	High	1
High	Master Protein	O00232	26S proteasome non-ATPase regulatory subunit 12 OS=Homo sapiens OX=9606 GN=PSMD12 PE=1 SV=3	0	50.13	31	13	14	13	456	52.9	7.65	30.68	13	0	0	5.70344e+07	High	1
High	Master Protein	Q06481	Amyloid beta precursor like protein 2 OS=Homo sapiens OX=9606 GN=APLP2 PE=1 SV=2	0	42.518	17	12	16	12	763	86.9	4.79	31.58	12	0	0	5.69842e+07	High	1
High	Master Protein	Q12792	Twinfilin-1 OS=Homo sapiens OX=9606 GN=TWF1 PE=1 SV=3	0	14.855	13	4	4	2	350	40.3	6.96	8.19	4	0	2	5.68217e+07	High	1
High	Master Protein	Q7L2H7	Eukaryotic translation initiation factor 3 subunit M OS=Homo sapiens OX=9606 GN=EIF3M PE=1 SV=1	0	75.059	29	11	15	11	374	42.5	5.63	51.46	11	0	0	5.67896e+07	High	1
High	Master Protein	Q13263	Transcription intermediary factor 1-beta OS=Homo sapiens OX=9606 GN=TRIM28 PE=1 SV=5	0	68.618	18	13	21	13	835	88.5	5.77	38.57	13	0	0	5.66222e+07	High	1
High	Master Protein	O60841	Eukaryotic translation initiation factor 5B OS=Homo sapiens OX=9606 GN=EIF5B PE=1 SV=4	0	140.113	21	20	26	20	1220	138.7	5.49	75.87	20	0	0	5.65563e+07	High	1
High	Master Protein	Q04760	Lactoylglutathione lyase OS=Homo sapiens OX=9606 GN=GLO1 PE=1 SV=4	0	12.542	23	6	7	6	184	20.8	5.31	9.96	6	0	0	5.60288e+07	High	1
High	Master Protein	Q06210	Glutamine--fructose-6-phosphate aminotransferase [isomerizing] 1 OS=Homo sapiens OX=9606 GN=GFPT1 PE=1 SV=3	0	73.81	25	15	23	12	699	78.8	7.11	48.64	15	0	3	5.58358e+07	High	1
High	Master Protein	P31948	Stress-induced-phosphoprotein 1 OS=Homo sapiens OX=9606 GN=STIP1 PE=1 SV=1	0	63.143	22	13	16	13	543	62.6	6.8	36.75	13	0	0	5.57811e+07	High	1
High	Master Protein	P31153	S-adenosylmethionine synthase isoform type-2 OS=Homo sapiens OX=9606 GN=MAT2A PE=1 SV=1	0	64.154	29	10	11	7	395	43.6	6.48	29.36	10	0	3	5.57376e+07	High	1
High	Master Protein	Q9Y6G9	Cytoplasmic dynein 1 light intermediate chain 1 OS=Homo sapiens OX=9606 GN=DYNC1LI1 PE=1 SV=3	0	71.031	29	14	20	13	523	56.5	6.42	34.43	14	0	1	5.57154e+07	High	1
High	Master Protein	A0A7P0TA16	Serine/threonine-protein kinase VRK1 OS=Homo sapiens OX=9606 GN=VRK1 PE=1 SV=1	0	79.065	39	14	19	14	442	50	7.52	38.49	14	0	0	5.57026e+07	High	1
High	Master Protein	P23142	Fibulin-1 OS=Homo sapiens OX=9606 GN=FBLN1 PE=1 SV=4	0	24.343	10	7	11	7	703	77.2	5.22	18	7	0	0	5.566e+07	High	1
High	Master Protein	A0A669KBF5	Cell cycle control protein OS=Homo sapiens OX=9606 GN=TMEM30A PE=1 SV=1	0	17.561	14	4	7	4	289	32.5	9.26	12.44	4	0	0	55488705	High	1
High	Master Protein	P07305	Histone H1.0 OS=Homo sapiens OX=9606 GN=H1-0 PE=1 SV=3	0	8.943	14	3	4	3	194	20.9	10.84	10.37	3	0	0	55334965	High	1
High	Master Protein	X6RJP6	Transgelin-2 (Fragment) OS=Homo sapiens OX=9606 GN=TAGLN2 PE=1 SV=1	0	26.047	41	8	13	8	187	21.1	7.81	22.2	8	0	0	5.51944e+07	High	1
High	Master Protein	Q96DI7	U5 small nuclear ribonucleoprotein 40 kDa protein OS=Homo sapiens OX=9606 GN=SNRNP40 PE=1 SV=1	0	62.339	45	13	18	13	357	39.3	8.1	33.18	13	0	0	5.50336e+07	High	1
High	Master Protein	P04004	Vitronectin OS=Homo sapiens OX=9606 GN=VTN PE=1 SV=1	0	33.279	10	4	5	4	478	54.3	5.8	11.52	4	0	0	5.48357e+07	High	1
High	Master Protein	A0A6I8PU73	DnaJ homolog subfamily C member 7 OS=Homo sapiens OX=9606 GN=DNAJC7 PE=1 SV=1	0	65.147	31	14	17	14	497	56.7	7.14	35.23	14	0	0	5.46457e+07	High	1
High	Master Protein	Q2NL82	Pre-rRNA-processing protein TSR1 homolog OS=Homo sapiens OX=9606 GN=TSR1 PE=1 SV=1	0	41.174	16	11	16	11	804	91.8	7.42	21.36	11	0	0	5.46351e+07	High	1
High	Master Protein	Q7Z3C6	Autophagy-related protein 9A OS=Homo sapiens OX=9606 GN=ATG9A PE=1 SV=3	0	48.56	13	10	15	10	839	94.4	6.67	30.28	10	0	0	5.43742e+07	High	1
High	Master Protein	P08648	Integrin alpha-5 OS=Homo sapiens OX=9606 GN=ITGA5 PE=1 SV=2	0	35.065	12	11	16	11	1049	114.5	5.77	26.67	11	0	0	5.41001e+07	High	1
High	Master Protein	U3KPX3	Casein kinase I isoform alpha OS=Homo sapiens OX=9606 GN=CSNK1A1 PE=1 SV=2	0	41.469	30	10	12	10	368	42.4	9.6	28.51	10	0	0	5.38278e+07	High	1
High	Master Protein	O43865	S-adenosylhomocysteine hydrolase-like protein 1 OS=Homo sapiens OX=9606 GN=AHCYL1 PE=1 SV=2	0	50.336	21	10	13	10	530	58.9	6.89	27.61	10	0	0	5.38262e+07	High	1
High	Master Protein	O43684	Mitotic checkpoint protein BUB3 OS=Homo sapiens OX=9606 GN=BUB3 PE=1 SV=1	0	44.761	22	5	7	5	328	37.1	6.84	23.91	5	0	0	5.3733e+07	High	1
High	Master Protein	P43034	Platelet-activating factor acetylhydrolase IB subunit beta OS=Homo sapiens OX=9606 GN=PAFAH1B1 PE=1 SV=2	0	51.459	33	11	13	10	410	46.6	7.37	31.83	11	0	1	5.34365e+07	High	1
High	Master Protein	P48556	26S proteasome non-ATPase regulatory subunit 8 OS=Homo sapiens OX=9606 GN=PSMD8 PE=1 SV=2	0	13.39	14	5	6	5	350	39.6	9.7	8.13	5	0	0	5.33163e+07	High	1
High	Master Protein	Q86X55	Histone-arginine methyltransferase CARM1 OS=Homo sapiens OX=9606 GN=CARM1 PE=1 SV=3	0	41.045	18	9	11	9	608	65.8	6.73	17	9	0	0	5.31849e+07	High	1
High	Master Protein	Q9NVJ2	ADP-ribosylation factor-like protein 8B OS=Homo sapiens OX=9606 GN=ARL8B PE=1 SV=1	0	33.416	56	9	13	5	186	21.5	8.43	21.99	9	0	4	5.31153e+07	High	1	Acetyl [N-Term]
High	Master Protein	P20338	Ras-related protein Rab-4A OS=Homo sapiens OX=9606 GN=RAB4A PE=1 SV=3	0	51.828	56	11	18	9	218	24.4	6.07	32.3	11	0	1	5.29188e+07	High	1
High	Master Protein	Q96S97	Myeloid-associated differentiation marker OS=Homo sapiens OX=9606 GN=MYADM PE=1 SV=2	0	5.463	8	3	6	3	322	35.3	8.15	2.1	3	0	0	5.26846e+07	High	1
High	Master Protein	P43246	DNA mismatch repair protein Msh2 OS=Homo sapiens OX=9606 GN=MSH2 PE=1 SV=1	0	46.737	16	16	19	16	934	104.7	5.77	32.65	16	0	0	5.25587e+07	High	1
High	Master Protein	Q7L1Q6	eIF5-mimic protein 2 OS=Homo sapiens OX=9606 GN=BZW1 PE=1 SV=1	0	20.897	17	8	11	7	419	48	5.92	15.39	8	0	1	52434007	High	1
High	Master Protein	P14543	Nidogen-1 OS=Homo sapiens OX=9606 GN=NID1 PE=1 SV=3	0	49.04	11	10	11	10	1247	136.3	5.29	31.05	10	0	0	5.22425e+07	High	1
High	Master Protein	O75976	Carboxypeptidase D OS=Homo sapiens OX=9606 GN=CPD PE=1 SV=2	0	67.099	16	20	23	20	1380	152.8	6.05	39.95	20	0	0	5.21859e+07	High	1
High	Master Protein	P49841	Glycogen synthase kinase-3 beta OS=Homo sapiens OX=9606 GN=GSK3B PE=1 SV=2	0	56.224	35	10	17	8	420	46.7	8.78	33.56	10	0	2	5.19762e+07	High	1
High	Master Protein	P54920	Alpha-soluble NSF attachment protein OS=Homo sapiens OX=9606 GN=NAPA PE=1 SV=3	0	49.337	37	10	14	10	295	33.2	5.36	24.18	10	0	0	5.19522e+07	High	1
High	Master Protein	P62244	40S ribosomal protein S15a OS=Homo sapiens OX=9606 GN=RPS15A PE=1 SV=2	0	29.046	65	8	16	3	130	14.8	10.13	30.29	8	0	0	5.18977e+07	High	1
High	Master Protein	O15143	Actin-related protein 2/3 complex subunit 1B OS=Homo sapiens OX=9606 GN=ARPC1B PE=1 SV=3	0	36.35	26	8	15	8	372	40.9	8.35	29.51	8	0	0	5.18501e+07	High	1
High	Master Protein	Q15181	Inorganic pyrophosphatase OS=Homo sapiens OX=9606 GN=PPA1 PE=1 SV=2	0	80.155	59	13	17	13	289	32.6	5.86	35.29	13	0	0	5.1676e+07	High	1
High	Master Protein	P08237	ATP-dependent 6-phosphofructokinase, muscle type OS=Homo sapiens OX=9606 GN=PFKM PE=1 SV=2	0	65.674	24	15	20	13	780	85.1	7.99	41.41	15	0	0	5.14182e+07	High	1
High	Master Protein	B5MCF9	Pescadillo homolog OS=Homo sapiens OX=9606 GN=PES1 PE=1 SV=1	0	43.591	22	13	19	13	571	66	7.5	30.73	13	0	0	5.13438e+07	High	1
High	Master Protein	A0A494C0R8	Clustered mitochondria protein homolog OS=Homo sapiens OX=9606 GN=CLUH PE=1 SV=1	0	82.044	18	20	26	20	1348	150.4	6.11	33.14	20	0	0	5.12987e+07	High	1
High	Master Protein	A0A7P0TAE9	Calnexin OS=Homo sapiens OX=9606 GN=CANX PE=1 SV=1	0	61.007	22	9	12	9	626	71.3	4.72	32.9	9	0	0	51281684	High	1
High	Master Protein	Q9Y639	Neuroplastin OS=Homo sapiens OX=9606 GN=NPTN PE=1 SV=2	0	45.707	18	6	14	6	398	44.4	7.99	24.75	6	0	0	5.11839e+07	High	1
High	Master Protein	Q15645	Pachytene checkpoint protein 2 homolog OS=Homo sapiens OX=9606 GN=TRIP13 PE=1 SV=2	0	40.057	18	8	12	8	432	48.5	6.09	28.67	8	0	0	5.11598e+07	High	1
High	Master Protein	Q9BTT0	Acidic leucine-rich nuclear phosphoprotein 32 family member E OS=Homo sapiens OX=9606 GN=ANP32E PE=1 SV=1	0	18.241	14	3	8	3	268	30.7	3.85	21.23	3	0	0	5.11493e+07	High	1
High	Master Protein	O00425	Insulin-like growth factor 2 mRNA-binding protein 3 OS=Homo sapiens OX=9606 GN=IGF2BP3 PE=1 SV=2	0	60.068	26	13	22	11	579	63.7	8.87	39.15	13	0	0	5.10167e+07	High	1
High	Master Protein	Q92597	Protein NDRG1 OS=Homo sapiens OX=9606 GN=NDRG1 PE=1 SV=1	0	43.496	18	4	6	4	394	42.8	5.82	22.05	4	0	0	50952123	High	1
High	Master Protein	P61081	NEDD8-conjugating enzyme Ubc12 OS=Homo sapiens OX=9606 GN=UBE2M PE=1 SV=1	0	11.638	24	5	7	5	183	20.9	7.69	7.93	5	0	0	5.09087e+07	High	1
High	Master Protein	O15144	Actin-related protein 2/3 complex subunit 2 OS=Homo sapiens OX=9606 GN=ARPC2 PE=1 SV=1	0	30.222	30	10	13	10	300	34.3	7.36	19.01	10	0	0	5.08422e+07	High	1
High	Master Protein	M0R2B7	DNA polymerase OS=Homo sapiens OX=9606 GN=POLD1 PE=1 SV=1	0	68.43	16	17	25	16	1133	126.3	7.21	42.49	17	0	0	5.07501e+07	High	1
High	Master Protein	P57088	Transmembrane protein 33 OS=Homo sapiens OX=9606 GN=TMEM33 PE=1 SV=2	0	37.519	32	8	10	8	247	28	9.7	23.77	8	0	0	5.0721e+07	High	1
High	Master Protein	P11047	Laminin subunit gamma-1 OS=Homo sapiens OX=9606 GN=LAMC1 PE=1 SV=3	0	127.188	20	23	26	23	1609	177.5	5.12	61.72	23	0	0	5.06765e+07	High	1
High	Master Protein	P11233	Ras-related protein Ral-A OS=Homo sapiens OX=9606 GN=RALA PE=1 SV=1	0	11.179	17	4	8	2	206	23.6	7.11	9.06	4	0	0	5.06146e+07	High	1
High	Master Protein	A6PW57	Phosphatidylinositol 4-phosphate 5-kinase type-1 alpha OS=Homo sapiens OX=9606 GN=PIP5K1A PE=1 SV=2	0	72.602	34	14	21	11	550	61.2	8.34	35.94	14	0	3	5.03566e+07	High	1
High	Master Protein	P07942	Laminin subunit beta-1 OS=Homo sapiens OX=9606 GN=LAMB1 PE=1 SV=2	0	89.986	13	18	27	18	1786	197.9	4.94	52.97	18	0	0	5.03221e+07	High	1
High	Master Protein	P28676	Grancalcin OS=Homo sapiens OX=9606 GN=GCA PE=1 SV=2	0	25.368	40	8	9	8	217	24	5.21	11.36	8	0	0	5.02145e+07	High	1

## Sheet: HCoV-OC43 virions
Protein FDR Confidence: Combined	Master	Accession	Description	Exp. q-value: Combined	Sum PEP Score	Coverage [%]	# Peptides	# PSMs	# Unique Peptides	# AAs	MW [kDa]	calc. pI	Score Sequest HT: Sequest HT	# Peptides (by Search Engine): Sequest HT	# Razor Peptides	Abundance: F1: Sample, hCov_OC43	Found in Sample: [S1] F1: Sample, hCov_OC43	# Protein Groups	Modifications
High	Master Protein	Q4VID1	Nucleoprotein OS=Human coronavirus OC43 OX=31631 GN=N PE=3 SV=1	0	426.775	63	36	684	36	448	49.3	9.64	1786.46	36	0	5.68272e+10	High	1
High	Master Protein	Q4VID2	Membrane protein OS=Human coronavirus OC43 OX=31631 GN=M PE=3 SV=1	0	289.697	63	19	576	19	230	26.3	9.41	1358.2	19	0	4.8632e+10	High	1
High	Master Protein	Q4VID6	Hemagglutinin-esterase OS=Human coronavirus OC43 OX=31631 GN=HE PE=1 SV=1	0	107.89	20	11	140	11	423	47.5	6.81	278.09	11	0	1.18759e+10	High	1
High	Master Protein	Q4VID5	Spike glycoprotein OS=Human coronavirus OC43 OX=31631 GN=S PE=3 SV=1	0	240.724	24	28	142	28	1361	151.2	6.13	302.15	28	0	7.01787e+09	High	1
High	Master Protein	Q80872	Non-structural protein 2a OS=Human coronavirus OC43 OX=31631 GN=2a PE=2 SV=1	0	229.034	72	23	123	23	278	32.2	5.16	319.31	23	0	4.7462e+09	High	1
High	Master Protein	H0YAR2	Polyadenylate-binding protein OS=Homo sapiens OX=9606 GN=PABPC1 PE=1 SV=2	0	237.126	55	34	95	3	599	66.6	9.28	204.18	34	35	3.07034e+09	High	1	Acetyl [N-Term]
High	Master Protein	P11142	Heat shock cognate 71 kDa protein OS=Homo sapiens OX=9606 GN=HSPA8 PE=1 SV=1	0	306.476	54	41	116	29	646	70.9	5.52	293.79	41	12	2.98353e+09	High	1
High	Master Protein	P68104	Elongation factor 1-alpha 1 OS=Homo sapiens OX=9606 GN=EEF1A1 PE=1 SV=1	0	233.813	58	30	108	14	462	50.1	9.01	295.79	30	15	2.70633e+09	High	1
High	Master Protein	A0A0G2JIW1	Heat shock 70 kDa protein 1B OS=Homo sapiens OX=9606 GN=HSPA1B PE=1 SV=1	0	309.428	62	38	109	27	642	70.1	5.66	293.54	38	10	2.01332e+09	High	1
High	Master Protein	P60842	Eukaryotic initiation factor 4A-I OS=Homo sapiens OX=9606 GN=EIF4A1 PE=1 SV=1	0	180.412	56	27	65	15	406	46.1	5.48	165.08	27	14	1.71356e+09	High	1
High	Master Protein	P60709	Actin, cytoplasmic 1 OS=Homo sapiens OX=9606 GN=ACTB PE=1 SV=1	0	188.477	72	23	72	12	375	41.7	5.48	158.89	23	12	1.58935e+09	High	1
High	Master Protein	O00571	ATP-dependent RNA helicase DDX3X OS=Homo sapiens OX=9606 GN=DDX3X PE=1 SV=3	0	233.116	63	43	116	42	662	73.2	7.18	267.46	43	1	1.50658e+09	High	1
High	Master Protein	P07900	Heat shock protein HSP 90-alpha OS=Homo sapiens OX=9606 GN=HSP90AA1 PE=1 SV=5	0	318.543	53	45	120	30	732	84.6	5.02	291.8	45	15	1.47172e+09	High	1
High	Master Protein	P13639	Elongation factor 2 OS=Homo sapiens OX=9606 GN=EEF2 PE=1 SV=4	0	287.947	52	47	123	46	858	95.3	6.83	291.8	47	1	1.4251e+09	High	1
High	Master Protein	P31689	DnaJ homolog subfamily A member 1 OS=Homo sapiens OX=9606 GN=DNAJA1 PE=1 SV=2	0	233.374	66	24	60	24	397	44.8	7.08	182.43	24	0	1.2069e+09	High	1
High	Master Protein	P08133	Annexin A6 OS=Homo sapiens OX=9606 GN=ANXA6 PE=1 SV=3	0	264.377	64	48	89	21	673	75.8	5.6	195.06	48	23	8.15245e+08	High	1
High	Master Protein	Q9HCE1	Helicase MOV-10 OS=Homo sapiens OX=9606 GN=MOV10 PE=1 SV=2	0	270.999	61	50	90	50	1003	113.6	8.82	201.62	50	0	7.86357e+08	High	1
High	Master Protein	P08238	Heat shock protein HSP 90-beta OS=Homo sapiens OX=9606 GN=HSP90AB1 PE=1 SV=4	0	312.733	50	43	107	22	724	83.2	5.03	278.09	43	5	7.66555e+08	High	1
High	Master Protein	P04406	Glyceraldehyde-3-phosphate dehydrogenase OS=Homo sapiens OX=9606 GN=GAPDH PE=1 SV=3	0	182.15	67	21	57	21	335	36	8.46	139.87	21	0	7.26354e+08	High	1
High	Master Protein	O60884	DnaJ homolog subfamily A member 2 OS=Homo sapiens OX=9606 GN=DNAJA2 PE=1 SV=1	0	103.69	53	19	43	19	412	45.7	6.48	98.86	19	0	7.19986e+08	High	1
High	Master Protein	P05023	Sodium/potassium-transporting ATPase subunit alpha-1 OS=Homo sapiens OX=9606 GN=ATP1A1 PE=1 SV=1	0	175.613	38	36	58	24	1023	112.8	5.49	140.01	36	13	6.99655e+08	High	1
High	Master Protein	A0A804F6T5	Pyruvate kinase OS=Homo sapiens OX=9606 GN=PKM PE=1 SV=1	0	205.734	55	29	56	1	566	61.6	7.68	160.84	29	29	6.73866e+08	High	1
High	Master Protein	P07195	L-lactate dehydrogenase B chain OS=Homo sapiens OX=9606 GN=LDHB PE=1 SV=2	0	70.536	46	17	31	16	334	36.6	6.05	62.53	17	1	6.55379e+08	High	1
High	Master Protein	P62258	14-3-3 protein epsilon OS=Homo sapiens OX=9606 GN=YWHAE PE=1 SV=1	0	102.396	62	19	44	17	255	29.2	4.74	99.12	19	2	6.26602e+08	High	1	Acetyl [N-Term]
High	Master Protein	Q92621	Nuclear pore complex protein Nup205 OS=Homo sapiens OX=9606 GN=NUP205 PE=1 SV=3	0	252.783	27	50	93	50	2012	227.8	6.19	202.34	50	0	5.2966e+08	High	1
High	Master Protein	P26641	Elongation factor 1-gamma OS=Homo sapiens OX=9606 GN=EEF1G PE=1 SV=3	0	75.235	35	16	45	16	437	50.1	6.67	80.3	16	0	5.2444e+08	High	1
High	Master Protein	Q14974	Importin subunit beta-1 OS=Homo sapiens OX=9606 GN=KPNB1 PE=1 SV=2	0	131.458	31	23	49	23	876	97.1	4.78	98.91	23	0	5.23022e+08	High	1
High	Master Protein	Q13310	Polyadenylate-binding protein 4 OS=Homo sapiens OX=9606 GN=PABPC4 PE=1 SV=1	0	171.933	45	30	64	19	644	70.7	9.26	135.64	30	0	5.17629e+08	High	1
High	Master Protein	Q71U36	Tubulin alpha-1A chain OS=Homo sapiens OX=9606 GN=TUBA1A PE=1 SV=1	0	152.866	55	21	39	1	451	50.1	5.06	121.99	21	19	5.14359e+08	High	1
High	Master Protein	Q96KG9	N-terminal kinase-like protein OS=Homo sapiens OX=9606 GN=SCYL1 PE=1 SV=1	0	195.59	36	26	64	26	808	89.6	6.3	155.42	26	0	5.09485e+08	High	1
High	Master Protein	Q7Z2W4	Zinc finger CCCH-type antiviral protein 1 OS=Homo sapiens OX=9606 GN=ZC3HAV1 PE=1 SV=3	0	182.404	41	34	57	34	902	101.4	8.4	131.92	34	0	5.06297e+08	High	1
High	Master Protein	P06733	Alpha-enolase OS=Homo sapiens OX=9606 GN=ENO1 PE=1 SV=2	0	187.737	62	29	37	29	434	47.1	7.39	109.51	29	0	5.05417e+08	High	1
High	Master Protein	P04264	Keratin, type II cytoskeletal 1 OS=Homo sapiens OX=9606 GN=KRT1 PE=1 SV=6	0	227.939	50	33	68	30	644	66	8.12	179.96	33	2	4.35726e+08	High	1
High	Master Protein	Q8N1F7	Nuclear pore complex protein Nup93 OS=Homo sapiens OX=9606 GN=NUP93 PE=1 SV=2	0	188.97	52	36	62	36	819	93.4	5.72	157.26	36	0	4.35308e+08	High	1
High	Master Protein	A0A7P0T9F7	4F2 cell-surface antigen heavy chain OS=Homo sapiens OX=9606 GN=SLC3A2 PE=1 SV=1	0	123.149	42	22	36	22	603	65.2	5.1	93.25	22	0	4.0523e+08	High	1	Acetyl [N-Term]
High	Master Protein	P07437	Tubulin beta chain OS=Homo sapiens OX=9606 GN=TUBB PE=1 SV=2	0	149.998	64	23	54	4	444	49.6	4.89	112.93	23	20	3.99729e+08	High	1
High	Master Protein	P26232	Catenin alpha-2 OS=Homo sapiens OX=9606 GN=CTNNA2 PE=1 SV=5	0	12.638	5	4	6	1	953	105.2	5.71	5.27	4	0	3.9329e+08	High	1
High	Master Protein	P50502	Hsc70-interacting protein OS=Homo sapiens OX=9606 GN=ST13 PE=1 SV=2	0	49.04	27	9	19	9	369	41.3	5.27	41.73	9	0	351877473	High	1
High	Master Protein	A0A7P0TA85	Basigin OS=Homo sapiens OX=9606 GN=BSG PE=1 SV=1	0	71.848	37	9	18	9	266	29	5.64	57.74	9	0	3.4942e+08	High	1
High	Master Protein	P08758	Annexin A5 OS=Homo sapiens OX=9606 GN=ANXA5 PE=1 SV=2	0	82.716	47	17	36	17	320	35.9	5.05	75.16	17	0	3.46212e+08	High	1
High	Master Protein	Q9H0U4	Ras-related protein Rab-1B OS=Homo sapiens OX=9606 GN=RAB1B PE=1 SV=1	0	89.191	81	14	23	6	201	22.2	5.73	64.07	14	8	335069005	High	1
High	Master Protein	A0A7I2V4F7	Serine/threonine-protein phosphatase OS=Homo sapiens OX=9606 GN=PPP1CA PE=1 SV=1	0	112.186	55	16	38	2	335	37.8	7.05	110.35	16	15	3.22983e+08	High	1
High	Master Protein	P08779	Keratin, type I cytoskeletal 16 OS=Homo sapiens OX=9606 GN=KRT16 PE=1 SV=4	0	120.027	52	23	38	14	473	51.2	5.05	95.34	23	9	3.19658e+08	High	1
High	Master Protein	P51149	Ras-related protein Rab-7a OS=Homo sapiens OX=9606 GN=RAB7A PE=1 SV=1	0	80.924	80	14	24	14	207	23.5	6.7	70.06	14	0	3.17217e+08	High	1
High	Master Protein	Q9H8Y8	Golgi reassembly-stacking protein 2 OS=Homo sapiens OX=9606 GN=GORASP2 PE=1 SV=3	0	52.505	31	11	17	11	452	47.1	4.82	33	11	0	3.13638e+08	High	1
High	Master Protein	O75131	Copine-3 OS=Homo sapiens OX=9606 GN=CPNE3 PE=1 SV=1	0	72.159	35	16	41	15	537	60.1	5.85	75.33	16	1	302063719	High	1
High	Master Protein	P61204	ADP-ribosylation factor 3 OS=Homo sapiens OX=9606 GN=ARF3 PE=1 SV=2	0	78.948	60	9	21	6	181	20.6	7.43	58.89	9	3	2.98937e+08	High	1
High	Master Protein	A0A7I2V4F0	ATP-dependent RNA helicase DDX1 OS=Homo sapiens OX=9606 GN=DDX1 PE=1 SV=1	0	153.412	50	31	66	31	734	81.7	7.33	127.47	31	0	2.96524e+08	High	1
High	Master Protein	Q92900	Regulator of nonsense transcripts 1 OS=Homo sapiens OX=9606 GN=UPF1 PE=1 SV=2	0	204.309	41	38	56	37	1129	124.3	6.61	135.27	38	1	2.94519e+08	High	1
High	Master Protein	P00558	Phosphoglycerate kinase 1 OS=Homo sapiens OX=9606 GN=PGK1 PE=1 SV=3	0	119.555	55	21	32	21	417	44.6	8.1	88.02	21	0	2.93581e+08	High	1
High	Master Protein	H0YIV4	Nucleosome assembly protein 1-like 1 (Fragment) OS=Homo sapiens OX=9606 GN=NAP1L1 PE=1 SV=1	0	77.221	27	8	31	7	385	44.7	4.49	98.04	8	0	2.89423e+08	High	1
High	Master Protein	P20340	Ras-related protein Rab-6A OS=Homo sapiens OX=9606 GN=RAB6A PE=1 SV=3	0	70.727	60	16	35	6	208	23.6	5.54	62.83	16	10	2.85531e+08	High	1
High	Master Protein	P60174	Triosephosphate isomerase OS=Homo sapiens OX=9606 GN=TPI1 PE=1 SV=4	0	85.755	78	16	23	16	249	26.7	6.9	56.8	16	0	2.85207e+08	High	1
High	Master Protein	P50395	Rab GDP dissociation inhibitor beta OS=Homo sapiens OX=9606 GN=GDI2 PE=1 SV=2	0	98.098	42	18	29	12	445	50.6	6.47	73.06	18	5	2.76382e+08	High	1
High	Master Protein	P00338	L-lactate dehydrogenase A chain OS=Homo sapiens OX=9606 GN=LDHA PE=1 SV=2	0	100.584	48	16	31	15	332	36.7	8.27	73.26	16	0	2.75739e+08	High	1
High	Master Protein	Q15758	Neutral amino acid transporter B(0) OS=Homo sapiens OX=9606 GN=SLC1A5 PE=1 SV=2	0	40.635	14	7	13	7	541	56.6	5.48	37.59	7	0	261025072	High	1
High	Master Protein	P63104	14-3-3 protein zeta/delta OS=Homo sapiens OX=9606 GN=YWHAZ PE=1 SV=1	0	80.2	58	16	22	13	245	27.7	4.79	59.59	16	1	2.53803e+08	High	1	Acetyl [N-Term]
High	Master Protein	E7EX73	Eukaryotic translation initiation factor 4 gamma 1 OS=Homo sapiens OX=9606 GN=EIF4G1 PE=1 SV=1	0	104.807	22	27	42	24	1436	158.5	5.21	76.72	27	4	2.48405e+08	High	1
High	Master Protein	P62937	Peptidyl-prolyl cis-trans isomerase A OS=Homo sapiens OX=9606 GN=PPIA PE=1 SV=2	0	85.01	61	9	32	9	165	18	7.81	62.83	9	0	2.47504e+08	High	1
High	Master Protein	P50995	Annexin A11 OS=Homo sapiens OX=9606 GN=ANXA11 PE=1 SV=1	0	78.486	36	18	27	18	505	54.4	7.65	68.08	18	0	2.3313e+08	High	1
High	Master Protein	Q9NZI8	Insulin-like growth factor 2 mRNA-binding protein 1 OS=Homo sapiens OX=9606 GN=IGF2BP1 PE=1 SV=2	0	83.515	34	19	26	18	577	63.4	9.2	57.94	19	0	2.14611e+08	High	1
High	Master Protein	P50402	Emerin OS=Homo sapiens OX=9606 GN=EMD PE=1 SV=1	0	40.842	45	9	13	9	254	29	5.5	31.27	9	0	2.11046e+08	High	1	Acetyl [N-Term]
High	Master Protein	O75534	Cold shock domain-containing protein E1 OS=Homo sapiens OX=9606 GN=CSDE1 PE=1 SV=2	0	114.557	36	28	38	28	798	88.8	6.25	84.84	28	0	2.10353e+08	High	1
High	Master Protein	A0A1B0GVI3	Keratin, type I cytoskeletal 10 OS=Homo sapiens OX=9606 GN=KRT10 PE=1 SV=2	0	64.714	29	19	27	16	624	63.3	5.26	54.27	19	0	2.0887e+08	High	1
High	Master Protein	Q8WUM4	Programmed cell death 6-interacting protein OS=Homo sapiens OX=9606 GN=PDCD6IP PE=1 SV=1	0	134.977	37	27	41	27	868	96	6.52	81.51	27	0	2.07395e+08	High	1
High	Master Protein	P23396	40S ribosomal protein S3 OS=Homo sapiens OX=9606 GN=RPS3 PE=1 SV=2	0	96.272	70	18	35	18	243	26.7	9.66	81.53	18	0	2.05264e+08	High	1
High	Master Protein	P50991	T-complex protein 1 subunit delta OS=Homo sapiens OX=9606 GN=CCT4 PE=1 SV=4	0	97.323	42	21	36	21	539	57.9	7.83	95.32	21	0	1.97652e+08	High	1
High	Master Protein	Q92520	Protein FAM3C OS=Homo sapiens OX=9606 GN=FAM3C PE=1 SV=1	0	43.959	41	10	23	10	227	24.7	8.29	48.04	10	0	1.9447e+08	High	1
High	Master Protein	J3QTR3	Ubiquitin-40S ribosomal protein S27a (Fragment) OS=Homo sapiens OX=9606 GN=RPS27A PE=1 SV=1	0	36.026	70	10	17	3	106	12.2	10.14	23.75	10	6	1.94082e+08	High	1
High	Master Protein	P49368	T-complex protein 1 subunit gamma OS=Homo sapiens OX=9606 GN=CCT3 PE=1 SV=4	0	119.626	44	22	42	22	545	60.5	6.49	99.85	22	0	1.92277e+08	High	1
High	Master Protein	O43175	D-3-phosphoglycerate dehydrogenase OS=Homo sapiens OX=9606 GN=PHGDH PE=1 SV=4	0	119.499	41	20	31	20	533	56.6	6.71	69.29	20	0	1.91274e+08	High	1
High	Master Protein	Q12899	Tripartite motif-containing protein 26 OS=Homo sapiens OX=9606 GN=TRIM26 PE=1 SV=1	0	95.301	33	19	31	19	539	62.1	5.03	81.51	19	0	1.89136e+08	High	1
High	Master Protein	P78371	T-complex protein 1 subunit beta OS=Homo sapiens OX=9606 GN=CCT2 PE=1 SV=4	0	123.617	48	22	30	22	535	57.5	6.46	83.24	22	0	1.85525e+08	High	1
High	Master Protein	P04075	Fructose-bisphosphate aldolase A OS=Homo sapiens OX=9606 GN=ALDOA PE=1 SV=2	0	93.732	62	17	21	15	364	39.4	8.09	44.96	17	2	1.81859e+08	High	1
High	Master Protein	Q9Y5Q8	General transcription factor 3C polypeptide 5 OS=Homo sapiens OX=9606 GN=GTF3C5 PE=1 SV=2	0	79.435	40	20	29	20	519	59.5	6.9	59.43	20	0	1.81558e+08	High	1
High	Master Protein	P50990	T-complex protein 1 subunit theta OS=Homo sapiens OX=9606 GN=CCT8 PE=1 SV=4	0	75.393	32	16	23	16	548	59.6	5.6	54.52	16	0	1.77934e+08	High	1
High	Master Protein	P54709	Sodium/potassium-transporting ATPase subunit beta-3 OS=Homo sapiens OX=9606 GN=ATP1B3 PE=1 SV=1	0	61.733	36	8	13	8	279	31.5	8.35	33.52	8	0	1.77762e+08	High	1
High	Master Protein	P06744	Glucose-6-phosphate isomerase OS=Homo sapiens OX=9606 GN=GPI PE=1 SV=4	0	114.422	35	20	35	20	558	63.1	8.32	78.5	20	0	1.73737e+08	High	1
High	Master Protein	P23526	Adenosylhomocysteinase OS=Homo sapiens OX=9606 GN=AHCY PE=1 SV=4	0	68.178	38	15	22	15	432	47.7	6.34	53.3	15	0	1.73065e+08	High	1
High	Master Protein	I3L397	Eukaryotic translation initiation factor 5A (Fragment) OS=Homo sapiens OX=9606 GN=EIF5A PE=1 SV=8	0	97.351	54	10	27	10	146	16	5	65.73	10	0	1.72423e+08	High	1
High	Master Protein	Q99733	Nucleosome assembly protein 1-like 4 OS=Homo sapiens OX=9606 GN=NAP1L4 PE=1 SV=1	0	37.146	22	8	14	7	375	42.8	4.69	35.48	8	1	168365380	High	1
High	Master Protein	A0A7P0TAE1	Endoplasmin OS=Homo sapiens OX=9606 GN=HSP90B1 PE=1 SV=1	0	69.491	22	17	31	15	789	90.7	5.24	71.71	17	0	1.67e+08	High	1
High	Master Protein	Q10471	Polypeptide N-acetylgalactosaminyltransferase 2 OS=Homo sapiens OX=9606 GN=GALNT2 PE=1 SV=1	0	72.554	37	18	30	18	571	64.7	8.35	63.79	18	0	1.65807e+08	High	1
High	Master Protein	P17987	T-complex protein 1 subunit alpha OS=Homo sapiens OX=9606 GN=TCP1 PE=1 SV=1	0	97.829	38	19	28	19	556	60.3	6.11	77.06	19	0	1.65425e+08	High	1
High	Master Protein	A0A7I2YQN2	Heterogeneous nuclear ribonucleoprotein Q OS=Homo sapiens OX=9606 GN=SYNCRIP PE=1 SV=1	0	111.249	42	21	26	16	561	62.5	7.56	63.05	21	5	1.65392e+08	High	1
High	Master Protein	Q99832	T-complex protein 1 subunit eta OS=Homo sapiens OX=9606 GN=CCT7 PE=1 SV=2	0	96.717	40	21	31	21	543	59.3	7.65	58.35	21	0	1.64506e+08	High	1
High	Master Protein	P61019	Ras-related protein Rab-2A OS=Homo sapiens OX=9606 GN=RAB2A PE=1 SV=1	0	57.318	44	9	15	4	212	23.5	6.54	36	9	6	1.62123e+08	High	1
High	Master Protein	Q9Y3I0	RNA-splicing ligase RtcB homolog OS=Homo sapiens OX=9606 GN=RTCB PE=1 SV=1	0	132.807	46	23	43	23	505	55.2	7.23	84.95	23	0	1.61947e+08	High	1
High	Master Protein	O43491	Band 4.1-like protein 2 OS=Homo sapiens OX=9606 GN=EPB41L2 PE=1 SV=1	0	22.364	9	9	9	8	1005	112.5	5.44	15.13	9	0	1.60631e+08	High	1
High	Master Protein	Q9UQ80	Proliferation-associated protein 2G4 OS=Homo sapiens OX=9606 GN=PA2G4 PE=1 SV=3	0	64.365	43	15	34	15	394	43.8	6.55	64.42	15	0	1.59877e+08	High	1
High	Master Protein	P40227	T-complex protein 1 subunit zeta OS=Homo sapiens OX=9606 GN=CCT6A PE=1 SV=3	0	105.565	36	18	35	14	531	58	6.68	71.05	18	5	1.55904e+08	High	1
High	Master Protein	P07355	Annexin A2 OS=Homo sapiens OX=9606 GN=ANXA2 PE=1 SV=2	0	98.652	60	20	38	20	339	38.6	7.75	90.12	20	0	1.55287e+08	High	1
High	Master Protein	P26639	Threonine--tRNA ligase 1, cytoplasmic OS=Homo sapiens OX=9606 GN=TARS1 PE=1 SV=3	0	99.877	31	21	29	21	723	83.4	6.67	64.95	21	0	1.53859e+08	High	1
High	Master Protein	P22314	Ubiquitin-like modifier-activating enzyme 1 OS=Homo sapiens OX=9606 GN=UBA1 PE=1 SV=3	0	132.257	30	25	37	25	1058	117.8	5.76	102.86	25	0	1.53274e+08	High	1
High	Master Protein	A0A087WVQ6	Clathrin heavy chain OS=Homo sapiens OX=9606 GN=CLTC PE=1 SV=1	0	232.255	31	42	59	31	1679	191.9	5.69	159.06	42	9	1.49975e+08	High	1
High	Master Protein	P30041	Peroxiredoxin-6 OS=Homo sapiens OX=9606 GN=PRDX6 PE=1 SV=3	0	77.971	57	11	21	11	224	25	6.38	49.22	11	0	1.49072e+08	High	1
High	Master Protein	P52292	Importin subunit alpha-1 OS=Homo sapiens OX=9606 GN=KPNA2 PE=1 SV=1	0	53.146	27	11	18	11	529	57.8	5.4	48.45	11	0	1.44485e+08	High	1
High	Master Protein	P20073	Annexin A7 OS=Homo sapiens OX=9606 GN=ANXA7 PE=1 SV=3	0	36.898	25	11	23	11	488	52.7	5.68	41.11	11	0	143811059	High	1
High	Master Protein	B5MDF5	GTP-binding nuclear protein Ran OS=Homo sapiens OX=9606 GN=RAN PE=1 SV=1	0	63.786	38	9	19	9	233	26.2	7.01	56.16	9	0	141565064	High	1
High	Master Protein	Q9UL25	Ras-related protein Rab-21 OS=Homo sapiens OX=9606 GN=RAB21 PE=1 SV=3	0	33.125	30	5	7	5	225	24.3	7.94	18.76	5	0	1.3964e+08	High	1
High	Master Protein	P49327	Fatty acid synthase OS=Homo sapiens OX=9606 GN=FASN PE=1 SV=3	0	215.714	23	42	58	42	2511	273.3	6.44	132.08	42	0	1.39203e+08	High	1
High	Master Protein	P53396	ATP-citrate synthase OS=Homo sapiens OX=9606 GN=ACLY PE=1 SV=3	0	134.986	23	22	36	22	1101	120.8	7.33	78.6	22	0	1.38854e+08	High	1
High	Master Protein	P05388	60S acidic ribosomal protein P0 OS=Homo sapiens OX=9606 GN=RPLP0 PE=1 SV=1	0	48.877	29	10	15	10	317	34.3	5.97	38.04	10	0	1.37433e+08	High	1
High	Master Protein	P35908	Keratin, type II cytoskeletal 2 epidermal OS=Homo sapiens OX=9606 GN=KRT2 PE=1 SV=2	0	102.617	38	24	33	18	639	65.4	8	81.27	24	4	1.36442e+08	High	1
High	Master Protein	Q6P996	Pyridoxal-dependent decarboxylase domain-containing protein 1 OS=Homo sapiens OX=9606 GN=PDXDC1 PE=1 SV=2	0	152.137	38	23	41	23	788	86.7	5.38	105.9	23	0	1.33927e+08	High	1
High	Master Protein	P02786	Transferrin receptor protein 1 OS=Homo sapiens OX=9606 GN=TFRC PE=1 SV=2	0	80.402	29	19	28	19	760	84.8	6.61	59.2	19	0	1.33666e+08	High	1
High	Master Protein	Q15029	116 kDa U5 small nuclear ribonucleoprotein component OS=Homo sapiens OX=9606 GN=EFTUD2 PE=1 SV=1	0	112.492	32	25	38	24	972	109.4	5	78.6	25	0	1.28564e+08	High	1
High	Master Protein	Q4VID0	Protein I OS=Human coronavirus OC43 OX=31631 GN=N PE=3 SV=1	0	26.972	36	5	7	5	207	22.9	8.31	17.27	5	0	127380357	High	1
High	Master Protein	P62701	40S ribosomal protein S4, X isoform OS=Homo sapiens OX=9606 GN=RPS4X PE=1 SV=2	0	36.678	37	11	12	11	263	29.6	10.15	28.41	11	0	1.25576e+08	High	1
High	Master Protein	P54136	Arginine--tRNA ligase, cytoplasmic OS=Homo sapiens OX=9606 GN=RARS1 PE=1 SV=2	0	70.328	25	15	22	15	660	75.3	6.68	36.87	15	0	1.23913e+08	High	1
High	Master Protein	Q13131	5'-AMP-activated protein kinase catalytic subunit alpha-1 OS=Homo sapiens OX=9606 GN=PRKAA1 PE=1 SV=4	0	12.98	11	5	6	5	559	64	8.12	7.23	5	0	1.22265e+08	High	1
High	Master Protein	P30153	Serine/threonine-protein phosphatase 2A 65 kDa regulatory subunit A alpha isoform OS=Homo sapiens OX=9606 GN=PPP2R1A PE=1 SV=4	0	90.575	29	14	22	11	589	65.3	5.11	60.55	14	3	1.20761e+08	High	1
High	Master Protein	P08865	40S ribosomal protein SA OS=Homo sapiens OX=9606 GN=RPSA PE=1 SV=4	0	51.931	40	9	21	9	295	32.8	4.87	54.38	9	0	1.20338e+08	High	1
High	Master Protein	Q9NX62	Golgi-resident adenosine 3',5'-bisphosphate 3'-phosphatase OS=Homo sapiens OX=9606 GN=BPNT2 PE=1 SV=1	0	92.431	42	14	24	14	359	38.7	6.86	68.86	14	0	1.1971e+08	High	1
High	Master Protein	A0A0B4J1S8	Phosphatidylinositol 4-kinase beta OS=Homo sapiens OX=9606 GN=PI4KB PE=1 SV=1	0	39.52	13	9	12	9	828	92.7	6.32	19.34	9	0	1.17444e+08	High	1
High	Master Protein	Q96BY7	Autophagy-related protein 2 homolog B OS=Homo sapiens OX=9606 GN=ATG2B PE=1 SV=5	0	119.207	15	32	45	30	2078	232.6	5.76	85.11	32	1	1.17329e+08	High	1
High	Master Protein	A0A8J9BZL8	Golgin subfamily A member 2 OS=Homo sapiens OX=9606 GN=GOLGA2 PE=1 SV=1	0	124.326	29	25	40	25	1029	116	5.05	83.17	25	0	1.16802e+08	High	1
High	Master Protein	P29401	Transketolase OS=Homo sapiens OX=9606 GN=TKT PE=1 SV=3	0	118.239	41	19	26	19	623	67.8	7.66	64.62	19	0	1.16704e+08	High	1
High	Master Protein	P63244	Receptor of activated protein C kinase 1 OS=Homo sapiens OX=9606 GN=RACK1 PE=1 SV=3	0	63.351	37	10	17	10	317	35.1	7.69	37.6	10	0	1.15359e+08	High	1
High	Master Protein	P55072	Transitional endoplasmic reticulum ATPase OS=Homo sapiens OX=9606 GN=VCP PE=1 SV=4	0	60.122	25	14	18	14	806	89.3	5.26	33.67	14	0	1.14572e+08	High	1
High	Master Protein	P35527	Keratin, type I cytoskeletal 9 OS=Homo sapiens OX=9606 GN=KRT9 PE=1 SV=3	0	80.337	29	16	24	15	623	62	5.24	50.01	16	0	1.14343e+08	High	1
High	Master Protein	Q06830	Peroxiredoxin-1 OS=Homo sapiens OX=9606 GN=PRDX1 PE=1 SV=1	0	55.205	54	12	19	8	199	22.1	8.13	40.28	12	4	1.1416e+08	High	1
High	Master Protein	Q13049	E3 ubiquitin-protein ligase TRIM32 OS=Homo sapiens OX=9606 GN=TRIM32 PE=1 SV=2	0	102.033	40	20	30	20	653	71.9	6.98	74.97	20	0	1.14063e+08	High	1
High	Master Protein	P12277	Creatine kinase B-type OS=Homo sapiens OX=9606 GN=CKB PE=1 SV=1	0	119.712	64	17	31	17	381	42.6	5.59	90.4	17	0	1.13149e+08	High	1
High	Master Protein	Q7KZF4	Staphylococcal nuclease domain-containing protein 1 OS=Homo sapiens OX=9606 GN=SND1 PE=1 SV=1	0	84.526	29	22	35	22	910	101.9	7.17	63.29	22	0	1.12299e+08	High	1
High	Master Protein	P69905	Hemoglobin subunit alpha OS=Homo sapiens OX=9606 GN=HBA2 PE=1 SV=2	0	25.001	35	5	9	5	142	15.2	8.68	22.39	5	0	111285921	High	1
High	Master Protein	P26196	Probable ATP-dependent RNA helicase DDX6 OS=Homo sapiens OX=9606 GN=DDX6 PE=1 SV=2	0	79.998	41	15	22	15	483	54.4	8.66	49.45	15	0	1.10704e+08	High	1
High	Master Protein	A0A7I2V3W8	Aminopeptidase OS=Homo sapiens OX=9606 GN=NPEPPS PE=1 SV=1	0	47.49	17	14	17	14	924	104	5.86	29.89	14	0	1.10103e+08	High	1
High	Master Protein	P63000	Ras-related C3 botulinum toxin substrate 1 OS=Homo sapiens OX=9606 GN=RAC1 PE=1 SV=1	0	19.526	34	7	11	6	192	21.4	8.5	17.26	7	1	1.08876e+08	High	1
High	Master Protein	P02765	Alpha-2-HS-glycoprotein OS=Homo sapiens OX=9606 GN=AHSG PE=1 SV=2	0	17.029	5	3	12	3	367	39.3	5.72	32.08	3	0	1.08872e+08	High	1
High	Master Protein	Q02878	60S ribosomal protein L6 OS=Homo sapiens OX=9606 GN=RPL6 PE=1 SV=3	0	52.48	35	10	16	10	288	32.7	10.58	35.65	10	0	1.08573e+08	High	1
High	Master Protein	P50542	Peroxisomal targeting signal 1 receptor OS=Homo sapiens OX=9606 GN=PEX5 PE=1 SV=3	0	171.704	49	19	31	19	639	70.8	4.54	82.05	19	0	1.0814e+08	High	1
High	Master Protein	Q8WVM8	Sec1 family domain-containing protein 1 OS=Homo sapiens OX=9606 GN=SCFD1 PE=1 SV=4	0	92.254	45	21	32	21	642	72.3	6.27	64.11	21	0	1.07755e+08	High	1
High	Master Protein	C9JIR6	Protein-serine/threonine phosphatase (Fragment) OS=Homo sapiens OX=9606 GN=PPM1B PE=1 SV=1	0	80.996	47	16	27	13	378	41.8	5.35	54.45	16	4	1.07098e+08	High	1
High	Master Protein	O43529	Carbohydrate sulfotransferase 10 OS=Homo sapiens OX=9606 GN=CHST10 PE=1 SV=1	0	10.694	9	3	3	3	356	42.2	8.03	6.8	3	0	1.07053e+08	High	1
High	Master Protein	Q9H4M9	EH domain-containing protein 1 OS=Homo sapiens OX=9606 GN=EHD1 PE=1 SV=2	0	55.038	32	13	18	11	534	60.6	6.83	38.01	13	0	1.06187e+08	High	1	Acetyl [N-Term]
High	Master Protein	P62906	60S ribosomal protein L10a OS=Homo sapiens OX=9606 GN=RPL10A PE=1 SV=2	0	45.617	41	8	11	8	217	24.8	9.94	28.76	8	0	1.05653e+08	High	1
High	Master Protein	Q8WV44	E3 ubiquitin-protein ligase TRIM41 OS=Homo sapiens OX=9606 GN=TRIM41 PE=1 SV=3	0	103.701	30	17	31	17	630	71.6	5.06	82	17	0	1.05391e+08	High	1
High	Master Protein	P53621	Coatomer subunit alpha OS=Homo sapiens OX=9606 GN=COPA PE=1 SV=2	0	103.619	26	29	43	29	1224	138.3	7.66	73.35	29	0	1.05346e+08	High	1
High	Master Protein	Q5STU3	RNA helicase OS=Homo sapiens OX=9606 GN=DDX39B PE=1 SV=2	0	25.036	15	7	11	7	425	48.8	7.08	18.74	7	0	105301895	High	1
High	Master Protein	Q9BQ70	Transcription factor 25 OS=Homo sapiens OX=9606 GN=TCF25 PE=1 SV=1	0	88.575	27	16	27	16	676	76.6	6.35	52.15	16	0	1.0449e+08	High	1
High	Master Protein	Q9Y224	RNA transcription, translation and transport factor protein OS=Homo sapiens OX=9606 GN=RTRAF PE=1 SV=1	0	55.308	55	12	18	12	244	28.1	6.65	41.76	12	0	1.0445e+08	High	1
High	Master Protein	Q9Y3F4	Serine-threonine kinase receptor-associated protein OS=Homo sapiens OX=9606 GN=STRAP PE=1 SV=1	0	98.907	52	18	33	18	350	38.4	5.12	69.52	18	0	1.03972e+08	High	1
High	Master Protein	P61221	ATP-binding cassette sub-family E member 1 OS=Homo sapiens OX=9606 GN=ABCE1 PE=1 SV=1	0	80.678	47	21	31	21	599	67.3	8.34	51.66	21	0	1.00989e+08	High	1
High	Master Protein	Q13283	Ras GTPase-activating protein-binding protein 1 OS=Homo sapiens OX=9606 GN=G3BP1 PE=1 SV=1	0	42.252	26	8	14	8	466	52.1	5.52	29.1	8	0	9.98304e+07	High	1
High	Master Protein	Q9H2U1	ATP-dependent DNA/RNA helicase DHX36 OS=Homo sapiens OX=9606 GN=DHX36 PE=1 SV=2	0	133.201	28	22	34	21	1008	114.7	7.68	88.09	22	1	9.96909e+07	High	1
High	Master Protein	P68133	Actin, alpha skeletal muscle OS=Homo sapiens OX=9606 GN=ACTA1 PE=1 SV=1	0	70.807	32	12	52	1	377	42	5.39	91	12	0	9.93494e+07	High	1
High	Master Protein	A0A7P0T8D4	Sorting nexin OS=Homo sapiens OX=9606 GN=SNX9 PE=1 SV=1	0	40.845	22	11	14	11	591	66	5.5	22.54	11	0	9.75758e+07	High	1
High	Master Protein	Q15056	Eukaryotic translation initiation factor 4H OS=Homo sapiens OX=9606 GN=EIF4H PE=1 SV=5	0	17.181	17	3	4	3	248	27.4	7.23	13.21	3	0	97095968	High	1
High	Master Protein	Q6PKG0	La-related protein 1 OS=Homo sapiens OX=9606 GN=LARP1 PE=1 SV=2	0	106.427	26	25	45	23	1096	123.4	8.82	67.44	25	2	9.67522e+07	High	1
High	Master Protein	Q9Y4E6	WD repeat-containing protein 7 OS=Homo sapiens OX=9606 GN=WDR7 PE=1 SV=2	0	98.864	19	26	35	26	1490	163.7	6.92	73.52	26	0	9.66421e+07	High	1
High	Master Protein	Q2TAZ0	Autophagy-related protein 2 homolog A OS=Homo sapiens OX=9606 GN=ATG2A PE=1 SV=3	0	103.123	16	22	32	20	1938	212.7	5.88	63.2	22	0	9.6299e+07	High	1
High	Master Protein	P07737	Profilin-1 OS=Homo sapiens OX=9606 GN=PFN1 PE=1 SV=2	0	45.907	68	9	17	9	140	15	8.27	27.63	9	0	9.61438e+07	High	1
High	Master Protein	Q12907	Vesicular integral-membrane protein VIP36 OS=Homo sapiens OX=9606 GN=LMAN2 PE=1 SV=1	0	89.679	42	12	23	12	356	40.2	6.95	57.37	12	0	9.6113e+07	High	1
High	Master Protein	F5H269	DmX-like protein 1 OS=Homo sapiens OX=9606 GN=DMXL1 PE=1 SV=1	0	141.534	15	37	42	35	3048	340	6.3	87.12	37	2	9.49873e+07	High	1
High	Master Protein	Q9Y262	Eukaryotic translation initiation factor 3 subunit L OS=Homo sapiens OX=9606 GN=EIF3L PE=1 SV=1	0	54.395	27	16	22	16	564	66.7	6.34	50.48	16	0	9.48541e+07	High	1
High	Master Protein	Q14152	Eukaryotic translation initiation factor 3 subunit A OS=Homo sapiens OX=9606 GN=EIF3A PE=1 SV=1	0	72.509	20	24	28	24	1382	166.5	6.79	55.06	24	0	9.45387e+07	High	1
High	Master Protein	P13473	Lysosome-associated membrane glycoprotein 2 OS=Homo sapiens OX=9606 GN=LAMP2 PE=1 SV=2	0	9.898	6	3	5	3	410	44.9	5.63	10.89	3	0	94182043	High	1
High	Master Protein	Q8WXE9	Stonin-2 OS=Homo sapiens OX=9606 GN=STON2 PE=1 SV=1	0	6.013	4	3	4	3	905	101.1	5.39	8.09	3	0	94173768	High	1
High	Master Protein	Q9NTK5	Obg-like ATPase 1 OS=Homo sapiens OX=9606 GN=OLA1 PE=1 SV=2	0	101.899	50	13	23	13	396	44.7	7.81	56.08	13	0	9.38871e+07	High	1
High	Master Protein	O43707	Alpha-actinin-4 OS=Homo sapiens OX=9606 GN=ACTN4 PE=1 SV=2	0	106.53	28	19	26	12	911	104.8	5.44	53.07	19	7	9.31699e+07	High	1
High	Master Protein	P34932	Heat shock 70 kDa protein 4 OS=Homo sapiens OX=9606 GN=HSPA4 PE=1 SV=4	0	77.883	24	16	25	16	840	94.3	5.19	64.92	16	0	9.26988e+07	High	1
High	Master Protein	P25398	40S ribosomal protein S12 OS=Homo sapiens OX=9606 GN=RPS12 PE=1 SV=3	0	34.682	36	7	14	7	132	14.5	7.21	28.05	7	0	9.25917e+07	High	1
High	Master Protein	P55060	Exportin-2 OS=Homo sapiens OX=9606 GN=CSE1L PE=1 SV=3	0	74.348	19	18	30	18	971	110.3	5.77	65.73	18	0	9.25744e+07	High	1
High	Master Protein	P46060	Ran GTPase-activating protein 1 OS=Homo sapiens OX=9606 GN=RANGAP1 PE=1 SV=1	0	91.608	36	19	25	19	587	63.5	4.68	58.92	19	0	9.24479e+07	High	1
High	Master Protein	P30626	Sorcin OS=Homo sapiens OX=9606 GN=SRI PE=1 SV=1	0	36.671	39	8	16	8	198	21.7	5.59	32.78	8	0	9.17664e+07	High	1
High	Master Protein	P15121	Aldo-keto reductase family 1 member B1 OS=Homo sapiens OX=9606 GN=AKR1B1 PE=1 SV=3	0	65.821	45	10	21	9	316	35.8	6.98	46.47	10	1	9.1559e+07	High	1
High	Master Protein	Q9UNK9	Protein angel homolog 1 OS=Homo sapiens OX=9606 GN=ANGEL1 PE=1 SV=1	0	73.239	27	11	19	11	670	75.2	4.82	52.95	11	0	9.12906e+07	High	1
High	Master Protein	P98179	RNA-binding protein 3 OS=Homo sapiens OX=9606 GN=RBM3 PE=1 SV=1	0	40.896	35	4	12	4	157	17.2	8.91	29.08	4	0	91142671	High	1
High	Master Protein	Q9Y5P4	Ceramide transfer protein OS=Homo sapiens OX=9606 GN=CERT1 PE=1 SV=1	0	91.771	37	19	29	19	624	70.8	5.48	68.86	19	0	9.1079e+07	High	1
High	Master Protein	P49006	MARCKS-related protein OS=Homo sapiens OX=9606 GN=MARCKSL1 PE=1 SV=2	0	12.709	16	4	7	4	195	19.5	4.67	11.57	4	0	8.98664e+07	High	1
High	Master Protein	Q15366	Poly(rC)-binding protein 2 OS=Homo sapiens OX=9606 GN=PCBP2 PE=1 SV=1	0	37.288	27	7	13	4	365	38.6	6.79	32.39	7	3	8.98347e+07	High	1
High	Master Protein	A0A0G2JLB3	Glucosylceramidase OS=Homo sapiens OX=9606 GN=GBA1 PE=1 SV=1	0	5.474	5	2	2	2	536	59.6	7.42	2.16	2	0	89174872	High	1
High	Master Protein	H0YKB5	Lactadherin OS=Homo sapiens OX=9606 GN=MFGE8 PE=4 SV=2	0	64.265	43	13	20	13	379	42.4	7.81	44.88	13	0	8.88906e+07	High	1
High	Master Protein	P18669	Phosphoglycerate mutase 1 OS=Homo sapiens OX=9606 GN=PGAM1 PE=1 SV=2	0	102.173	57	14	22	14	254	28.8	7.18	59.01	14	0	8.85066e+07	High	1
High	Master Protein	P15311	Ezrin OS=Homo sapiens OX=9606 GN=EZR PE=1 SV=4	0	60.512	32	18	26	12	586	69.4	6.27	44.81	18	7	8.79768e+07	High	1
High	Master Protein	Q66K14	TBC1 domain family member 9B OS=Homo sapiens OX=9606 GN=TBC1D9B PE=1 SV=3	0	71.85	15	19	29	15	1250	140.4	5.25	60.89	19	4	8.79303e+07	High	1
High	Master Protein	Q9Y478	5'-AMP-activated protein kinase subunit beta-1 OS=Homo sapiens OX=9606 GN=PRKAB1 PE=1 SV=4	0	14.239	13	2	3	2	270	30.4	6.4	7.4	2	0	87810594	High	1
High	Master Protein	P15531	Nucleoside diphosphate kinase A OS=Homo sapiens OX=9606 GN=NME1 PE=1 SV=1	0	24.951	30	4	8	4	152	17.1	6.19	18.56	4	0	8.75055e+07	High	1
High	Master Protein	P02538	Keratin, type II cytoskeletal 6A OS=Homo sapiens OX=9606 GN=KRT6A PE=1 SV=3	0	70.27	31	17	24	9	564	60	8	54.73	17	2	8.74758e+07	High	1
High	Master Protein	P48643	T-complex protein 1 subunit epsilon OS=Homo sapiens OX=9606 GN=CCT5 PE=1 SV=1	0	100.381	42	19	27	19	541	59.6	5.66	61.7	19	0	8.69525e+07	High	1
High	Master Protein	P06493	Cyclin-dependent kinase 1 OS=Homo sapiens OX=9606 GN=CDK1 PE=1 SV=3	0	52.446	41	10	12	9	297	34.1	8.4	34.03	10	1	8.65878e+07	High	1
High	Master Protein	P15880	40S ribosomal protein S2 OS=Homo sapiens OX=9606 GN=RPS2 PE=1 SV=2	0	26.411	25	7	14	7	293	31.3	10.24	24.99	7	0	8.58737e+07	High	1
High	Master Protein	P20339	Ras-related protein Rab-5A OS=Homo sapiens OX=9606 GN=RAB5A PE=1 SV=2	0	36.864	53	8	9	5	215	23.6	8.15	26.21	8	3	8.54157e+07	High	1
High	Master Protein	F8W6I7	Heterogeneous nuclear ribonucleoprotein A1 OS=Homo sapiens OX=9606 GN=HNRNPA1 PE=1 SV=2	0	71.444	35	12	17	9	307	33.1	9.13	42.26	12	2	8.50979e+07	High	1
High	Master Protein	Q9NZP5	Olfactory receptor 5AC2 OS=Homo sapiens OX=9606 GN=OR5AC2 PE=3 SV=2	0.002	2.225	2	1	3	1	309	35.3	8.94	3.7	1	0	84661208	High	1
High	Master Protein	P31947	14-3-3 protein sigma OS=Homo sapiens OX=9606 GN=SFN PE=1 SV=1	0	8.12	10	3	7	1	248	27.8	4.74	13.78	3	0	8.44113e+07	High	1
High	Master Protein	B1AHC9	X-ray repair cross-complementing protein 6 OS=Homo sapiens OX=9606 GN=XRCC6 PE=1 SV=1	0	93.981	41	18	24	18	559	64.2	9.28	53.14	18	0	8.42228e+07	High	1
High	Master Protein	Q9HD45	Transmembrane 9 superfamily member 3 OS=Homo sapiens OX=9606 GN=TM9SF3 PE=1 SV=2	0	42.336	22	10	16	10	589	67.8	7.21	42.01	10	0	8.33535e+07	High	1
High	Master Protein	Q9Y617	Phosphoserine aminotransferase OS=Homo sapiens OX=9606 GN=PSAT1 PE=1 SV=2	0	50.857	40	13	16	13	370	40.4	7.66	34.26	13	0	83197522	High	1
High	Master Protein	P14174	Macrophage migration inhibitory factor OS=Homo sapiens OX=9606 GN=MIF PE=1 SV=4	0	3.205	8	1	1	1	115	12.5	7.88	2.37	1	0	83120568	High	1
High	Master Protein	P54920	Alpha-soluble NSF attachment protein OS=Homo sapiens OX=9606 GN=NAPA PE=1 SV=3	0	83.61	72	17	23	17	295	33.2	5.36	54.2	17	0	8.31197e+07	High	1
High	Master Protein	A0A7I2V5Z6	Eukaryotic translation initiation factor 3 subunit E OS=Homo sapiens OX=9606 GN=EIF3E PE=1 SV=1	0	32.702	27	11	17	11	416	48.9	6.55	18.55	11	0	8.30605e+07	High	1
High	Master Protein	A0A2U3TZL5	CD59 glycoprotein (Fragment) OS=Homo sapiens OX=9606 GN=CD59 PE=1 SV=1	0	16.646	28	3	8	3	120	13.3	6.25	19.31	3	0	8.23541e+07	High	1
High	Master Protein	P67809	Y-box-binding protein 1 OS=Homo sapiens OX=9606 GN=YBX1 PE=1 SV=3	0	104.52	51	12	19	8	324	35.9	9.88	58.22	12	4	8.2282e+07	High	1
High	Master Protein	Q16531	DNA damage-binding protein 1 OS=Homo sapiens OX=9606 GN=DDB1 PE=1 SV=1	0	87.304	20	22	30	22	1140	126.9	5.26	58.2	22	0	8.20861e+07	High	1
High	Master Protein	Q8TDY2	RB1-inducible coiled-coil protein 1 OS=Homo sapiens OX=9606 GN=RB1CC1 PE=1 SV=3	0	95.932	17	21	29	21	1594	183	5.41	62.57	21	0	8.13745e+07	High	1
High	Master Protein	Q14C86	GTPase-activating protein and VPS9 domain-containing protein 1 OS=Homo sapiens OX=9606 GN=GAPVD1 PE=1 SV=2	0	92.092	18	26	29	26	1478	164.9	5.22	61.9	26	0	8.12323e+07	High	1
High	Master Protein	Q15907	Ras-related protein Rab-11B OS=Homo sapiens OX=9606 GN=RAB11B PE=1 SV=4	0	32.634	39	10	14	10	218	24.5	5.94	32.15	10	0	8.09868e+07	High	1
High	Master Protein	P22102	Trifunctional purine biosynthetic protein adenosine-3 OS=Homo sapiens OX=9606 GN=GART PE=1 SV=1	0	81.175	22	18	22	18	1010	107.7	6.7	48.12	18	0	7.89393e+07	High	1
High	Master Protein	Q8NB46	Serine/threonine-protein phosphatase 6 regulatory ankyrin repeat subunit C OS=Homo sapiens OX=9606 GN=ANKRD52 PE=1 SV=3	0	11.397	5	4	4	4	1076	115	6.48	4.94	4	0	7.88343e+07	High	1
High	Master Protein	Q9P2B2	Prostaglandin F2 receptor negative regulator OS=Homo sapiens OX=9606 GN=PTGFRN PE=1 SV=2	0	57.092	23	18	25	18	879	98.5	6.61	44	18	0	7.86137e+07	High	1
High	Master Protein	H0Y3P2	Eukaryotic translation initiation factor 4 gamma 2 OS=Homo sapiens OX=9606 GN=EIF4G2 PE=1 SV=1	0	60.523	21	19	25	19	869	98.1	6.99	42.26	19	0	7.8513e+07	High	1
High	Master Protein	Q9GZQ8	Microtubule-associated proteins 1A/1B light chain 3B OS=Homo sapiens OX=9606 GN=MAP1LC3B PE=1 SV=3	0	11.962	35	5	6	5	125	14.7	8.94	4.66	5	0	7.8466e+07	High	1
High	Master Protein	P62851	40S ribosomal protein S25 OS=Homo sapiens OX=9606 GN=RPS25 PE=1 SV=1	0	29.54	30	6	9	6	125	13.7	10.11	17.28	6	0	7.82952e+07	High	1
High	Master Protein	P14868	Aspartate--tRNA ligase, cytoplasmic OS=Homo sapiens OX=9606 GN=DARS1 PE=1 SV=2	0	32.132	21	10	11	10	501	57.1	6.55	22.49	10	0	7.77629e+07	High	1
High	Master Protein	P31939	Bifunctional purine biosynthesis protein ATIC OS=Homo sapiens OX=9606 GN=ATIC PE=1 SV=3	0	85.689	34	16	20	16	592	64.6	6.71	49.31	16	0	7.76878e+07	High	1
High	Master Protein	P09960	Leukotriene A-4 hydrolase OS=Homo sapiens OX=9606 GN=LTA4H PE=1 SV=2	0	91.431	35	17	25	17	611	69.2	6.18	61.68	17	0	7.73967e+07	High	1
High	Master Protein	Q9Y490	Talin-1 OS=Homo sapiens OX=9606 GN=TLN1 PE=1 SV=3	0	109.745	14	27	34	27	2541	269.6	6.07	75.01	27	0	7.72608e+07	High	1
High	Master Protein	H0Y938	Coatomer subunit beta' OS=Homo sapiens OX=9606 GN=COPB2 PE=1 SV=2	0	93.447	26	17	24	17	898	101.5	5.82	55.26	17	0	7.69227e+07	High	1
High	Master Protein	P05387	60S acidic ribosomal protein P2 OS=Homo sapiens OX=9606 GN=RPLP2 PE=1 SV=1	0	29.3	31	4	7	4	115	11.7	4.54	21.97	4	0	7.65833e+07	High	1
High	Master Protein	A0A2R8Y6J3	60S ribosomal protein L5 (Fragment) OS=Homo sapiens OX=9606 GN=RPL5 PE=1 SV=1	0	36.151	43	9	10	9	238	27	9.13	28.01	9	0	7.64629e+07	High	1
High	Master Protein	P39019	40S ribosomal protein S19 OS=Homo sapiens OX=9606 GN=RPS19 PE=1 SV=2	0	18.802	32	6	12	6	145	16.1	10.32	31.35	6	0	76302696	High	1
High	Master Protein	P39023	60S ribosomal protein L3 OS=Homo sapiens OX=9606 GN=RPL3 PE=1 SV=2	0	55.023	32	10	13	10	403	46.1	10.18	33.29	10	0	7.60368e+07	High	1
High	Master Protein	Q5JWF2	Guanine nucleotide-binding protein G(s) subunit alpha isoforms XLas OS=Homo sapiens OX=9606 GN=GNAS PE=1 SV=2	0	48.043	12	10	13	9	1037	111	5.03	31.92	10	1	7.58079e+07	High	1
High	Master Protein	A0A2R8Y589	Centrosomal protein of 78 kDa OS=Homo sapiens OX=9606 GN=CEP78 PE=1 SV=1	0	23.531	14	9	10	9	673	74.9	8.5	17.34	9	0	7.57473e+07	High	1
High	Master Protein	D6RBW1	Eukaryotic translation initiation factor 4E OS=Homo sapiens OX=9606 GN=EIF4E PE=1 SV=1	0	12.959	14	4	8	4	245	28.5	8.12	19.75	4	0	7.52034e+07	High	1
High	Master Protein	P0C6X6	Replicase polyprotein 1ab OS=Human coronavirus OC43 OX=31631 GN=rep PE=1 SV=1	0	113.582	6	35	40	35	7095	797.4	6.96	66.45	35	0	75038689	High	1
Medium	Master Protein	Q9Y2K7	Lysine-specific demethylase 2A OS=Homo sapiens OX=9606 GN=KDM2A PE=1 SV=3	0.024	1.209	1	1	1	1	1162	132.7	7.58	0	1	0	74770824	High	1
High	Master Protein	Q92538	Golgi-specific brefeldin A-resistance guanine nucleotide exchange factor 1 OS=Homo sapiens OX=9606 GN=GBF1 PE=1 SV=2	0	71.889	15	22	26	22	1859	206.3	5.73	41.89	22	0	7.40714e+07	High	1
High	Master Protein	P21333	Filamin-A OS=Homo sapiens OX=9606 GN=FLNA PE=1 SV=4	0	126.767	17	36	40	35	2647	280.6	6.06	64.22	36	1	7.39627e+07	High	1
High	Master Protein	P61247	40S ribosomal protein S3a OS=Homo sapiens OX=9606 GN=RPS3A PE=1 SV=2	0	36.668	43	11	16	11	264	29.9	9.73	24.53	11	0	7.34842e+07	High	1
High	Master Protein	E9PKZ0	60S ribosomal protein L8 (Fragment) OS=Homo sapiens OX=9606 GN=RPL8 PE=1 SV=1	0	21.729	22	5	5	5	205	22.4	10.76	16.27	5	0	73163095	High	1
High	Master Protein	P36578	60S ribosomal protein L4 OS=Homo sapiens OX=9606 GN=RPL4 PE=1 SV=5	0	69.211	37	15	19	15	427	47.7	11.06	52.89	15	0	7.17847e+07	High	1
High	Master Protein	P41091	Eukaryotic translation initiation factor 2 subunit 3 OS=Homo sapiens OX=9606 GN=EIF2S3 PE=1 SV=3	0	56.343	34	13	16	13	472	51.1	8.4	35.06	13	0	7.17558e+07	High	1
High	Master Protein	P62249	40S ribosomal protein S16 OS=Homo sapiens OX=9606 GN=RPS16 PE=1 SV=2	0	19.023	47	7	8	7	146	16.4	10.21	15.7	7	0	7.12474e+07	High	1
High	Master Protein	Q12769	Nuclear pore complex protein Nup160 OS=Homo sapiens OX=9606 GN=NUP160 PE=1 SV=3	0	72.477	15	17	24	17	1436	162	5.5	59.96	17	0	7.10373e+07	High	1
High	Master Protein	Q15691	Microtubule-associated protein RP/EB family member 1 OS=Homo sapiens OX=9606 GN=MAPRE1 PE=1 SV=3	0	82.352	47	13	19	13	268	30	5.14	50.14	13	0	70987974	High	1
High	Master Protein	A0A8Q3WKT6	Complement decay-accelerating factor OS=Homo sapiens OX=9606 GN=CD55 PE=4 SV=1	0	43.427	27	9	13	9	391	42.8	7.84	29.39	9	0	7.06517e+07	High	1
High	Master Protein	P61353	60S ribosomal protein L27 OS=Homo sapiens OX=9606 GN=RPL27 PE=1 SV=2	0	31.424	49	8	15	8	136	15.8	10.56	27.29	8	0	7.01184e+07	High	1
High	Master Protein	O95373	Importin-7 OS=Homo sapiens OX=9606 GN=IPO7 PE=1 SV=1	0	102.773	22	20	29	20	1038	119.4	4.82	64.26	20	0	7.00391e+07	High	1
High	Master Protein	Q8N6T3	ADP-ribosylation factor GTPase-activating protein 1 OS=Homo sapiens OX=9606 GN=ARFGAP1 PE=1 SV=2	0	52.352	36	10	20	10	406	44.6	5.66	41.55	10	0	6.98406e+07	High	1
High	Master Protein	P18124	60S ribosomal protein L7 OS=Homo sapiens OX=9606 GN=RPL7 PE=1 SV=1	0	35.611	39	11	14	11	248	29.2	10.65	27.42	11	0	6.95031e+07	High	1
High	Master Protein	H7BXY3	RNA helicase OS=Homo sapiens OX=9606 GN=DHX30 PE=1 SV=1	0	37.319	15	15	19	15	1166	130.5	8.56	23.93	15	0	6.94495e+07	High	1
High	Master Protein	P10599	Thioredoxin OS=Homo sapiens OX=9606 GN=TXN PE=1 SV=3	0	22.122	51	5	7	5	105	11.7	4.92	20.11	5	0	6.91126e+07	High	1
High	Master Protein	A0A6I8PU73	DnaJ homolog subfamily C member 7 OS=Homo sapiens OX=9606 GN=DNAJC7 PE=1 SV=1	0	85.392	32	12	19	12	497	56.7	7.14	55.67	12	0	6.8695e+07	High	1
High	Master Protein	Q9H6S0	3'-5' RNA helicase YTHDC2 OS=Homo sapiens OX=9606 GN=YTHDC2 PE=1 SV=2	0	59.174	14	17	20	17	1430	160.1	8.4	35.82	17	0	6.86622e+07	High	1
High	Master Protein	P61586	Transforming protein RhoA OS=Homo sapiens OX=9606 GN=RHOA PE=1 SV=1	0	36.025	28	6	11	5	193	21.8	6.1	28.67	6	1	67945121	High	1
High	Master Protein	O75340	Programmed cell death protein 6 OS=Homo sapiens OX=9606 GN=PDCD6 PE=1 SV=1	0	31.019	42	6	8	6	191	21.9	5.4	20.22	6	0	6.76381e+07	High	1
High	Master Protein	Q12906	Interleukin enhancer-binding factor 3 OS=Homo sapiens OX=9606 GN=ILF3 PE=1 SV=3	0	35.628	10	8	12	8	894	95.3	8.76	24.3	8	0	67298527	High	1
High	Master Protein	A0A494C045	Serine/threonine-protein kinase TBK1 OS=Homo sapiens OX=9606 GN=TBK1 PE=1 SV=1	0	92.578	35	20	28	20	731	83.9	6.92	71.15	20	0	6.72708e+07	High	1
High	Master Protein	O00425	Insulin-like growth factor 2 mRNA-binding protein 3 OS=Homo sapiens OX=9606 GN=IGF2BP3 PE=1 SV=2	0	58.413	25	11	15	10	579	63.7	8.87	37.78	11	0	6.69887e+07	High	1
High	Master Protein	H3BUF6	Ataxin-2-like protein OS=Homo sapiens OX=9606 GN=ATXN2L PE=1 SV=1	0	37.478	11	11	18	11	1068	112.6	8.69	28.99	11	0	6.65402e+07	High	1
High	Master Protein	Q01968	Inositol polyphosphate 5-phosphatase OCRL OS=Homo sapiens OX=9606 GN=OCRL PE=1 SV=3	0	61.83	20	17	23	17	901	104.1	6.55	44.42	17	0	6.61633e+07	High	1
High	Master Protein	Q9UKV8	Protein argonaute-2 OS=Homo sapiens OX=9606 GN=AGO2 PE=1 SV=3	0	104.026	31	19	21	11	859	97.1	9.19	53.63	19	8	6.50014e+07	High	1
High	Master Protein	Q9Y316	Protein MEMO1 OS=Homo sapiens OX=9606 GN=MEMO1 PE=1 SV=1	0	19.284	23	5	5	5	297	33.7	7.14	10.58	5	0	6.47508e+07	High	1
High	Master Protein	P53985	Monocarboxylate transporter 1 OS=Homo sapiens OX=9606 GN=SLC16A1 PE=1 SV=3	0	39.664	13	6	15	6	500	53.9	8.66	42.71	6	0	6.46803e+07	High	1
High	Master Protein	P54577	Tyrosine--tRNA ligase, cytoplasmic OS=Homo sapiens OX=9606 GN=YARS1 PE=1 SV=4	0	49.078	32	16	21	16	528	59.1	7.05	39.6	16	0	6.44358e+07	High	1
High	Master Protein	O75976	Carboxypeptidase D OS=Homo sapiens OX=9606 GN=CPD PE=1 SV=2	0	53.224	12	15	21	15	1380	152.8	6.05	45.97	15	0	6.42718e+07	High	1
High	Master Protein	P62879	Guanine nucleotide-binding protein G(I)/G(S)/G(T) subunit beta-2 OS=Homo sapiens OX=9606 GN=GNB2 PE=1 SV=3	0	40.624	29	7	12	3	340	37.3	6	28.06	7	5	6.42489e+07	High	1
High	Master Protein	P02768	Albumin OS=Homo sapiens OX=9606 GN=ALB PE=1 SV=2	0	16.689	5	4	10	4	609	69.3	6.28	22.46	4	0	6.42257e+07	High	1
High	Master Protein	P61158	Actin-related protein 3 OS=Homo sapiens OX=9606 GN=ACTR3 PE=1 SV=3	0	63.038	43	13	20	13	418	47.3	5.88	43.57	13	0	6.41747e+07	High	1
High	Master Protein	O14744	Protein arginine N-methyltransferase 5 OS=Homo sapiens OX=9606 GN=PRMT5 PE=1 SV=4	0	53.922	19	11	13	11	637	72.6	6.29	34.49	11	0	6.38337e+07	High	1
High	Master Protein	P61106	Ras-related protein Rab-14 OS=Homo sapiens OX=9606 GN=RAB14 PE=1 SV=4	0	80.814	61	13	24	11	215	23.9	6.21	56.59	13	1	6.30773e+07	High	1
High	Master Protein	E7EX17	Eukaryotic translation initiation factor 4B OS=Homo sapiens OX=9606 GN=EIF4B PE=1 SV=1	0	44.607	24	12	12	12	616	69.7	5.67	33.9	12	0	6.24516e+07	High	1
High	Master Protein	P01111	GTPase NRas OS=Homo sapiens OX=9606 GN=NRAS PE=1 SV=1	0	29.726	46	7	11	1	189	21.2	5.17	26.64	7	4	6.2313e+07	High	1
High	Master Protein	P37108	Signal recognition particle 14 kDa protein OS=Homo sapiens OX=9606 GN=SRP14 PE=1 SV=2	0	19.136	24	4	8	4	136	14.6	10.04	17.66	4	0	6.18989e+07	High	1
High	Master Protein	Q9H3P7	Golgi resident protein GCP60 OS=Homo sapiens OX=9606 GN=ACBD3 PE=1 SV=4	0	87.498	40	13	16	13	528	60.6	5.06	49.12	13	0	6.12659e+07	High	1
High	Master Protein	Q13190	Syntaxin-5 OS=Homo sapiens OX=9606 GN=STX5 PE=1 SV=2	0	44.264	32	10	12	10	355	39.6	9.16	27.74	10	0	6.12456e+07	High	1
High	Master Protein	Q9C0H2	Protein tweety homolog 3 OS=Homo sapiens OX=9606 GN=TTYH3 PE=1 SV=3	0	5.829	3	1	2	1	523	57.5	5.39	5.48	1	0	61219752	High	1
High	Master Protein	P37802	Transgelin-2 OS=Homo sapiens OX=9606 GN=TAGLN2 PE=1 SV=3	0	24.949	37	7	8	7	199	22.4	8.25	12.68	7	0	6.06235e+07	High	1
High	Master Protein	A0A8I5KT88	Protein disulfide-isomerase OS=Homo sapiens OX=9606 GN=PDIA3 PE=1 SV=1	0	66.694	34	12	17	12	512	57.7	6.49	43.44	12	0	5.99588e+07	High	1
High	Master Protein	P62277	40S ribosomal protein S13 OS=Homo sapiens OX=9606 GN=RPS13 PE=1 SV=2	0	28.188	38	6	10	6	151	17.2	10.54	26.77	6	0	5.99249e+07	High	1
High	Master Protein	P25705	ATP synthase subunit alpha, mitochondrial OS=Homo sapiens OX=9606 GN=ATP5F1A PE=1 SV=1	0	7.872	4	2	3	2	553	59.7	9.13	3.28	2	0	59705166	High	1
High	Master Protein	E7EU96	Casein kinase II subunit alpha OS=Homo sapiens OX=9606 GN=CSNK2A1 PE=1 SV=1	0	67.134	35	9	11	9	385	45.3	7.94	36.54	9	0	5.91941e+07	High	1
High	Master Protein	A0A8Q3WKJ4	Nucleoporin p54 OS=Homo sapiens OX=9606 GN=NUP54 PE=4 SV=1	0	48.773	24	12	14	12	561	60.7	6.81	26.35	12	0	5.91415e+07	High	1
High	Master Protein	E9PS76	Probable RNA-binding protein EIF1AD (Fragment) OS=Homo sapiens OX=9606 GN=EIF1AD PE=1 SV=1	0	9.542	22	2	2	2	114	13.2	8.7	5.63	2	0	58887260	High	1
High	Master Protein	B1AK88	F-actin-capping protein subunit beta OS=Homo sapiens OX=9606 GN=CAPZB PE=1 SV=1	0	25.516	21	7	7	7	301	33.8	6.43	14.97	7	0	5.87704e+07	High	1
High	Master Protein	Q96QK1	Vacuolar protein sorting-associated protein 35 OS=Homo sapiens OX=9606 GN=VPS35 PE=1 SV=2	0	51.646	15	11	18	11	796	91.6	5.49	38.48	11	0	58227920	High	1
High	Master Protein	P18206	Vinculin OS=Homo sapiens OX=9606 GN=VCL PE=1 SV=4	0	62.443	17	17	20	17	1134	123.7	5.66	36.98	17	0	5.81816e+07	High	1
High	Master Protein	Q99805	Transmembrane 9 superfamily member 2 OS=Homo sapiens OX=9606 GN=TM9SF2 PE=1 SV=1	0	66.049	24	11	15	11	663	75.7	7.44	48.75	11	0	5.80277e+07	High	1
High	Master Protein	F5H2F4	C-1-tetrahydrofolate synthase, cytoplasmic OS=Homo sapiens OX=9606 GN=MTHFD1 PE=1 SV=2	0	54.437	22	17	22	17	964	104.6	7.59	47	17	0	5.8006e+07	High	1
High	Master Protein	B4DHJ7	BCL2/adenovirus E1B 19 kDa protein-interacting protein 3 OS=Homo sapiens OX=9606 GN=BNIP3 PE=1 SV=1	0.002	2.514	4	2	3	2	180	19.9	6.29	4.92	2	0	57946213	High	1
High	Master Protein	P35813	Protein phosphatase 1A OS=Homo sapiens OX=9606 GN=PPM1A PE=1 SV=1	0	121.279	49	16	36	13	382	42.4	5.36	91.34	16	0	5.78827e+07	High	1
High	Master Protein	A0A8I5KW95	Heparan sulfate 2-O-sulfotransferase 1 OS=Homo sapiens OX=9606 GN=HS2ST1 PE=1 SV=1	0	21.797	26	8	14	8	299	35.2	8.41	15.75	8	0	5.7873e+07	High	1
High	Master Protein	B5ME19	Eukaryotic translation initiation factor 3 subunit C-like protein OS=Homo sapiens OX=9606 GN=EIF3CL PE=1 SV=1	0	40.398	13	11	16	11	914	105.4	5.64	32.43	11	0	5.77641e+07	High	1
High	Master Protein	A0A6Q8PGI6	Glycine--tRNA ligase OS=Homo sapiens OX=9606 GN=GARS1 PE=1 SV=1	0	63.33	28	16	24	16	672	76.2	6.42	46.91	16	0	5.76155e+07	High	1
High	Master Protein	P24534	Elongation factor 1-beta OS=Homo sapiens OX=9606 GN=EEF1B2 PE=1 SV=3	0	46.8	33	5	10	5	225	24.7	4.67	21.77	5	0	5.75848e+07	High	1
High	Master Protein	A0A590UJS9	Disks large homolog 1 OS=Homo sapiens OX=9606 GN=DLG1 PE=1 SV=1	0	12.951	7	4	5	4	839	93.5	5.92	9.25	4	0	5.74895e+07	High	1
High	Master Protein	Q6ZRP7	Sulfhydryl oxidase 2 OS=Homo sapiens OX=9606 GN=QSOX2 PE=1 SV=3	0	50.238	19	12	15	12	698	77.5	7.72	36.53	12	0	5.73123e+07	High	1
High	Master Protein	E7EUI6	Integrin beta OS=Homo sapiens OX=9606 GN=ITGB1 PE=1 SV=2	0	52.493	16	11	17	11	801	88.7	5.44	37.66	11	0	56947746	High	1
High	Master Protein	A0A2R8Y7Z0	Catenin beta-1 OS=Homo sapiens OX=9606 GN=CTNNB1 PE=1 SV=1	0	54.532	20	14	18	11	780	85.3	5.92	38	14	2	5.6893e+07	High	1
High	Master Protein	Q8NCA5	Protein FAM98A OS=Homo sapiens OX=9606 GN=FAM98A PE=1 SV=2	0	53.108	25	8	11	7	518	55.2	8.95	29.28	8	1	5.62896e+07	High	1
High	Master Protein	Q9BW27	Nuclear pore complex protein Nup85 OS=Homo sapiens OX=9606 GN=NUP85 PE=1 SV=1	0	62.14	21	13	15	13	656	75	5.55	32.59	13	0	5.61938e+07	High	1
High	Master Protein	O60513	Beta-1,4-galactosyltransferase 4 OS=Homo sapiens OX=9606 GN=B4GALT4 PE=1 SV=1	0	19.884	14	3	4	3	344	40	9.07	11.86	3	0	5.58972e+07	High	1
High	Master Protein	P62269	40S ribosomal protein S18 OS=Homo sapiens OX=9606 GN=RPS18 PE=1 SV=3	0	29.038	44	11	14	7	152	17.7	10.99	19.92	11	3	5.53672e+07	High	1
High	Master Protein	P13797	Plastin-3 OS=Homo sapiens OX=9606 GN=PLS3 PE=1 SV=4	0	69.809	27	14	17	13	630	70.8	5.6	47.39	14	1	5.51634e+07	High	1
High	Master Protein	P06576	ATP synthase subunit beta, mitochondrial OS=Homo sapiens OX=9606 GN=ATP5F1B PE=1 SV=3	0	16.71	11	4	6	4	529	56.5	5.4	6.02	4	0	5.49097e+07	High	1
High	Master Protein	P11279	Lysosome-associated membrane glycoprotein 1 OS=Homo sapiens OX=9606 GN=LAMP1 PE=1 SV=3	0	13.582	8	4	8	4	417	44.9	8.75	18.27	4	0	5.48833e+07	High	1
High	Master Protein	P12004	Proliferating cell nuclear antigen OS=Homo sapiens OX=9606 GN=PCNA PE=1 SV=1	0	18.354	22	6	10	6	261	28.8	4.69	21.71	6	0	5.48525e+07	High	1
High	Master Protein	O14654	Insulin receptor substrate 4 OS=Homo sapiens OX=9606 GN=IRS4 PE=1 SV=1	0	69.522	18	17	23	17	1257	133.7	8.44	44.93	17	0	5.4275e+07	High	1
High	Master Protein	Q86TB9	Protein PAT1 homolog 1 OS=Homo sapiens OX=9606 GN=PATL1 PE=1 SV=2	0	51.221	20	12	18	12	770	86.8	6.67	32.83	12	0	5.39463e+07	High	1
High	Master Protein	Q68CQ7	Glycosyltransferase 8 domain-containing protein 1 OS=Homo sapiens OX=9606 GN=GLT8D1 PE=1 SV=2	0	38.637	31	10	13	10	371	41.9	9.35	20.65	10	0	5.36951e+07	High	1
High	Master Protein	O96013	Serine/threonine-protein kinase PAK 4 OS=Homo sapiens OX=9606 GN=PAK4 PE=1 SV=1	0	32.354	13	5	7	5	591	64	9.73	15.41	5	0	5.33458e+07	High	1
High	Master Protein	A0A0U1RR22	Protein kinase C and casein kinase substrate in neurons protein 2 (Fragment) OS=Homo sapiens OX=9606 GN=PACSIN2 PE=1 SV=1	0	16.715	10	4	6	4	451	51.8	5.34	9.48	4	0	5.30595e+07	High	1
High	Master Protein	Q92598	Heat shock protein 105 kDa OS=Homo sapiens OX=9606 GN=HSPH1 PE=1 SV=1	0	81.99	21	15	20	14	858	96.8	5.39	49.23	15	1	5.2389e+07	High	1
High	Master Protein	Q93008	Probable ubiquitin carboxyl-terminal hydrolase FAF-X OS=Homo sapiens OX=9606 GN=USP9X PE=1 SV=4	0	79.267	10	22	30	8	2554	290.3	5.8	55.23	22	14	5.21564e+07	High	1
High	Master Protein	P07814	Bifunctional glutamate/proline--tRNA ligase OS=Homo sapiens OX=9606 GN=EPRS1 PE=1 SV=5	0	88.449	20	26	31	26	1512	170.5	7.33	64.15	26	0	5.17126e+07	High	1
High	Master Protein	Q01650	Large neutral amino acids transporter small subunit 1 OS=Homo sapiens OX=9606 GN=SLC7A5 PE=1 SV=2	0	20.442	10	4	5	3	507	55	7.72	13.09	4	1	5.07509e+07	High	1
High	Master Protein	Q7L1Q6	eIF5-mimic protein 2 OS=Homo sapiens OX=9606 GN=BZW1 PE=1 SV=1	0	23.589	22	9	11	8	419	48	5.92	16.16	9	1	5.06191e+07	High	1
High	Master Protein	P61313	60S ribosomal protein L15 OS=Homo sapiens OX=9606 GN=RPL15 PE=1 SV=2	0	49.249	42	9	18	9	204	24.1	11.62	39.36	9	0	5.05114e+07	High	1
High	Master Protein	P68371	Tubulin beta-4B chain OS=Homo sapiens OX=9606 GN=TUBB4B PE=1 SV=1	0	143.876	64	23	52	5	445	49.8	4.89	103.42	23	1	5.03146e+07	High	1
High	Master Protein	A0A8Q3WKK5	Nucleoporin p58/p45 OS=Homo sapiens OX=9606 GN=NUP58 PE=4 SV=1	0	24.506	12	7	9	7	570	58.5	8.92	21.4	7	0	5.00977e+07	High	1
High	Master Protein	Q96C92	Endosome-associated-trafficking regulator 1 OS=Homo sapiens OX=9606 GN=ENTR1 PE=1 SV=3	0	54.518	30	10	14	10	435	47.9	5.14	39.64	10	0	4.99427e+07	High	1
High	Master Protein	P50570	Dynamin-2 OS=Homo sapiens OX=9606 GN=DNM2 PE=1 SV=2	0	40.253	19	16	17	16	870	98	7.44	28.75	16	0	4.96096e+07	High	1
High	Master Protein	Q15365	Poly(rC)-binding protein 1 OS=Homo sapiens OX=9606 GN=PCBP1 PE=1 SV=2	0	37.013	30	7	12	4	356	37.5	7.09	23.75	7	0	4.93615e+07	High	1
High	Master Protein	Q9Y230	RuvB-like 2 OS=Homo sapiens OX=9606 GN=RUVBL2 PE=1 SV=3	0	88.228	41	15	16	15	463	51.1	5.64	46.94	15	0	4.92896e+07	High	1
High	Master Protein	O14980	Exportin-1 OS=Homo sapiens OX=9606 GN=XPO1 PE=1 SV=1	0	48.677	17	17	21	17	1071	123.3	6.06	36.5	17	0	4.92272e+07	High	1
High	Master Protein	P43487	Ran-specific GTPase-activating protein OS=Homo sapiens OX=9606 GN=RANBP1 PE=1 SV=1	0	38.244	36	6	10	6	201	23.3	5.29	26.91	6	0	48914399	High	1
High	Master Protein	P27348	14-3-3 protein theta OS=Homo sapiens OX=9606 GN=YWHAQ PE=1 SV=1	0	62.518	49	13	16	10	245	27.7	4.78	43.42	13	0	4.8655e+07	High	1
High	Master Protein	O43747	AP-1 complex subunit gamma-1 OS=Homo sapiens OX=9606 GN=AP1G1 PE=1 SV=5	0	45.689	16	15	18	15	822	91.3	6.8	33.19	15	0	4.86153e+07	High	1
High	Master Protein	Q96N67	Dedicator of cytokinesis protein 7 OS=Homo sapiens OX=9606 GN=DOCK7 PE=1 SV=4	0	90.342	12	21	26	21	2140	242.4	6.8	54.85	21	0	4.85382e+07	High	1
High	Master Protein	P15170	Eukaryotic peptide chain release factor GTP-binding subunit ERF3A OS=Homo sapiens OX=9606 GN=GSPT1 PE=1 SV=1	0	84.571	30	12	19	7	499	55.7	5.62	47.14	12	5	48535588	High	1
High	Master Protein	P62424	60S ribosomal protein L7a OS=Homo sapiens OX=9606 GN=RPL7A PE=1 SV=2	0	33.08	38	9	11	9	266	30	10.61	23.8	9	0	4.83156e+07	High	1
High	Master Protein	Q05639	Elongation factor 1-alpha 2 OS=Homo sapiens OX=9606 GN=EEF1A2 PE=1 SV=1	0	146.759	43	22	93	6	463	50.4	9.03	233.05	22	0	4.82769e+07	High	1
High	Master Protein	Q92973	Transportin-1 OS=Homo sapiens OX=9606 GN=TNPO1 PE=1 SV=2	0	39.6	11	9	10	9	898	102.3	4.98	17.38	9	0	4.82318e+07	High	1
High	Master Protein	P55884	Eukaryotic translation initiation factor 3 subunit B OS=Homo sapiens OX=9606 GN=EIF3B PE=1 SV=3	0	64.083	15	11	14	11	814	92.4	5	34.32	11	0	4.79247e+07	High	1
High	Master Protein	P31946	14-3-3 protein beta/alpha OS=Homo sapiens OX=9606 GN=YWHAB PE=1 SV=3	0	43.867	43	9	20	4	246	28.1	4.83	55.44	9	0	4.73819e+07	High	1
High	Master Protein	Q9ULV4	Coronin-1C OS=Homo sapiens OX=9606 GN=CORO1C PE=1 SV=1	0	54.651	27	10	12	10	474	53.2	7.08	38.62	10	0	4.71993e+07	High	1
High	Master Protein	Q02790	Peptidyl-prolyl cis-trans isomerase FKBP4 OS=Homo sapiens OX=9606 GN=FKBP4 PE=1 SV=3	0	77.04	28	11	14	11	459	51.8	5.43	42.74	11	0	4.69556e+07	High	1
High	Master Protein	P29966	Myristoylated alanine-rich C-kinase substrate OS=Homo sapiens OX=9606 GN=MARCKS PE=1 SV=4	0	16.084	9	3	5	3	332	31.5	4.45	9.73	3	0	4.66782e+07	High	1
High	Master Protein	P41240	Tyrosine-protein kinase CSK OS=Homo sapiens OX=9606 GN=CSK PE=1 SV=1	0	26.074	21	8	11	8	450	50.7	7.06	15.54	8	0	4.65526e+07	High	1
High	Master Protein	P46781	40S ribosomal protein S9 OS=Homo sapiens OX=9606 GN=RPS9 PE=1 SV=3	0	15.72	30	7	10	7	194	22.6	10.65	16.84	7	0	46145845	High	1
High	Master Protein	A0A5H1ZRQ2	RNA helicase OS=Homo sapiens OX=9606 GN=DDX17 PE=1 SV=2	0	63.758	25	15	20	11	731	80.4	8.37	44.43	15	3	4.59066e+07	High	1
High	Master Protein	Q9H223	EH domain-containing protein 4 OS=Homo sapiens OX=9606 GN=EHD4 PE=1 SV=1	0	43.086	22	13	15	11	541	61.1	6.76	24.65	13	2	45576198	High	1
High	Master Protein	Q9NUD5	Zinc finger CCHC domain-containing protein 3 OS=Homo sapiens OX=9606 GN=ZCCHC3 PE=1 SV=2	0	48.868	34	12	17	12	403	43.5	8.53	29.71	12	0	4.5424e+07	High	1
High	Master Protein	Q8TEQ0	Sorting nexin-29 OS=Homo sapiens OX=9606 GN=SNX29 PE=1 SV=3	0	45.133	19	13	18	13	813	91.2	6.21	34.48	13	0	4.49021e+07	High	1
High	Master Protein	P07741	Adenine phosphoribosyltransferase OS=Homo sapiens OX=9606 GN=APRT PE=1 SV=2	0	18.437	27	4	5	4	180	19.6	6.02	14.14	4	0	4.45653e+07	High	1
High	Master Protein	P38606	V-type proton ATPase catalytic subunit A OS=Homo sapiens OX=9606 GN=ATP6V1A PE=1 SV=2	0	49.812	24	12	18	12	617	68.3	5.52	35.98	12	0	4.42669e+07	High	1
High	Master Protein	Q96L92	Sorting nexin-27 OS=Homo sapiens OX=9606 GN=SNX27 PE=1 SV=2	0	54.797	35	16	20	16	541	61.2	6.49	39.82	16	0	44059379	High	1
High	Master Protein	Q8TB61	Adenosine 3'-phospho 5'-phosphosulfate transporter 1 OS=Homo sapiens OX=9606 GN=SLC35B2 PE=1 SV=1	0	10.446	10	4	6	4	432	47.5	9.16	8.51	4	0	4.36044e+07	High	1
High	Master Protein	B1ALA9	Ribose-phosphate pyrophosphokinase 1 OS=Homo sapiens OX=9606 GN=PRPS1 PE=1 SV=2	0	34.934	28	8	14	3	285	31.4	6.86	29.44	8	5	4.35813e+07	High	1
High	Master Protein	P62805	Histone H4 OS=Homo sapiens OX=9606 GN=H4C16 PE=1 SV=2	0	15.707	42	4	5	4	103	11.4	11.36	9.7	4	0	4.33864e+07	High	1
High	Master Protein	C9JG97	Angio-associated migratory cell protein OS=Homo sapiens OX=9606 GN=AAMP PE=1 SV=1	0	34.132	18	5	5	5	415	44.7	4.61	19.13	5	0	43157918	High	1
High	Master Protein	P53618	Coatomer subunit beta OS=Homo sapiens OX=9606 GN=COPB1 PE=1 SV=3	0	68.167	22	14	16	14	953	107.1	6.05	36.93	14	0	43001283	High	1
High	Master Protein	P61026	Ras-related protein Rab-10 OS=Homo sapiens OX=9606 GN=RAB10 PE=1 SV=1	0	47.315	51	11	24	7	200	22.5	8.38	43.22	11	1	4.24348e+07	High	1
High	Master Protein	Q96A49	Synapse-associated protein 1 OS=Homo sapiens OX=9606 GN=SYAP1 PE=1 SV=1	0	76.325	32	13	18	13	352	39.9	4.53	42.42	13	0	4.22247e+07	High	1
High	Master Protein	A0JNW5	UHRF1-binding protein 1-like OS=Homo sapiens OX=9606 GN=UHRF1BP1L PE=1 SV=2	0	78.144	14	15	21	15	1464	164.1	6.32	49.1	15	0	41855581	High	1
High	Master Protein	Q9Y265	RuvB-like 1 OS=Homo sapiens OX=9606 GN=RUVBL1 PE=1 SV=1	0	74.778	32	11	13	11	456	50.2	6.42	42.96	11	0	4.16119e+07	High	1
High	Master Protein	J3KR23	IST1 homolog (Fragment) OS=Homo sapiens OX=9606 GN=IST1 PE=1 SV=1	0	10.053	11	4	8	4	289	31.2	4.75	12.85	4	0	4.16036e+07	High	1
High	Master Protein	O14908	PDZ domain-containing protein GIPC1 OS=Homo sapiens OX=9606 GN=GIPC1 PE=1 SV=2	0	35.489	24	7	11	7	333	36	6.28	25.74	7	0	4.14537e+07	High	1
High	Master Protein	Q9UMS4	Pre-mRNA-processing factor 19 OS=Homo sapiens OX=9606 GN=PRPF19 PE=1 SV=1	0	44.578	25	8	16	8	504	55.1	6.61	36.73	8	0	4.13767e+07	High	1
High	Master Protein	P20020	Plasma membrane calcium-transporting ATPase 1 OS=Homo sapiens OX=9606 GN=ATP2B1 PE=1 SV=4	0	51.843	13	12	17	5	1220	134.6	5.91	34.99	12	6	4.10167e+07	High	1
High	Master Protein	P63010	AP-2 complex subunit beta OS=Homo sapiens OX=9606 GN=AP2B1 PE=1 SV=1	0	57.636	20	17	21	6	937	104.5	5.38	36.6	17	9	4.09284e+07	High	1
High	Master Protein	C9J2Y9	DNA-directed RNA polymerase subunit beta OS=Homo sapiens OX=9606 GN=POLR2B PE=1 SV=2	0	66.805	15	17	23	17	1167	133	7.15	51.81	17	0	4.09247e+07	High	1
High	Master Protein	Q9NR30	Nucleolar RNA helicase 2 OS=Homo sapiens OX=9606 GN=DDX21 PE=1 SV=5	0	67.481	28	18	22	18	783	87.3	9.28	51.33	18	0	4.08831e+07	High	1
High	Master Protein	A0A0C4DFM1	Transmembrane 9 superfamily member OS=Homo sapiens OX=9606 GN=TM9SF4 PE=1 SV=1	0	42.092	18	9	11	9	625	72.5	6.65	28.57	9	0	4.06399e+07	High	1
High	Master Protein	O94973	AP-2 complex subunit alpha-2 OS=Homo sapiens OX=9606 GN=AP2A2 PE=1 SV=2	0	85.739	24	18	21	9	939	103.9	6.96	47.14	18	7	3.99463e+07	High	1
High	Master Protein	O00232	26S proteasome non-ATPase regulatory subunit 12 OS=Homo sapiens OX=9606 GN=PSMD12 PE=1 SV=3	0	8.848	10	4	4	4	456	52.9	7.65	1.78	4	0	3.99303e+07	High	1
High	Master Protein	P30086	Phosphatidylethanolamine-binding protein 1 OS=Homo sapiens OX=9606 GN=PEBP1 PE=1 SV=3	0	28.675	49	7	10	7	187	21	7.53	13.55	7	0	39543702	High	1
High	Master Protein	E5RI99	60S ribosomal protein L30 (Fragment) OS=Homo sapiens OX=9606 GN=RPL30 PE=1 SV=1	0	24.772	38	4	6	4	114	12.6	9.55	17	4	0	3.95297e+07	High	1
High	Master Protein	J3QQ67	60S ribosomal protein L18 (Fragment) OS=Homo sapiens OX=9606 GN=RPL18 PE=1 SV=1	0	17.266	32	5	7	5	190	21.8	11.72	20.17	5	0	39469634	High	1
High	Master Protein	O75083	WD repeat-containing protein 1 OS=Homo sapiens OX=9606 GN=WDR1 PE=1 SV=4	0	44.201	21	9	9	9	606	66.2	6.65	22.18	9	0	3.90537e+07	High	1
High	Master Protein	P00491	Purine nucleoside phosphorylase OS=Homo sapiens OX=9606 GN=PNP PE=1 SV=2	0	52.217	42	9	11	9	289	32.1	6.95	29.45	9	0	3.88784e+07	High	1
High	Master Protein	A0A3F2YNX0	Protein transport protein sec16 (Fragment) OS=Homo sapiens OX=9606 GN=SEC16A PE=1 SV=2	0	47.665	7	12	14	12	2146	229.9	5.67	30.16	12	0	38764156	High	1
High	Master Protein	P62753	40S ribosomal protein S6 OS=Homo sapiens OX=9606 GN=RPS6 PE=1 SV=1	0	27.318	20	7	10	7	249	28.7	10.84	14.25	7	0	3.87513e+07	High	1
High	Master Protein	Q01518	Adenylyl cyclase-associated protein 1 OS=Homo sapiens OX=9606 GN=CAP1 PE=1 SV=5	0	21.648	20	8	9	8	475	51.9	8.06	17.37	8	0	3.87277e+07	High	1
High	Master Protein	A0A7I2V5M5	Nucleolin OS=Homo sapiens OX=9606 GN=NCL PE=1 SV=1	0	46.617	19	11	13	11	672	73.6	4.58	27.22	11	0	3.86979e+07	High	1
High	Master Protein	A0A5F9ZHR7	Lysosomal acid phosphatase OS=Homo sapiens OX=9606 GN=ACP2 PE=1 SV=1	0	14.439	11	5	11	5	434	49.4	6.74	13.89	5	0	3.86658e+07	High	1
High	Master Protein	P61981	14-3-3 protein gamma OS=Homo sapiens OX=9606 GN=YWHAG PE=1 SV=2	0	31.803	32	9	19	5	247	28.3	4.89	45.74	9	2	3.86544e+07	High	1
High	Master Protein	A6NLN1	Polypyrimidine tract-binding protein 1 OS=Homo sapiens OX=9606 GN=PTBP1 PE=1 SV=4	0	44.131	22	8	8	8	527	56.5	9.38	23.86	8	0	3.84307e+07	High	1
High	Master Protein	P38919	Eukaryotic initiation factor 4A-III OS=Homo sapiens OX=9606 GN=EIF4A3 PE=1 SV=4	0	62.506	27	15	26	11	411	46.8	6.73	63.5	15	0	3.84256e+07	High	1
High	Master Protein	A0A494C1L5	Lipopolysaccharide-responsive and beige-like anchor protein OS=Homo sapiens OX=9606 GN=LRBA PE=1 SV=1	0	69.642	9	21	24	19	2852	317.6	5.57	39	21	2	3.83924e+07	High	1
High	Master Protein	O95757	Heat shock 70 kDa protein 4L OS=Homo sapiens OX=9606 GN=HSPA4L PE=1 SV=3	0	62.059	22	15	19	14	839	94.5	5.88	44.35	15	0	3.83793e+07	High	1
High	Master Protein	Q14444	Caprin-1 OS=Homo sapiens OX=9606 GN=CAPRIN1 PE=1 SV=2	0	32.01	10	7	11	7	709	78.3	5.25	25.34	7	0	38304101	High	1
High	Master Protein	P62280	40S ribosomal protein S11 OS=Homo sapiens OX=9606 GN=RPS11 PE=1 SV=3	0	12.088	23	4	5	4	158	18.4	10.3	12.12	4	0	3.77623e+07	High	1
High	Master Protein	Q9Y6M1	Insulin-like growth factor 2 mRNA-binding protein 2 OS=Homo sapiens OX=9606 GN=IGF2BP2 PE=1 SV=2	0	39.955	21	10	13	10	599	66.1	8.46	18.56	10	0	3.76846e+07	High	1
High	Master Protein	O15118	NPC intracellular cholesterol transporter 1 OS=Homo sapiens OX=9606 GN=NPC1 PE=1 SV=2	0	56.105	12	14	18	14	1278	142.1	5.36	40.34	14	0	3.76313e+07	High	1
High	Master Protein	A0A087X0W8	Transcription factor p65 OS=Homo sapiens OX=9606 GN=RELA PE=1 SV=1	0	33.298	22	9	11	9	448	49.5	7.4	19.51	9	0	37310138	High	1
High	Master Protein	Q9H2G9	Golgin-45 OS=Homo sapiens OX=9606 GN=BLZF1 PE=1 SV=2	0	80.117	46	13	17	13	400	44.9	8.54	50.69	13	0	3.73043e+07	High	1
High	Master Protein	P48444	Coatomer subunit delta OS=Homo sapiens OX=9606 GN=ARCN1 PE=1 SV=1	0	37.984	21	11	14	11	511	57.2	6.21	26.52	11	0	37189947	High	1
High	Master Protein	A0A087WYT3	Prostaglandin E synthase 3 OS=Homo sapiens OX=9606 GN=PTGES3 PE=1 SV=1	0	14.253	24	3	3	3	164	19.1	4.55	5.88	3	0	3.70835e+07	High	1
High	Master Protein	P11166	Solute carrier family 2, facilitated glucose transporter member 1 OS=Homo sapiens OX=9606 GN=SLC2A1 PE=1 SV=2	0	11.291	9	4	5	4	492	54	8.72	9.3	4	0	3.70061e+07	High	1
High	Master Protein	P60866	40S ribosomal protein S20 OS=Homo sapiens OX=9606 GN=RPS20 PE=1 SV=1	0	15.565	29	4	5	4	119	13.4	9.94	9.43	4	0	3.68874e+07	High	1
High	Master Protein	P00492	Hypoxanthine-guanine phosphoribosyltransferase OS=Homo sapiens OX=9606 GN=HPRT1 PE=1 SV=2	0	23.525	29	6	8	6	218	24.6	6.68	17.36	6	0	36861016	High	1
High	Master Protein	Q13263	Transcription intermediary factor 1-beta OS=Homo sapiens OX=9606 GN=TRIM28 PE=1 SV=5	0	38.396	14	11	12	11	835	88.5	5.77	18.09	11	0	3.66238e+07	High	1
High	Master Protein	O43303	Centriolar coiled-coil protein of 110 kDa OS=Homo sapiens OX=9606 GN=CCP110 PE=1 SV=3	0	39.857	11	8	9	8	1012	113.4	8.65	19.12	8	0	3.64187e+07	High	1
High	Master Protein	P62873	Guanine nucleotide-binding protein G(I)/G(S)/G(T) subunit beta-1 OS=Homo sapiens OX=9606 GN=GNB1 PE=1 SV=3	0	38.37	23	6	12	3	340	37.4	6	26.81	6	0	35971679	High	1
High	Master Protein	Q92542	Nicastrin OS=Homo sapiens OX=9606 GN=NCSTN PE=1 SV=2	0	20.491	9	7	12	7	709	78.4	5.99	19.36	7	0	3.59323e+07	High	1
High	Master Protein	Q8NFH3	Nucleoporin Nup43 OS=Homo sapiens OX=9606 GN=NUP43 PE=1 SV=1	0	50.667	26	8	16	8	380	42.1	5.63	39.04	8	0	3.58289e+07	High	1
High	Master Protein	Q8TEV9	Guanine nucleotide exchange protein SMCR8 OS=Homo sapiens OX=9606 GN=SMCR8 PE=1 SV=2	0	57.303	19	14	15	14	937	105	5.58	28.92	14	0	3.5118e+07	High	1
High	Master Protein	A0A7P0TA97	Protein disulfide-isomerase OS=Homo sapiens OX=9606 GN=P4HB PE=1 SV=1	0	39.671	22	10	11	10	479	53.5	5.6	26.78	10	0	3.49373e+07	High	1
High	Master Protein	E9PK25	Cofilin-1 OS=Homo sapiens OX=9606 GN=CFL1 PE=1 SV=1	0	49.608	48	9	19	6	204	22.7	8.34	24.03	9	2	3.47751e+07	High	1
High	Master Protein	Q9H2H9	Sodium-coupled neutral amino acid symporter 1 OS=Homo sapiens OX=9606 GN=SLC38A1 PE=1 SV=1	0	10.397	7	4	4	4	487	54	7.02	7.06	4	0	3.45018e+07	High	1
High	Master Protein	I1E4Y6	GRB10-interacting GYF protein 2 OS=Homo sapiens OX=9606 GN=GIGYF2 PE=1 SV=1	0	57.294	12	12	18	12	1321	152.4	5.6	30.45	12	0	3.44141e+07	High	1
High	Master Protein	P36873	Serine/threonine-protein phosphatase PP1-gamma catalytic subunit OS=Homo sapiens OX=9606 GN=PPP1CC PE=1 SV=1	0	112.007	51	15	40	1	323	37	6.54	110.25	15	0	34411118	High	1
High	Master Protein	Q14008	Cytoskeleton-associated protein 5 OS=Homo sapiens OX=9606 GN=CKAP5 PE=1 SV=3	0	43.163	7	13	13	13	2032	225.4	7.8	21.46	13	0	3.44027e+07	High	1
High	Master Protein	P30050	60S ribosomal protein L12 OS=Homo sapiens OX=9606 GN=RPL12 PE=1 SV=1	0	39.434	59	7	11	7	165	17.8	9.42	31.65	7	0	3.4281e+07	High	1
High	Master Protein	Q5JZH3	Sorting nexin-21 OS=Homo sapiens OX=9606 GN=SNX21 PE=1 SV=1	0	4.831	7	2	2	2	364	40.4	5.16	1.8	2	0	3.41744e+07	High	1
High	Master Protein	P47813	Eukaryotic translation initiation factor 1A, X-chromosomal OS=Homo sapiens OX=9606 GN=EIF1AX PE=1 SV=2	0	25.692	34	6	6	6	144	16.5	5.24	15.81	6	0	3.40398e+07	High	1
High	Master Protein	P16152	Carbonyl reductase [NADPH] 1 OS=Homo sapiens OX=9606 GN=CBR1 PE=1 SV=3	0	53.415	47	9	10	9	277	30.4	8.32	28.3	9	0	3.39644e+07	High	1
High	Master Protein	O00186	Syntaxin-binding protein 3 OS=Homo sapiens OX=9606 GN=STXBP3 PE=1 SV=2	0	50.063	20	11	16	11	592	67.7	7.8	33.6	11	0	3.38277e+07	High	1
High	Master Protein	P08697	Alpha-2-antiplasmin OS=Homo sapiens OX=9606 GN=SERPINF2 PE=1 SV=3	0	5.702	2	1	4	1	491	54.5	6.29	5.51	1	0	3.38032e+07	High	1
High	Master Protein	Q14247	Src substrate cortactin OS=Homo sapiens OX=9606 GN=CTTN PE=1 SV=2	0	33.374	20	9	13	9	550	61.5	5.4	22.37	9	0	3.37987e+07	High	1
High	Master Protein	Q9UN37	Vacuolar protein sorting-associated protein 4A OS=Homo sapiens OX=9606 GN=VPS4A PE=1 SV=1	0	36.774	24	10	11	7	437	48.9	7.8	23.31	10	2	3.37362e+07	High	1
High	Master Protein	Q9NR50	Translation initiation factor eIF-2B subunit gamma OS=Homo sapiens OX=9606 GN=EIF2B3 PE=1 SV=1	0	45.023	29	9	16	9	452	50.2	6.47	31.43	9	0	3.35898e+07	High	1
High	Master Protein	E9PC52	Histone-binding protein RBBP7 OS=Homo sapiens OX=9606 GN=RBBP7 PE=1 SV=1	0	32.928	15	7	9	2	416	46.9	5.07	17.38	7	5	3.34086e+07	High	1
High	Master Protein	P31948	Stress-induced-phosphoprotein 1 OS=Homo sapiens OX=9606 GN=STIP1 PE=1 SV=1	0	55.827	27	14	17	14	543	62.6	6.8	35.39	14	0	3.34045e+07	High	1
High	Master Protein	Q6P2H3	Centrosomal protein of 85 kDa OS=Homo sapiens OX=9606 GN=CEP85 PE=1 SV=1	0	25.118	10	7	10	7	762	85.6	6	17.85	7	0	3.31315e+07	High	1
High	Master Protein	F5GYJ8	Ubiquitinyl hydrolase 1 OS=Homo sapiens OX=9606 GN=OTUB1 PE=1 SV=1	0	29.001	21	5	8	5	286	32.3	4.96	24.99	5	0	3.31179e+07	High	1
High	Master Protein	Q96HY3	CALM1 protein OS=Homo sapiens OX=9606 GN=CALM2 PE=1 SV=1	0	15.392	45	3	4	3	113	12.9	4.26	12.27	3	0	3.3042e+07	High	1
High	Master Protein	Q7L2H7	Eukaryotic translation initiation factor 3 subunit M OS=Homo sapiens OX=9606 GN=EIF3M PE=1 SV=1	0	64.172	24	10	13	10	374	42.5	5.63	40.52	10	0	3.30142e+07	High	1
High	Master Protein	O00231	26S proteasome non-ATPase regulatory subunit 11 OS=Homo sapiens OX=9606 GN=PSMD11 PE=1 SV=3	0	31.246	23	10	14	10	422	47.4	6.48	22.32	10	0	3.25746e+07	High	1
High	Master Protein	P37198	Nuclear pore glycoprotein p62 OS=Homo sapiens OX=9606 GN=NUP62 PE=1 SV=3	0	47.602	18	7	9	7	522	53.2	5.31	24.52	7	0	3.257e+07	High	1
High	Master Protein	Q15813	Tubulin-specific chaperone E OS=Homo sapiens OX=9606 GN=TBCE PE=1 SV=1	0	51.49	33	14	17	14	527	59.3	6.76	32.19	14	0	3.22076e+07	High	1
High	Master Protein	F5H4N6	Glutamate receptor-interacting protein 1 (Fragment) OS=Homo sapiens OX=9606 GN=GRIP1 PE=1 SV=1	0	38.662	15	12	13	12	1056	114	6.01	27.15	12	0	3.20901e+07	High	1
High	Master Protein	P14618	Pyruvate kinase PKM OS=Homo sapiens OX=9606 GN=PKM PE=1 SV=4	0	214.682	60	29	56	1	531	57.9	7.84	163.67	29	0	32026050	High	1
High	Master Protein	P62820	Ras-related protein Rab-1A OS=Homo sapiens OX=9606 GN=RAB1A PE=1 SV=3	0	71.628	62	13	19	5	205	22.7	6.21	54.89	13	0	3.19652e+07	High	1
High	Master Protein	Q9H4A4	Aminopeptidase B OS=Homo sapiens OX=9606 GN=RNPEP PE=1 SV=2	0	55.853	25	12	14	12	650	72.5	5.74	30.27	12	0	3.16232e+07	High	1
High	Master Protein	Q15645	Pachytene checkpoint protein 2 homolog OS=Homo sapiens OX=9606 GN=TRIP13 PE=1 SV=2	0	29.272	18	7	12	7	432	48.5	6.09	24.3	7	0	31623053	High	1
High	Master Protein	Q13200	26S proteasome non-ATPase regulatory subunit 2 OS=Homo sapiens OX=9606 GN=PSMD2 PE=1 SV=3	0	33.126	13	9	11	9	908	100.1	5.2	17.47	9	0	3.13388e+07	High	1
High	Master Protein	Q96I24	Far upstream element-binding protein 3 OS=Homo sapiens OX=9606 GN=FUBP3 PE=1 SV=2	0	60.092	28	11	11	11	572	61.6	8.38	34.82	11	0	3.12351e+07	High	1
High	Master Protein	O75347	Tubulin-specific chaperone A OS=Homo sapiens OX=9606 GN=TBCA PE=1 SV=3	0	49.733	54	8	16	8	108	12.8	5.29	36.93	8	0	3.09553e+07	High	1
High	Master Protein	P01023	Alpha-2-macroglobulin OS=Homo sapiens OX=9606 GN=A2M PE=1 SV=3	0	12.451	3	4	6	2	1474	163.2	6.46	10.73	4	2	3.08639e+07	High	1
High	Master Protein	Q5W0B1	ORC ubiquitin ligase 1 OS=Homo sapiens OX=9606 GN=OBI1 PE=1 SV=1	0	40.733	21	12	18	12	726	81.1	5.72	38.01	12	0	3.08077e+07	High	1
High	Master Protein	A0A0C4DG33	Peroxin-1 OS=Homo sapiens OX=9606 GN=PEX1 PE=1 SV=1	0	26.956	9	9	15	9	1226	136.5	6.47	12.78	9	0	3.07499e+07	High	1
High	Master Protein	Q8NFH4	Nucleoporin Nup37 OS=Homo sapiens OX=9606 GN=NUP37 PE=1 SV=1	0	29.429	24	6	8	6	326	36.7	5.92	17.91	6	0	3.05725e+07	High	1
High	Master Protein	Q9P2G1	Ankyrin repeat and IBR domain-containing protein 1 OS=Homo sapiens OX=9606 GN=ANKIB1 PE=1 SV=3	0	7.605	4	3	4	3	1089	121.9	5.11	6.29	3	0	3.04706e+07	High	1
High	Master Protein	P52907	F-actin-capping protein subunit alpha-1 OS=Homo sapiens OX=9606 GN=CAPZA1 PE=1 SV=3	0	28.594	22	4	6	3	286	32.9	5.69	21.06	4	1	30443550	High	1
High	Master Protein	Q9NP72	Ras-related protein Rab-18 OS=Homo sapiens OX=9606 GN=RAB18 PE=1 SV=1	0	14.7	22	4	5	4	206	23	5.24	7.85	4	0	3.03896e+07	High	1
High	Master Protein	P13010	X-ray repair cross-complementing protein 5 OS=Homo sapiens OX=9606 GN=XRCC5 PE=1 SV=3	0	36.968	16	10	12	10	732	82.7	5.81	29.74	10	0	3.03654e+07	High	1
High	Master Protein	Q96D09	G-protein coupled receptor-associated sorting protein 2 OS=Homo sapiens OX=9606 GN=GPRASP2 PE=1 SV=1	0	24.919	10	7	8	7	838	93.7	5.01	22.07	7	0	3.03428e+07	High	1
High	Master Protein	P19823	Inter-alpha-trypsin inhibitor heavy chain H2 OS=Homo sapiens OX=9606 GN=ITIH2 PE=1 SV=2	0	20.149	5	4	5	4	946	106.4	6.86	9.46	4	0	30283361	High	1
High	Master Protein	P62140	Serine/threonine-protein phosphatase PP1-beta catalytic subunit OS=Homo sapiens OX=9606 GN=PPP1CB PE=1 SV=3	0	114.851	55	15	34	4	327	37.2	6.19	100.54	15	0	3.02127e+07	High	1
High	Master Protein	O95433	Activator of 90 kDa heat shock protein ATPase homolog 1 OS=Homo sapiens OX=9606 GN=AHSA1 PE=1 SV=1	0	33.479	19	6	10	6	338	38.3	5.53	21.94	6	0	3.00548e+07	High	1
High	Master Protein	A0A3B3ITK7	Phosphoglucomutase-1 OS=Homo sapiens OX=9606 GN=PGM1 PE=1 SV=1	0	51.58	24	12	12	12	584	63.9	6.76	25.49	12	0	2.97792e+07	High	1
High	Master Protein	O43657	Tetraspanin-6 OS=Homo sapiens OX=9606 GN=TSPAN6 PE=1 SV=1	0	10.787	14	3	4	3	245	27.5	8.1	8.86	3	0	2.97658e+07	High	1
High	Master Protein	C9JZR2	Catenin delta-1 OS=Homo sapiens OX=9606 GN=CTNND1 PE=1 SV=2	0	48.362	17	13	16	13	938	104.8	6.87	26.75	13	0	2.97352e+07	High	1
High	Master Protein	Q9Y4R8	Telomere length regulation protein TEL2 homolog OS=Homo sapiens OX=9606 GN=TELO2 PE=1 SV=2	0	35.536	16	12	14	12	837	91.7	5.76	24.87	12	0	2.97309e+07	High	1
High	Master Protein	H0Y8C6	Importin-5 (Fragment) OS=Homo sapiens OX=9606 GN=IPO5 PE=1 SV=1	0	37.456	9	8	10	8	1099	123.8	5.06	23.89	8	0	29704633	High	1
High	Master Protein	Q86SF2	N-acetylgalactosaminyltransferase 7 OS=Homo sapiens OX=9606 GN=GALNT7 PE=1 SV=1	0	35.95	16	10	14	10	657	75.3	7.11	29.07	10	0	2.96357e+07	High	1
High	Master Protein	Q7L576	Cytoplasmic FMR1-interacting protein 1 OS=Homo sapiens OX=9606 GN=CYFIP1 PE=1 SV=1	0	51.736	14	16	19	11	1253	145.1	6.9	28.53	16	5	2.95458e+07	High	1
High	Master Protein	P04899	Guanine nucleotide-binding protein G(i) subunit alpha-2 OS=Homo sapiens OX=9606 GN=GNAI2 PE=1 SV=3	0	43.5	31	8	9	4	355	40.4	5.54	25.58	8	3	2.93847e+07	High	1
High	Master Protein	A0A1W2PQR6	Lysosome membrane protein 2 OS=Homo sapiens OX=9606 GN=SCARB2 PE=1 SV=1	0	22.712	21	7	8	7	449	51	5.16	17.24	7	0	2.9156e+07	High	1
High	Master Protein	B4DZG7	ADP-ribosylation factor-like protein 1 OS=Homo sapiens OX=9606 GN=ARL1 PE=1 SV=1	0	5.928	19	2	3	2	135	15.4	5.34	7.14	2	0	28888725	High	1
High	Master Protein	P18085	ADP-ribosylation factor 4 OS=Homo sapiens OX=9606 GN=ARF4 PE=1 SV=3	0	53.088	52	6	15	3	180	20.5	7.14	42.36	6	0	2.8877e+07	High	1
High	Master Protein	Q96C19	EF-hand domain-containing protein D2 OS=Homo sapiens OX=9606 GN=EFHD2 PE=1 SV=1	0	19.091	18	4	4	4	240	26.7	5.2	10.86	4	0	28799801	High	1
High	Master Protein	Q9H4A6	Golgi phosphoprotein 3 OS=Homo sapiens OX=9606 GN=GOLPH3 PE=1 SV=1	0	33.17	24	6	8	6	298	33.8	6.44	19.37	6	0	2.87768e+07	High	1
High	Master Protein	Q5W0H4	Translationally-controlled tumor protein OS=Homo sapiens OX=9606 GN=TPT1 PE=1 SV=1	0	37.382	34	6	13	6	188	21.5	5.49	38.07	6	0	28742364	High	1
High	Master Protein	P49770	Translation initiation factor eIF-2B subunit beta OS=Homo sapiens OX=9606 GN=EIF2B2 PE=1 SV=3	0	3.368	6	2	2	2	351	39	6.16	1.8	2	0	2.86458e+07	High	1
High	Master Protein	Q8IUW3	Spermatogenesis-associated protein 2-like protein OS=Homo sapiens OX=9606 GN=SPATA2L PE=1 SV=1	0	9.106	6	2	2	2	424	46.1	5.52	5.01	2	0	2.86112e+07	High	1
High	Master Protein	Q04760	Lactoylglutathione lyase OS=Homo sapiens OX=9606 GN=GLO1 PE=1 SV=4	0	13.628	21	4	6	4	184	20.8	5.31	9.62	4	0	2.84384e+07	High	1
High	Master Protein	P60953	Cell division control protein 42 homolog OS=Homo sapiens OX=9606 GN=CDC42 PE=1 SV=2	0	17.86	34	5	6	4	191	21.2	6.55	15.84	5	0	2.84369e+07	High	1
High	Master Protein	A5YKK6	CCR4-NOT transcription complex subunit 1 OS=Homo sapiens OX=9606 GN=CNOT1 PE=1 SV=2	0	44.868	7	17	21	17	2376	266.8	7.11	26.25	17	0	2.84033e+07	High	1
High	Master Protein	E9PK47	Alpha-1,4 glucan phosphorylase OS=Homo sapiens OX=9606 GN=PYGL PE=1 SV=1	0	49.834	17	13	17	11	819	94	7.31	25.89	13	2	2.82802e+07	High	1
High	Master Protein	Q96GA3	Protein LTV1 homolog OS=Homo sapiens OX=9606 GN=LTV1 PE=1 SV=1	0	31.248	18	7	9	7	475	54.8	4.91	23.72	7	0	2.82592e+07	High	1
High	Master Protein	P34931	Heat shock 70 kDa protein 1-like OS=Homo sapiens OX=9606 GN=HSPA1L PE=1 SV=2	0	92.599	27	14	42	3	641	70.3	6.02	94.18	14	0	2.81333e+07	High	1
High	Master Protein	E9PBS1	Bifunctional phosphoribosylaminoimidazole carboxylase/phosphoribosylaminoimidazole succinocarboxamide synthetase (Fragment) OS=Homo sapiens OX=9606 GN=PAICS PE=1 SV=1	0	32.363	23	7	9	7	413	45.6	6.68	23.31	7	0	2.81253e+07	High	1
High	Master Protein	Q9HB71	Calcyclin-binding protein OS=Homo sapiens OX=9606 GN=CACYBP PE=1 SV=2	0	48.769	42	9	10	9	228	26.2	8.25	23.98	9	0	2.79087e+07	High	1
High	Master Protein	Q10469	Alpha-1,6-mannosyl-glycoprotein 2-beta-N-acetylglucosaminyltransferase OS=Homo sapiens OX=9606 GN=MGAT2 PE=1 SV=1	0	45.017	28	10	16	10	447	51.5	8.76	26.45	10	0	2.78577e+07	High	1
High	Master Protein	B3KS98	Eukaryotic translation initiation factor 3 subunit H OS=Homo sapiens OX=9606 GN=EIF3H PE=1 SV=1	0	25.019	22	7	11	7	366	41.6	7.33	20.24	7	0	2.77568e+07	High	1
High	Master Protein	B8ZZS0	BET1-like protein OS=Homo sapiens OX=9606 GN=BET1L PE=1 SV=1	0	15.229	21	4	12	4	152	17.1	8.88	28.78	4	0	2.77305e+07	High	1
High	Master Protein	P49411	Elongation factor Tu, mitochondrial OS=Homo sapiens OX=9606 GN=TUFM PE=1 SV=2	0.002	3.048	2	1	11	1	452	49.5	7.61	16.24	1	0	2.74026e+07	High	1
High	Master Protein	P61978	Heterogeneous nuclear ribonucleoprotein K OS=Homo sapiens OX=9606 GN=HNRNPK PE=1 SV=1	0	22.615	16	6	7	6	463	50.9	5.54	16.72	6	0	2.72471e+07	High	1
High	Master Protein	P46940	Ras GTPase-activating-like protein IQGAP1 OS=Homo sapiens OX=9606 GN=IQGAP1 PE=1 SV=1	0	62.926	13	18	23	18	1657	189.1	6.48	37.34	18	0	2.71596e+07	High	1
High	Master Protein	Q99808	Equilibrative nucleoside transporter 1 OS=Homo sapiens OX=9606 GN=SLC29A1 PE=1 SV=3	0	19.692	9	4	6	4	456	50.2	8.29	14.5	4	0	2.71551e+07	High	1
High	Master Protein	P36507	Dual specificity mitogen-activated protein kinase kinase 2 OS=Homo sapiens OX=9606 GN=MAP2K2 PE=1 SV=1	0	31.276	31	9	11	7	400	44.4	6.55	19.28	9	2	2.69934e+07	High	1
High	Master Protein	A0A087X295	WD repeat-containing protein 6 OS=Homo sapiens OX=9606 GN=WDR6 PE=1 SV=1	0	37.637	11	10	10	10	1151	124.9	6.92	22.85	10	0	2.68996e+07	High	1
High	Master Protein	B4DY09	Interleukin enhancer-binding factor 2 OS=Homo sapiens OX=9606 GN=ILF2 PE=1 SV=1	0	31.977	20	5	5	5	352	38.9	4.94	14.14	5	0	2.68843e+07	High	1
High	Master Protein	P62495	Eukaryotic peptide chain release factor subunit 1 OS=Homo sapiens OX=9606 GN=ETF1 PE=1 SV=3	0	43.072	31	10	12	10	437	49	5.71	22.49	10	0	2.68642e+07	High	1
High	Master Protein	Q99961	Endophilin-A2 OS=Homo sapiens OX=9606 GN=SH3GL1 PE=1 SV=1	0	7.415	10	4	4	4	368	41.5	5.43	6.82	4	0	2.68247e+07	High	1
High	Master Protein	O60763	General vesicular transport factor p115 OS=Homo sapiens OX=9606 GN=USO1 PE=1 SV=2	0	40.647	13	11	12	11	962	107.8	4.91	28	11	0	2.67711e+07	High	1
High	Master Protein	O14828	Secretory carrier-associated membrane protein 3 OS=Homo sapiens OX=9606 GN=SCAMP3 PE=1 SV=3	0	43.397	30	8	9	8	347	38.3	7.64	23.98	8	0	2.66812e+07	High	1
High	Master Protein	Q6P158	Putative ATP-dependent RNA helicase DHX57 OS=Homo sapiens OX=9606 GN=DHX57 PE=1 SV=2	0	66.676	15	18	23	17	1386	155.5	7.71	43.4	18	0	2.66084e+07	High	1
High	Master Protein	Q9NUU7	ATP-dependent RNA helicase DDX19A OS=Homo sapiens OX=9606 GN=DDX19A PE=1 SV=1	0	67.824	32	12	19	12	478	53.9	6.58	43.75	12	0	2.65079e+07	High	1
High	Master Protein	P61224	Ras-related protein Rap-1b OS=Homo sapiens OX=9606 GN=RAP1B PE=1 SV=1	0	25.833	41	7	13	2	184	20.8	5.78	24.95	7	5	2.64805e+07	High	1
High	Master Protein	P62829	60S ribosomal protein L23 OS=Homo sapiens OX=9606 GN=RPL23 PE=1 SV=1	0	20.26	38	4	6	4	140	14.9	10.51	14.59	4	0	2.64356e+07	High	1
High	Master Protein	A0A5K1VW95	Malate dehydrogenase OS=Homo sapiens OX=9606 GN=MDH1 PE=1 SV=1	0	25.269	25	7	8	7	353	38.6	7.3	11.16	7	0	2.63884e+07	High	1
High	Master Protein	I3L0A0	HCG2044781 OS=Homo sapiens OX=9606 GN=PEDS1-UBE2V1 PE=1 SV=1	0	14.254	14	5	7	2	370	42.2	6.71	11.27	5	3	26346739	High	1
High	Master Protein	Q13643	Four and a half LIM domains protein 3 OS=Homo sapiens OX=9606 GN=FHL3 PE=1 SV=4	0	14.14	15	5	8	5	280	31.2	6.2	12.63	5	0	2.63317e+07	High	1
High	Master Protein	H0Y4R1	Inosine-5'-monophosphate dehydrogenase OS=Homo sapiens OX=9606 GN=IMPDH2 PE=1 SV=2	0	24.229	16	7	10	7	538	58.3	7.27	28.74	7	0	2.63269e+07	High	1
High	Master Protein	A0A1W2PNX8	Protein unc-45 homolog A OS=Homo sapiens OX=9606 GN=UNC45A PE=1 SV=1	0	14.406	4	5	8	5	1084	118.3	6.71	11.5	5	0	2.62446e+07	High	1
High	Master Protein	P26373	60S ribosomal protein L13 OS=Homo sapiens OX=9606 GN=RPL13 PE=1 SV=4	0	18.064	20	5	10	5	211	24.2	11.65	15.81	5	0	2.6074e+07	High	1
High	Master Protein	Q04917	14-3-3 protein eta OS=Homo sapiens OX=9606 GN=YWHAH PE=1 SV=4	0	49.43	38	10	16	8	246	28.2	4.84	34.99	10	0	2.60115e+07	High	1
High	Master Protein	P50914	60S ribosomal protein L14 OS=Homo sapiens OX=9606 GN=RPL14 PE=1 SV=4	0	16.402	20	4	7	4	215	23.4	10.93	16.31	4	0	2.59846e+07	High	1
High	Master Protein	O14966	Ras-related protein Rab-7L1 OS=Homo sapiens OX=9606 GN=RAB29 PE=1 SV=1	0	19.704	33	6	10	5	203	23.1	7.18	22.18	6	1	2.59276e+07	High	1
High	Master Protein	Q12846	Syntaxin-4 OS=Homo sapiens OX=9606 GN=STX4 PE=1 SV=2	0	21.261	17	5	6	5	297	34.2	6.28	17.07	5	0	2.58813e+07	High	1
High	Master Protein	P51148	Ras-related protein Rab-5C OS=Homo sapiens OX=9606 GN=RAB5C PE=1 SV=2	0	29.915	33	6	10	3	216	23.5	8.41	28.83	6	0	2.58028e+07	High	1
High	Master Protein	B0QZ18	Copine-1 OS=Homo sapiens OX=9606 GN=CPNE1 PE=1 SV=1	0	35.337	15	7	10	7	542	59.7	6.04	26.55	7	0	2.5659e+07	High	1
High	Master Protein	A0A286YFF8	Protein MON2 homolog OS=Homo sapiens OX=9606 GN=MON2 PE=1 SV=1	0	39.715	7	12	13	12	1718	190.4	6.1	32.31	12	0	2.56282e+07	High	1
High	Master Protein	P21283	V-type proton ATPase subunit C 1 OS=Homo sapiens OX=9606 GN=ATP6V1C1 PE=1 SV=4	0	8.849	11	5	5	5	382	43.9	7.46	5.17	5	0	2.55826e+07	High	1
High	Master Protein	O60512	Beta-1,4-galactosyltransferase 3 OS=Homo sapiens OX=9606 GN=B4GALT3 PE=1 SV=2	0	13.285	10	4	5	4	393	43.9	9.25	8.78	4	0	2.55522e+07	High	1
High	Master Protein	A0A7P0Z436	WD repeat-containing protein 62 OS=Homo sapiens OX=9606 GN=WDR62 PE=1 SV=1	0	54.778	10	12	14	12	1406	153	5.82	34.88	12	0	2.55145e+07	High	1
High	Master Protein	Q15393	Splicing factor 3B subunit 3 OS=Homo sapiens OX=9606 GN=SF3B3 PE=1 SV=4	0	37.643	8	8	8	8	1217	135.5	5.26	19.13	8	0	25372795	High	1
High	Master Protein	H0YNE9	Ras-related protein Rab-8B (Fragment) OS=Homo sapiens OX=9606 GN=RAB8B PE=1 SV=1	0	23.165	35	8	13	2	188	21.9	8.48	17.07	8	2	2.5323e+07	High	1
High	Master Protein	H0YDT6	Eukaryotic translation initiation factor 3 subunit F OS=Homo sapiens OX=9606 GN=EIF3F PE=1 SV=2	0	33.686	22	7	8	7	359	37.7	6.06	21.34	7	0	25314624	High	1
High	Master Protein	Q2M389	WASH complex subunit 4 OS=Homo sapiens OX=9606 GN=WASHC4 PE=1 SV=2	0	39.917	11	11	11	11	1173	136.3	7.44	19.86	11	0	2.52873e+07	High	1
High	Master Protein	H3BLV9	SRSF protein kinase 1 (Fragment) OS=Homo sapiens OX=9606 GN=SRPK1 PE=1 SV=1	0	53.543	16	10	18	10	671	76	6.28	36.98	10	0	2.5258e+07	High	1
High	Master Protein	Q14126	Desmoglein-2 OS=Homo sapiens OX=9606 GN=DSG2 PE=1 SV=2	0	33.577	10	9	15	9	1118	122.2	5.24	22	9	0	2.52474e+07	High	1
High	Master Protein	A0A7I2V5S2	Nucleophosmin OS=Homo sapiens OX=9606 GN=NPM1 PE=1 SV=1	0	34.065	22	4	5	4	305	33.9	4.82	15.75	4	0	2.52382e+07	High	1
High	Master Protein	P42771	Cyclin-dependent kinase inhibitor 2A OS=Homo sapiens OX=9606 GN=CDKN2A PE=1 SV=2	0	29.775	32	5	5	5	156	16.5	5.81	13.55	5	0	2.52262e+07	High	1
High	Master Protein	P19784	Casein kinase II subunit alpha' OS=Homo sapiens OX=9606 GN=CSNK2A2 PE=1 SV=1	0	51.483	35	9	13	9	350	41.2	8.56	28.51	9	0	2.51891e+07	High	1
High	Master Protein	Q9NSD9	Phenylalanine--tRNA ligase beta subunit OS=Homo sapiens OX=9606 GN=FARSB PE=1 SV=3	0	25.591	14	8	12	8	589	66.1	6.84	21.98	8	0	2.51845e+07	High	1
High	Master Protein	P14923	Junction plakoglobin OS=Homo sapiens OX=9606 GN=JUP PE=1 SV=3	0	44.267	17	13	17	10	745	81.7	6.14	34.64	13	0	2.51469e+07	High	1
High	Master Protein	Q5VVC8	60S ribosomal protein L11 OS=Homo sapiens OX=9606 GN=RPL11 PE=1 SV=2	0	5.069	10	2	2	2	167	19	9.8	4.06	2	0	2.50781e+07	High	1
High	Master Protein	Q9NXC5	GATOR complex protein MIOS OS=Homo sapiens OX=9606 GN=MIOS PE=1 SV=2	0	10.835	4	3	3	3	875	98.5	6.73	8.05	3	0	2.49292e+07	High	1
High	Master Protein	Q9H000	E3 ubiquitin-protein ligase makorin-2 OS=Homo sapiens OX=9606 GN=MKRN2 PE=1 SV=2	0	45.36	27	10	11	10	416	46.9	7.61	26.56	10	0	2.48385e+07	High	1
High	Master Protein	Q86YQ8	Copine-8 OS=Homo sapiens OX=9606 GN=CPNE8 PE=1 SV=2	0	52.216	25	11	19	10	564	63.1	5.96	36.07	11	0	2.48248e+07	High	1
High	Master Protein	A0A7P0TB45	Peptidyl-prolyl cis-trans isomerase OS=Homo sapiens OX=9606 GN=PPIB PE=1 SV=1	0	20.976	33	8	10	8	216	23.8	9.42	11.75	8	0	2.47194e+07	High	1
High	Master Protein	Q9NZW5	Protein PALS2 OS=Homo sapiens OX=9606 GN=PALS2 PE=1 SV=2	0	38.413	24	11	13	10	540	61.1	6.18	30.72	11	1	2.46871e+07	High	1
High	Master Protein	O75531	Barrier-to-autointegration factor OS=Homo sapiens OX=9606 GN=BANF1 PE=1 SV=1	0	36.674	63	6	8	6	89	10.1	6.09	20.18	6	0	2.46564e+07	High	1
High	Master Protein	K7ELW0	Parkinson disease protein 7 OS=Homo sapiens OX=9606 GN=PARK7 PE=1 SV=1	0	30.148	36	5	8	5	169	17.9	7.87	21.67	5	0	2.46258e+07	High	1
High	Master Protein	M0R165	Epidermal growth factor receptor substrate 15-like 1 OS=Homo sapiens OX=9606 GN=EPS15L1 PE=1 SV=1	0	26.322	17	9	11	9	756	83.4	5.11	14.36	9	0	2.45603e+07	High	1
High	Master Protein	O15144	Actin-related protein 2/3 complex subunit 2 OS=Homo sapiens OX=9606 GN=ARPC2 PE=1 SV=1	0	21.435	24	7	8	7	300	34.3	7.36	12.37	7	0	2.44761e+07	High	1
High	Master Protein	Q12800	Alpha-globin transcription factor CP2 OS=Homo sapiens OX=9606 GN=TFCP2 PE=1 SV=2	0	43.396	25	9	10	8	502	57.2	5.8	23.18	9	1	2.43279e+07	High	1
High	Master Protein	O43865	S-adenosylhomocysteine hydrolase-like protein 1 OS=Homo sapiens OX=9606 GN=AHCYL1 PE=1 SV=2	0	16.404	10	5	8	5	530	58.9	6.89	15.14	5	0	2.42883e+07	High	1
High	Master Protein	Q8IWR0	Zinc finger CCCH domain-containing protein 7A OS=Homo sapiens OX=9606 GN=ZC3H7A PE=1 SV=1	0	33.395	9	8	11	8	971	110.5	7.3	23.55	8	0	2.42643e+07	High	1
High	Master Protein	Q92747	Actin-related protein 2/3 complex subunit 1A OS=Homo sapiens OX=9606 GN=ARPC1A PE=1 SV=2	0	11.352	15	6	8	6	370	41.5	8.18	10.41	6	0	2.42378e+07	High	1
High	Master Protein	A0A7I2V323	Heterogeneous nuclear ribonucleoproteins A2/B1 OS=Homo sapiens OX=9606 GN=HNRNPA2B1 PE=1 SV=1	0	38.023	35	9	12	8	333	35.2	8.87	16.79	9	0	2.41853e+07	High	1
High	Master Protein	Q9Y371	Endophilin-B1 OS=Homo sapiens OX=9606 GN=SH3GLB1 PE=1 SV=1	0	54.848	22	7	11	6	365	40.8	6.04	34.41	7	1	2.41625e+07	High	1
High	Master Protein	P62081	40S ribosomal protein S7 OS=Homo sapiens OX=9606 GN=RPS7 PE=1 SV=1	0	30.592	40	7	9	7	194	22.1	10.1	17.09	7	0	2.41622e+07	High	1
High	Master Protein	Q92783	Signal transducing adapter molecule 1 OS=Homo sapiens OX=9606 GN=STAM PE=1 SV=3	0	26.662	13	6	6	6	540	59.1	4.82	17.25	6	0	2.39897e+07	High	1
High	Master Protein	F8WB72	60S ribosomal protein L35a OS=Homo sapiens OX=9606 GN=RPL35A PE=1 SV=1	0	8.167	42	4	6	4	57	6.8	9.76	5.71	4	0	2.39409e+07	High	1
High	Master Protein	P62745	Rho-related GTP-binding protein RhoB OS=Homo sapiens OX=9606 GN=RHOB PE=1 SV=1	0	12.399	21	4	8	3	196	22.1	5.24	14.73	4	0	2.39223e+07	High	1
High	Master Protein	P33908	Mannosyl-oligosaccharide 1,2-alpha-mannosidase IA OS=Homo sapiens OX=9606 GN=MAN1A1 PE=1 SV=3	0	41.534	15	9	9	9	653	72.9	6.47	20.31	9	0	2.388e+07	High	1
High	Master Protein	P20336	Ras-related protein Rab-3A OS=Homo sapiens OX=9606 GN=RAB3A PE=1 SV=1	0	23.296	25	6	10	3	220	25	5.03	17.94	6	0	2.38685e+07	High	1
High	Master Protein	O60869	Endothelial differentiation-related factor 1 OS=Homo sapiens OX=9606 GN=EDF1 PE=1 SV=1	0	15.303	22	3	4	3	148	16.4	9.95	8.59	3	0	2.37199e+07	High	1
High	Master Protein	O43242	26S proteasome non-ATPase regulatory subunit 3 OS=Homo sapiens OX=9606 GN=PSMD3 PE=1 SV=2	0	35.012	20	10	12	10	534	60.9	8.44	14.49	10	0	2.36864e+07	High	1
High	Master Protein	Q16777	Histone H2A type 2-C OS=Homo sapiens OX=9606 GN=H2AC20 PE=1 SV=4	0	19.563	36	4	6	4	129	14	10.9	14.39	4	0	2.36039e+07	High	1
High	Master Protein	Q15417	Calponin-3 OS=Homo sapiens OX=9606 GN=CNN3 PE=1 SV=1	0	11.526	11	3	3	2	329	36.4	6.05	7.87	3	1	2.34905e+07	High	1
High	Master Protein	Q15042	Rab3 GTPase-activating protein catalytic subunit OS=Homo sapiens OX=9606 GN=RAB3GAP1 PE=1 SV=3	0	77.969	23	17	20	17	981	110.5	5.55	36.9	17	0	2.33165e+07	High	1
High	Master Protein	Q8N1G4	Leucine-rich repeat-containing protein 47 OS=Homo sapiens OX=9606 GN=LRRC47 PE=1 SV=1	0	43.97	18	8	12	8	583	63.4	8.28	30.28	8	0	2.33131e+07	High	1
High	Master Protein	Q8TF46	DIS3-like exonuclease 1 OS=Homo sapiens OX=9606 GN=DIS3L PE=1 SV=2	0	42.967	11	10	13	10	1054	120.7	6.54	29.35	10	0	2.32014e+07	High	1
High	Master Protein	Q8NDV7	Trinucleotide repeat-containing gene 6A protein OS=Homo sapiens OX=9606 GN=TNRC6A PE=1 SV=2	0	49.71	8	10	13	9	1962	210.2	7.01	25.12	10	1	2.31987e+07	High	1
High	Master Protein	I3L3P7	40S ribosomal protein S15a OS=Homo sapiens OX=9606 GN=RPS15A PE=1 SV=1	0	10.952	40	5	8	5	100	11.5	10.15	14.88	5	0	2.31774e+07	High	1
High	Master Protein	A0A8I5IG87	M-phase phosphoprotein 9 OS=Homo sapiens OX=9606 GN=MPHOSPH9 PE=1 SV=1	0	15.903	5	5	6	5	1153	129.2	6.25	9.22	5	0	2.31348e+07	High	1
High	Master Protein	P04114	Apolipoprotein B-100 OS=Homo sapiens OX=9606 GN=APOB PE=1 SV=2	0	28.218	2	7	9	7	4563	515.3	7.05	19.98	7	0	23020092	High	1
High	Master Protein	P49321	Nuclear autoantigenic sperm protein OS=Homo sapiens OX=9606 GN=NASP PE=1 SV=2	0	17.562	9	6	7	6	788	85.2	4.3	11.77	6	0	2.30037e+07	High	1
High	Master Protein	A0A7P0T861	Calreticulin OS=Homo sapiens OX=9606 GN=CALR PE=1 SV=1	0	22.347	29	7	8	7	356	40.8	4.93	9.29	7	0	22974323	High	1
High	Master Protein	E7ESP4	Integrin alpha-2 OS=Homo sapiens OX=9606 GN=ITGA2 PE=1 SV=1	0	24.402	11	9	11	9	942	102.8	5.15	16.62	9	0	22882741	High	1
High	Master Protein	J3KTA4	Probable ATP-dependent RNA helicase DDX5 OS=Homo sapiens OX=9606 GN=DDX5 PE=1 SV=1	0	52.086	22	13	22	9	614	69	8.85	39.12	13	0	2.26785e+07	High	1
High	Master Protein	P46783	40S ribosomal protein S10 OS=Homo sapiens OX=9606 GN=RPS10 PE=1 SV=1	0	21.336	33	4	6	4	165	18.9	10.15	13.22	4	0	2.26117e+07	High	1
High	Master Protein	Q5T321	Neurobeachin OS=Homo sapiens OX=9606 GN=NBEA PE=1 SV=2	0	5.288	1	3	3	1	2967	330.2	6.19	4.07	3	0	22497114	High	1
High	Master Protein	Q00796	Sorbitol dehydrogenase OS=Homo sapiens OX=9606 GN=SORD PE=1 SV=4	0	27.308	23	7	10	7	357	38.3	7.97	22.52	7	0	2.24769e+07	High	1
High	Master Protein	Q14166	Tubulin--tyrosine ligase-like protein 12 OS=Homo sapiens OX=9606 GN=TTLL12 PE=1 SV=2	0	68.382	27	13	14	13	644	74.4	5.53	35.39	13	0	2.24241e+07	High	1
High	Master Protein	O14737	Programmed cell death protein 5 OS=Homo sapiens OX=9606 GN=PDCD5 PE=1 SV=3	0	27.018	38	5	7	5	125	14.3	6.04	19.68	5	0	2.23583e+07	High	1
High	Master Protein	H3BPK7	Alanine--tRNA ligase OS=Homo sapiens OX=9606 GN=AARS1 PE=1 SV=4	0	31.374	10	9	17	9	999	110.1	5.67	29.23	9	0	22358258	High	1
High	Master Protein	P52848	Bifunctional heparan sulfate N-deacetylase/N-sulfotransferase 1 OS=Homo sapiens OX=9606 GN=NDST1 PE=1 SV=1	0	36.053	15	12	13	12	882	100.8	7.97	21.24	12	0	2.22842e+07	High	1
High	Master Protein	A0A1B0GVC3	GTP-binding protein Di-Ras2 (Fragment) OS=Homo sapiens OX=9606 GN=DIRAS2 PE=1 SV=1	0.002	2.6	10	1	1	1	112	12.5	6.52	2.43	1	0	22229142	High	1
High	Master Protein	P00734	Prothrombin OS=Homo sapiens OX=9606 GN=F2 PE=1 SV=2	0	17.905	5	4	5	4	622	70	5.9	14.39	4	0	22218539	High	1
High	Master Protein	H7C0X5	Probable serine carboxypeptidase CPVL (Fragment) OS=Homo sapiens OX=9606 GN=CPVL PE=1 SV=1	0	11.572	28	4	5	4	180	21.2	7.03	8.13	4	0	2.17644e+07	High	1
High	Master Protein	Q13610	Periodic tryptophan protein 1 homolog OS=Homo sapiens OX=9606 GN=PWP1 PE=1 SV=1	0	37.293	23	7	9	7	501	55.8	4.77	18.85	7	0	2.17616e+07	High	1
High	Master Protein	Q8IW35	Centrosomal protein of 97 kDa OS=Homo sapiens OX=9606 GN=CEP97 PE=1 SV=1	0	40.86	17	12	14	12	865	96.9	5.02	17.31	12	0	2.17327e+07	High	1
High	Master Protein	P21266	Glutathione S-transferase Mu 3 OS=Homo sapiens OX=9606 GN=GSTM3 PE=1 SV=3	0	14.05	23	5	6	4	225	26.5	5.54	6.24	5	1	2.17148e+07	High	1
High	Master Protein	Q9C0B0	RING finger protein unkempt homolog OS=Homo sapiens OX=9606 GN=UNK PE=1 SV=2	0	22.79	10	6	6	6	810	88	6.86	13.92	6	0	2.16725e+07	High	1
Medium	Master Protein	Q9C0A0	Contactin-associated protein-like 4 OS=Homo sapiens OX=9606 GN=CNTNAP4 PE=1 SV=3	0.022	1.282	1	1	1	1	1308	145.2	6.68	0	1	0	21521606	High	1
High	Master Protein	Q9UM82	Spermatogenesis-associated protein 2 OS=Homo sapiens OX=9606 GN=SPATA2 PE=1 SV=2	0	23.279	17	8	8	8	520	58.4	8.75	14.58	8	0	2.14952e+07	High	1
High	Master Protein	J3QRU1	Tyrosine-protein kinase OS=Homo sapiens OX=9606 GN=YES1 PE=1 SV=1	0	22.524	13	7	8	3	548	61.3	6.57	18.71	7	3	2.13556e+07	High	1
High	Master Protein	Q9Y2A7	Nck-associated protein 1 OS=Homo sapiens OX=9606 GN=NCKAP1 PE=1 SV=1	0	36.285	7	7	9	7	1128	128.7	6.62	22.99	7	0	2.13234e+07	High	1
High	Master Protein	Q9BXJ9	N-alpha-acetyltransferase 15, NatA auxiliary subunit OS=Homo sapiens OX=9606 GN=NAA15 PE=1 SV=1	0	40.359	17	12	14	12	866	101.2	7.42	23.79	12	0	2.11664e+07	High	1
High	Master Protein	Q9H1A4	Anaphase-promoting complex subunit 1 OS=Homo sapiens OX=9606 GN=ANAPC1 PE=1 SV=1	0	42.553	7	12	14	12	1944	216.4	6.3	25.76	12	0	2.11472e+07	High	1
High	Master Protein	Q08722	Leukocyte surface antigen CD47 OS=Homo sapiens OX=9606 GN=CD47 PE=1 SV=1	0	6.917	6	2	6	2	323	35.2	7.21	9.22	2	0	2.11427e+07	High	1
High	Master Protein	A0A087WY55	Chromosome 6 open reading frame 55, isoform CRA_b OS=Homo sapiens OX=9606 GN=VTA1 PE=1 SV=1	0	35.58	29	6	9	6	280	31.1	6.44	24.85	6	0	2.11373e+07	High	1
High	Master Protein	Q9NR12	PDZ and LIM domain protein 7 OS=Homo sapiens OX=9606 GN=PDLIM7 PE=1 SV=1	0	6.171	7	3	3	3	457	49.8	8.41	4.64	3	0	2.11309e+07	High	1
High	Master Protein	A0A804HI24	Fumarate hydratase, mitochondrial OS=Homo sapiens OX=9606 GN=FH PE=1 SV=1	0	19.66	12	4	4	4	480	51.3	9.1	9.81	4	0	2.10338e+07	High	1
High	Master Protein	Q16778	Histone H2B type 2-E OS=Homo sapiens OX=9606 GN=H2BC21 PE=1 SV=3	0	14.051	21	2	3	2	126	13.9	10.32	8.45	2	0	2.10046e+07	High	1
High	Master Protein	P17812	CTP synthase 1 OS=Homo sapiens OX=9606 GN=CTPS1 PE=1 SV=2	0	23.364	12	7	8	7	591	66.6	6.46	16.98	7	0	2.09442e+07	High	1
High	Master Protein	Q8N3C0	Activating signal cointegrator 1 complex subunit 3 OS=Homo sapiens OX=9606 GN=ASCC3 PE=1 SV=3	0	62.539	11	19	21	19	2202	251.3	7.09	33.11	19	0	2.09101e+07	High	1
High	Master Protein	E9PRJ8	Tetraspanin (Fragment) OS=Homo sapiens OX=9606 GN=CD81 PE=1 SV=1	0	20.97	19	2	2	2	209	22.5	6.15	10.15	2	0	2.09097e+07	High	1
High	Master Protein	H3BNC9	40S ribosomal protein S17 OS=Homo sapiens OX=9606 PE=3 SV=2	0	20.461	11	4	5	4	584	64.5	8.78	11.06	4	0	20813822	High	1
High	Master Protein	Q9Y678	Coatomer subunit gamma-1 OS=Homo sapiens OX=9606 GN=COPG1 PE=1 SV=1	0	30.795	12	10	13	9	874	97.7	5.47	17.85	10	0	2.07669e+07	High	1
High	Master Protein	Q8NEL9	Phospholipase DDHD1 OS=Homo sapiens OX=9606 GN=DDHD1 PE=1 SV=2	0	62.424	12	9	14	9	900	100.4	5.67	38.56	9	0	2.07211e+07	High	1
High	Master Protein	P31153	S-adenosylmethionine synthase isoform type-2 OS=Homo sapiens OX=9606 GN=MAT2A PE=1 SV=1	0	33.408	18	6	6	6	395	43.6	6.48	13.21	6	0	2.06081e+07	High	1
High	Master Protein	Q8NC51	Plasminogen activator inhibitor 1 RNA-binding protein OS=Homo sapiens OX=9606 GN=SERBP1 PE=1 SV=2	0	29.67	23	8	12	8	408	44.9	8.65	20.97	8	0	2.05793e+07	High	1
High	Master Protein	P33176	Kinesin-1 heavy chain OS=Homo sapiens OX=9606 GN=KIF5B PE=1 SV=1	0	35.149	15	11	13	11	963	109.6	6.51	21.88	11	0	2.05657e+07	High	1
High	Master Protein	Q15046	Lysine--tRNA ligase OS=Homo sapiens OX=9606 GN=KARS1 PE=1 SV=3	0	9.062	6	5	6	5	597	68	6.35	7.65	5	0	20561369	High	1
High	Master Protein	A0A8I5KRK1	Rab3 GTPase-activating protein non-catalytic subunit OS=Homo sapiens OX=9606 GN=RAB3GAP2 PE=1 SV=1	0	30.354	8	9	9	9	1381	154.5	5.49	16.92	9	0	2.05383e+07	High	1
High	Master Protein	Q86VP6	Cullin-associated NEDD8-dissociated protein 1 OS=Homo sapiens OX=9606 GN=CAND1 PE=1 SV=2	0	33.402	9	10	11	10	1230	136.3	5.78	20.49	10	0	2.05247e+07	High	1
High	Master Protein	Q9Y3L5	Ras-related protein Rap-2c OS=Homo sapiens OX=9606 GN=RAP2C PE=1 SV=1	0	23.751	30	6	8	4	183	20.7	4.94	18.74	6	2	2.03509e+07	High	1
High	Master Protein	P62633	CCHC-type zinc finger nucleic acid binding protein OS=Homo sapiens OX=9606 GN=CNBP PE=1 SV=1	0	25.017	35	5	7	5	177	19.5	7.71	16.56	5	0	2.0292e+07	High	1
High	Master Protein	O00159	Unconventional myosin-Ic OS=Homo sapiens OX=9606 GN=MYO1C PE=1 SV=4	0	22.519	11	11	13	11	1063	121.6	9.41	12.08	11	0	2.01867e+07	High	1
High	Master Protein	Q9UHY8	Fasciculation and elongation protein zeta-2 OS=Homo sapiens OX=9606 GN=FEZ2 PE=1 SV=2	0	29.696	20	5	9	5	353	39.6	4.6	25.87	5	0	2.01576e+07	High	1
High	Master Protein	P05026	Sodium/potassium-transporting ATPase subunit beta-1 OS=Homo sapiens OX=9606 GN=ATP1B1 PE=1 SV=1	0	31.762	27	7	8	7	303	35	8.53	18.01	7	0	2.01399e+07	High	1
High	Master Protein	P13647	Keratin, type II cytoskeletal 5 OS=Homo sapiens OX=9606 GN=KRT5 PE=1 SV=3	0	33.909	19	11	14	5	590	62.3	7.74	31.58	11	0	2.00659e+07	High	1
High	Master Protein	A0A7I2V3F9	Hepatocyte growth factor-regulated tyrosine kinase substrate OS=Homo sapiens OX=9606 GN=HGS PE=1 SV=1	0	35.183	13	11	14	11	765	84.5	5.97	17.42	11	0	2.00645e+07	High	1
High	Master Protein	O00178	GTP-binding protein 1 OS=Homo sapiens OX=9606 GN=GTPBP1 PE=1 SV=3	0	31.512	16	9	12	9	669	72.4	8.34	16.75	9	0	2.00184e+07	High	1
High	Master Protein	Q9Y266	Nuclear migration protein nudC OS=Homo sapiens OX=9606 GN=NUDC PE=1 SV=1	0	24.343	19	5	9	5	331	38.2	5.38	20.82	5	0	19957494	High	1
High	Master Protein	Q5SRI9	Glycoprotein endo-alpha-1,2-mannosidase OS=Homo sapiens OX=9606 GN=MANEA PE=1 SV=1	0	44.813	28	8	10	8	462	53.6	9.11	25.35	8	0	1.99354e+07	High	1
High	Master Protein	Q9H0B6	Kinesin light chain 2 OS=Homo sapiens OX=9606 GN=KLC2 PE=1 SV=1	0	46.899	18	10	13	5	622	68.9	7.15	32.05	10	4	1.98652e+07	High	1
High	Master Protein	A0A7I2V599	60 kDa heat shock protein, mitochondrial OS=Homo sapiens OX=9606 GN=HSPD1 PE=1 SV=1	0	49.89	20	9	12	9	537	57.8	7.77	28.82	9	0	1.98489e+07	High	1
High	Master Protein	Q9Y281	Cofilin-2 OS=Homo sapiens OX=9606 GN=CFL2 PE=1 SV=1	0	40.833	52	7	11	4	166	18.7	7.88	22.65	7	0	19809956	High	1
High	Master Protein	P09525	Annexin A4 OS=Homo sapiens OX=9606 GN=ANXA4 PE=1 SV=4	0	35.009	25	7	9	7	319	35.9	6.13	17.69	7	0	1.97875e+07	High	1
High	Master Protein	P30825	High affinity cationic amino acid transporter 1 OS=Homo sapiens OX=9606 GN=SLC7A1 PE=1 SV=1	0	12.65	8	4	4	4	629	67.6	5.43	7.43	4	0	1.9733e+07	High	1
High	Master Protein	E5RH77	40S ribosomal protein S14 OS=Homo sapiens OX=9606 GN=RPS14 PE=1 SV=1	0	4.501	8	1	1	1	134	14.3	9.52	2.64	1	0	19719734	High	1
High	Master Protein	O75821	Eukaryotic translation initiation factor 3 subunit G OS=Homo sapiens OX=9606 GN=EIF3G PE=1 SV=2	0	33.346	21	5	6	5	320	35.6	6.13	20.38	5	0	1.97172e+07	High	1
High	Master Protein	Q14697	Neutral alpha-glucosidase AB OS=Homo sapiens OX=9606 GN=GANAB PE=1 SV=3	0	56.904	18	12	15	12	944	106.8	6.14	30.91	12	0	1.97161e+07	High	1
Medium	Master Protein	Q14966	Zinc finger protein 638 OS=Homo sapiens OX=9606 GN=ZNF638 PE=1 SV=2	0.021	1.296	0	1	2	1	1978	220.5	6.38	4.14	1	0	19675624	High	1
High	Master Protein	Q9Y295	Developmentally-regulated GTP-binding protein 1 OS=Homo sapiens OX=9606 GN=DRG1 PE=1 SV=1	0	30.248	22	6	9	6	367	40.5	8.9	24.35	6	0	1.95783e+07	High	1
High	Master Protein	P40429	60S ribosomal protein L13a OS=Homo sapiens OX=9606 GN=RPL13A PE=1 SV=2	0	15.593	15	4	7	4	203	23.6	10.93	20.44	4	0	1.95701e+07	High	1
High	Master Protein	F5H442	Tumor susceptibility gene 101 protein OS=Homo sapiens OX=9606 GN=TSG101 PE=1 SV=1	0	30.345	19	7	10	7	365	40.9	5.3	19.4	7	0	1.95339e+07	High	1
High	Master Protein	Q96II8	DISP complex protein LRCH3 OS=Homo sapiens OX=9606 GN=LRCH3 PE=1 SV=2	0	32.043	13	8	10	8	777	86	6.71	26.78	8	0	1.94464e+07	High	1
High	Master Protein	H9KV45	Ubiquitin-conjugating enzyme E2 D3 OS=Homo sapiens OX=9606 GN=UBE2D3 PE=1 SV=1	0	6.792	21	2	3	2	141	15.9	6.29	2.05	2	0	1.94447e+07	High	1
High	Master Protein	O15031	Plexin-B2 OS=Homo sapiens OX=9606 GN=PLXNB2 PE=1 SV=3	0	22.522	5	8	8	8	1838	205	6.24	13.78	8	0	1.94143e+07	High	1
High	Master Protein	O75385	Serine/threonine-protein kinase ULK1 OS=Homo sapiens OX=9606 GN=ULK1 PE=1 SV=2	0	21.489	7	6	9	6	1050	112.6	8.79	20.42	6	0	1.94024e+07	High	1
High	Master Protein	O95159	Zinc finger protein-like 1 OS=Homo sapiens OX=9606 GN=ZFPL1 PE=1 SV=2	0	23.483	21	6	9	6	310	34.1	8.07	15.61	6	0	1.93949e+07	High	1
High	Master Protein	O76003	Glutaredoxin-3 OS=Homo sapiens OX=9606 GN=GLRX3 PE=1 SV=2	0	24.393	27	7	8	7	335	37.4	5.39	12.3	7	0	19394204	High	1
High	Master Protein	Q86X55	Histone-arginine methyltransferase CARM1 OS=Homo sapiens OX=9606 GN=CARM1 PE=1 SV=3	0	35.029	15	7	8	7	608	65.8	6.73	16.68	7	0	1.93768e+07	High	1
High	Master Protein	Q15181	Inorganic pyrophosphatase OS=Homo sapiens OX=9606 GN=PPA1 PE=1 SV=2	0	34.419	32	6	6	6	289	32.6	5.86	16.49	6	0	1.93308e+07	High	1
High	Master Protein	Q92734	Protein TFG OS=Homo sapiens OX=9606 GN=TFG PE=1 SV=2	0	20.312	16	5	8	5	400	43.4	5.1	13.52	5	0	1.92507e+07	High	1
High	Master Protein	Q9BY44	Eukaryotic translation initiation factor 2A OS=Homo sapiens OX=9606 GN=EIF2A PE=1 SV=3	0	38.267	19	10	13	10	585	64.9	8.87	26.58	10	0	1.91882e+07	High	1
High	Master Protein	A0A7P0T862	Nicotinamide phosphoribosyltransferase OS=Homo sapiens OX=9606 GN=NAMPT PE=1 SV=1	0	27.783	27	8	9	8	404	44.9	6.47	14.9	8	0	19167851	High	1
High	Master Protein	P62750	60S ribosomal protein L23a OS=Homo sapiens OX=9606 GN=RPL23A PE=1 SV=1	0	16.936	26	5	8	5	156	17.7	10.45	10.19	5	0	1.9129e+07	High	1
High	Master Protein	O15143	Actin-related protein 2/3 complex subunit 1B OS=Homo sapiens OX=9606 GN=ARPC1B PE=1 SV=3	0	12.063	10	4	4	4	372	40.9	8.35	9.99	4	0	1.90692e+07	High	1
High	Master Protein	A0A494C0X0	Tubulin-folding cofactor B OS=Homo sapiens OX=9606 GN=TBCB PE=1 SV=1	0	17.94	24	7	7	7	282	31.1	5.74	7.34	7	0	1.89059e+07	High	1
High	Master Protein	Q5T5C7	Serine--tRNA ligase OS=Homo sapiens OX=9606 GN=SARS1 PE=1 SV=1	0	18.784	11	5	5	5	536	61.3	7.06	9.71	5	0	1.88802e+07	High	1
High	Master Protein	Q9UJX3	Anaphase-promoting complex subunit 7 OS=Homo sapiens OX=9606 GN=ANAPC7 PE=1 SV=5	0	22.18	18	8	10	8	565	63.1	5.72	14.33	8	0	1.88763e+07	High	1
High	Master Protein	Q86XA9	HEAT repeat-containing protein 5A OS=Homo sapiens OX=9606 GN=HEATR5A PE=1 SV=2	0	45.282	6	10	14	9	2040	221.9	6.58	34.62	10	0	1.88578e+07	High	1
High	Master Protein	O43776	Asparagine--tRNA ligase, cytoplasmic OS=Homo sapiens OX=9606 GN=NARS1 PE=1 SV=1	0	17.06	10	5	8	5	548	62.9	6.25	15.34	5	0	1.88553e+07	High	1
High	Master Protein	P43034	Platelet-activating factor acetylhydrolase IB subunit beta OS=Homo sapiens OX=9606 GN=PAFAH1B1 PE=1 SV=2	0	23.054	20	7	11	7	410	46.6	7.37	18	7	0	1.88431e+07	High	1
High	Master Protein	P10155	RNA-binding protein RO60 OS=Homo sapiens OX=9606 GN=RO60 PE=1 SV=2	0	31.113	17	8	9	8	538	60.6	8.03	22.07	8	0	1.87932e+07	High	1
High	Master Protein	A0A3B3IUC4	Alpha-galactosidase OS=Homo sapiens OX=9606 GN=GLA PE=1 SV=1	0	40.524	20	7	10	7	470	53.2	5.86	21.02	7	0	1.86905e+07	High	1
Medium	Master Protein	O60645	Exocyst complex component 3 OS=Homo sapiens OX=9606 GN=EXOC3 PE=1 SV=3	0.024	1.19	1	1	1	1	745	85.5	6.29	1.74	1	0	18640424	High	1
High	Master Protein	X6RHX1	Protein-associating with the carboxyl-terminal domain of ezrin (Fragment) OS=Homo sapiens OX=9606 GN=SCYL3 PE=1 SV=1	0	35.011	17	7	10	7	588	65.3	5.17	19.96	7	0	1.86295e+07	High	1
High	Master Protein	P09874	Poly [ADP-ribose] polymerase 1 OS=Homo sapiens OX=9606 GN=PARP1 PE=1 SV=4	0	36.46	12	10	12	10	1014	113	8.88	14.63	10	0	1.86255e+07	High	1
High	Master Protein	P55010	Eukaryotic translation initiation factor 5 OS=Homo sapiens OX=9606 GN=EIF5 PE=1 SV=2	0	23.083	12	5	6	5	431	49.2	5.58	15.02	5	0	1.84789e+07	High	1
High	Master Protein	O15145	Actin-related protein 2/3 complex subunit 3 OS=Homo sapiens OX=9606 GN=ARPC3 PE=1 SV=3	0	7.72	16	3	8	3	178	20.5	8.59	5.02	3	0	1.83888e+07	High	1
High	Master Protein	Q9Y6E2	eIF5-mimic protein 1 OS=Homo sapiens OX=9606 GN=BZW2 PE=1 SV=1	0	18.407	11	7	8	6	419	48.1	6.68	8.94	7	0	1.83888e+07	High	1
High	Master Protein	U3KPX3	Casein kinase I isoform alpha OS=Homo sapiens OX=9606 GN=CSNK1A1 PE=1 SV=2	0	17.217	17	6	9	6	368	42.4	9.6	9.75	6	0	1.83153e+07	High	1
High	Master Protein	O60841	Eukaryotic translation initiation factor 5B OS=Homo sapiens OX=9606 GN=EIF5B PE=1 SV=4	0	47.323	8	7	10	7	1220	138.7	5.49	26.57	7	0	1.82918e+07	High	1
High	Master Protein	C9J0V5	Golgi reassembly-stacking protein 1 OS=Homo sapiens OX=9606 GN=GORASP1 PE=1 SV=2	0	24.797	11	5	7	5	480	51.3	4.78	14.31	5	0	1.82182e+07	High	1
High	Master Protein	Q01433	AMP deaminase 2 OS=Homo sapiens OX=9606 GN=AMPD2 PE=1 SV=2	0	11.42	6	5	5	5	879	100.6	6.93	3	5	0	1.82167e+07	High	1
High	Master Protein	Q07666	KH domain-containing, RNA-binding, signal transduction-associated protein 1 OS=Homo sapiens OX=9606 GN=KHDRBS1 PE=1 SV=1	0	4.536	2	2	2	2	443	48.2	8.66	2.14	2	0	1.8197e+07	High	1
High	Master Protein	Q96CT7	Coiled-coil domain-containing protein 124 OS=Homo sapiens OX=9606 GN=CCDC124 PE=1 SV=1	0	13.125	23	5	5	5	223	25.8	9.54	11.98	5	0	1.81759e+07	High	1
High	Master Protein	Q5ZPR3	CD276 antigen OS=Homo sapiens OX=9606 GN=CD276 PE=1 SV=1	0	11.698	8	3	5	3	534	57.2	4.91	5.37	3	0	1.81662e+07	High	1
High	Master Protein	Q9HAU0	Pleckstrin homology domain-containing family A member 5 OS=Homo sapiens OX=9606 GN=PLEKHA5 PE=1 SV=1	0.006	1.714	2	1	1	1	1116	127.4	7.53	0	1	0	18157370	High	1
High	Master Protein	P21281	V-type proton ATPase subunit B, brain isoform OS=Homo sapiens OX=9606 GN=ATP6V1B2 PE=1 SV=3	0	32.189	18	7	9	7	511	56.5	5.81	21.77	7	0	1.8147e+07	High	1
High	Master Protein	P22061	Protein-L-isoaspartate(D-aspartate) O-methyltransferase OS=Homo sapiens OX=9606 GN=PCMT1 PE=1 SV=4	0	28.117	27	4	7	4	227	24.6	7.21	13.7	4	0	18133666	High	1
High	Master Protein	P05198	Eukaryotic translation initiation factor 2 subunit 1 OS=Homo sapiens OX=9606 GN=EIF2S1 PE=1 SV=3	0	24.604	23	6	8	6	315	36.1	5.08	16.7	6	0	1.81129e+07	High	1
High	Master Protein	Q8NBY1	Serine/threonine-protein kinase 26 OS=Homo sapiens OX=9606 GN=STK26 PE=1 SV=1	0	21.044	18	6	6	4	392	43.8	5.41	12.51	6	1	1.80847e+07	High	1
High	Master Protein	Q9HAD4	WD repeat-containing protein 41 OS=Homo sapiens OX=9606 GN=WDR41 PE=1 SV=3	0	35.491	20	6	6	6	459	51.7	5.44	16.39	6	0	1.80781e+07	High	1
High	Master Protein	Q96JD6	1,5-anhydro-D-fructose reductase OS=Homo sapiens OX=9606 GN=AKR1E2 PE=1 SV=2	0.004	2.025	3	1	1	1	320	36.6	7.49	0	1	0	18027656	High	1
High	Master Protein	Q00341	Vigilin OS=Homo sapiens OX=9606 GN=HDLBP PE=1 SV=2	0	48.554	9	10	19	10	1268	141.4	6.87	40.97	10	0	1.80113e+07	High	1
High	Master Protein	M0R0R2	40S ribosomal protein S5 OS=Homo sapiens OX=9606 GN=RPS5 PE=1 SV=1	0	20.013	17	3	5	3	225	25.3	9.76	10.49	3	0	1.78361e+07	High	1
High	Master Protein	Q13144	Translation initiation factor eIF-2B subunit epsilon OS=Homo sapiens OX=9606 GN=EIF2B5 PE=1 SV=3	0	23.991	12	8	11	8	721	80.3	5.08	24.26	8	0	1.78281e+07	High	1
High	Master Protein	Q9NQL2	Ras-related GTP-binding protein D OS=Homo sapiens OX=9606 GN=RRAGD PE=1 SV=1	0	12.179	10	4	4	1	400	45.6	4.92	10.31	4	3	1.77672e+07	High	1
High	Master Protein	Q96EE3	Nucleoporin SEH1 OS=Homo sapiens OX=9606 GN=SEH1L PE=1 SV=3	0	53.334	30	9	9	9	360	39.6	8.09	26.88	9	0	1.77031e+07	High	1
High	Master Protein	P11802	Cyclin-dependent kinase 4 OS=Homo sapiens OX=9606 GN=CDK4 PE=1 SV=2	0	30.494	27	6	8	5	303	33.7	7.01	19.71	6	0	1.76523e+07	High	1
High	Master Protein	P28838	Cytosol aminopeptidase OS=Homo sapiens OX=9606 GN=LAP3 PE=1 SV=3	0	36.048	21	9	11	9	519	56.1	7.93	20.7	9	0	1.75464e+07	High	1
High	Master Protein	J3KRR7	Ubiquitin carboxyl-terminal hydrolase CYLD OS=Homo sapiens OX=9606 GN=CYLD PE=1 SV=1	0	30.647	12	10	11	10	910	101.8	5.49	20.82	10	0	1.74869e+07	High	1
High	Master Protein	H7C123	60S ribosomal protein L10 (Fragment) OS=Homo sapiens OX=9606 GN=RPL10 PE=1 SV=1	0	10.561	35	4	7	4	91	10	11.81	14.85	4	0	1.74777e+07	High	1
High	Master Protein	O14979	Heterogeneous nuclear ribonucleoprotein D-like OS=Homo sapiens OX=9606 GN=HNRNPDL PE=1 SV=3	0	18.591	11	4	6	3	420	46.4	9.57	11.69	4	1	1.73277e+07	High	1
Medium	Master Protein	P84243	Histone H3.3 OS=Homo sapiens OX=9606 GN=H3-3B PE=1 SV=2	0.016	1.388	5	1	2	1	136	15.3	11.27	4.32	1	0	17130418	High	1
High	Master Protein	O60610	Protein diaphanous homolog 1 OS=Homo sapiens OX=9606 GN=DIAPH1 PE=1 SV=2	0	16.069	6	7	11	7	1272	141.3	5.41	17.02	7	0	1.7101e+07	High	1
High	Master Protein	P59998	Actin-related protein 2/3 complex subunit 4 OS=Homo sapiens OX=9606 GN=ARPC4 PE=1 SV=3	0	8.55	18	3	4	3	168	19.7	8.43	9.69	3	0	1.70636e+07	High	1
High	Master Protein	P49840	Glycogen synthase kinase-3 alpha OS=Homo sapiens OX=9606 GN=GSK3A PE=1 SV=2	0	19.277	11	5	7	4	483	50.9	8.75	10.99	5	1	1.68847e+07	High	1
High	Master Protein	Q96KN1	Protein LRATD2 OS=Homo sapiens OX=9606 GN=LRATD2 PE=1 SV=1	0	19.886	32	7	8	7	310	34.5	5.54	13.88	7	0	1.68413e+07	High	1
High	Master Protein	P42766	60S ribosomal protein L35 OS=Homo sapiens OX=9606 GN=RPL35 PE=1 SV=2	0	9.765	18	3	4	3	123	14.5	11.05	7.06	3	0	1.66882e+07	High	1
High	Master Protein	P54727	UV excision repair protein RAD23 homolog B OS=Homo sapiens OX=9606 GN=RAD23B PE=1 SV=1	0	7.901	8	4	6	3	409	43.1	4.84	4.21	4	1	1.66709e+07	High	1
High	Master Protein	P35221	Catenin alpha-1 OS=Homo sapiens OX=9606 GN=CTNNA1 PE=1 SV=1	0	31.443	13	8	8	5	906	100	6.29	14.02	8	3	1.66597e+07	High	1
High	Master Protein	P63167	Dynein light chain 1, cytoplasmic OS=Homo sapiens OX=9606 GN=DYNLL1 PE=1 SV=1	0	25.886	27	3	7	1	89	10.4	7.4	19.06	3	2	1.66346e+07	High	1

## Sheet: Control sample
Protein FDR Confidence: Combined	Master	Accession	Description	Exp. q-value: Combined	Sum PEP Score	Coverage [%]	# Peptides	# PSMs	# Unique Peptides	# AAs	MW [kDa]	calc. pI	Score Sequest HT: Sequest HT	# Peptides (by Search Engine): Sequest HT	# Razor Peptides	Abundance: F2: Sample, mock	Found in Sample: [S2] F2: Sample, mock	# Protein Groups	Modifications
High	Master Protein	P62805	Histone H4 OS=Homo sapiens OX=9606 GN=H4C16 PE=1 SV=2	0	0	57	8	13	8	103	11.4	11.36	18.65	8	0	6.15188e+07	High	1
High	Master Protein	A0A1B0GUI0	Ras-related protein Rab-9A (Fragment) OS=Homo sapiens OX=9606 GN=RAB9A PE=1 SV=1	0	0	48	1	2	1	23	2.3	9.72	1.69	1	0	787181	High	1
High	Master Protein	P35908	Keratin, type II cytoskeletal 2 epidermal OS=Homo sapiens OX=9606 GN=KRT2 PE=1 SV=2	0	0	47	33	93	22	639	65.4	8	159.84	33	7	4.41308e+08	High	1
High	Master Protein	C9J0E4	Cystatin-A OS=Homo sapiens OX=9606 GN=CSTA PE=1 SV=1	0	0	41	2	2	2	63	7.1	7.24	2.21	2	0	731368	High	1
High	Master Protein	P13647	Keratin, type II cytoskeletal 5 OS=Homo sapiens OX=9606 GN=KRT5 PE=1 SV=3	0	0	40	29	49	16	590	62.3	7.74	62.5	29	4	4.57363e+07	High	1
High	Master Protein	P04264	Keratin, type II cytoskeletal 1 OS=Homo sapiens OX=9606 GN=KRT1 PE=1 SV=6	0	0	38	33	79	27	644	66	8.12	133.62	33	6	7.98013e+08	High	1
High	Master Protein	Q5QNW6	Histone H2B type 2-F OS=Homo sapiens OX=9606 GN=H2BC18 PE=1 SV=3	0	0	36	4	11	1	126	13.9	10.32	13.78	4	0	155495	High	1
High	Master Protein	Q16778	Histone H2B type 2-E OS=Homo sapiens OX=9606 GN=H2BC21 PE=1 SV=3	0	0	35	4	12	1	126	13.9	10.32	13.78	4	3	2.25582e+07	High	1
High	Master Protein	P35527	Keratin, type I cytoskeletal 9 OS=Homo sapiens OX=9606 GN=KRT9 PE=1 SV=3	0	0	30	16	55	16	623	62	5.24	60.93	16	0	1.85344e+08	High	1
High	Master Protein	A0A1B0GVI3	Keratin, type I cytoskeletal 10 OS=Homo sapiens OX=9606 GN=KRT10 PE=1 SV=2	0	0	30	21	82	18	624	63.3	5.26	105.58	21	4	8.18502e+08	High	1
High	Master Protein	Q96MK3	Pseudokinase FAM20A OS=Homo sapiens OX=9606 GN=FAM20A PE=1 SV=4	0	0	28	10	18	9	541	61.4	7.99	18.26	10	1	9.01188e+06	High	1
High	Master Protein	P32119	Peroxiredoxin-2 OS=Homo sapiens OX=9606 GN=PRDX2 PE=1 SV=5	0	0	27	6	8	5	198	21.9	5.97	7.41	6	1	4.25362e+06	High	1
High	Master Protein	K7EMH1	60S ribosomal protein L22 (Fragment) OS=Homo sapiens OX=9606 GN=RPL22 PE=1 SV=1	0	0	27	2	2	2	89	10.4	9.66	1.71	2	0	506635	High	1
High	Master Protein	P08779	Keratin, type I cytoskeletal 16 OS=Homo sapiens OX=9606 GN=KRT16 PE=1 SV=4	0	0	26	12	47	4	473	51.2	5.05	33.26	12	0	2.15069e+06	High	1
High	Master Protein	P60709	Actin, cytoplasmic 1 OS=Homo sapiens OX=9606 GN=ACTB PE=1 SV=1	0	0	25	9	21	2	375	41.7	5.48	27.36	9	9	6.67628e+07	High	1
High	Master Protein	P02538	Keratin, type II cytoskeletal 6A OS=Homo sapiens OX=9606 GN=KRT6A PE=1 SV=3	0	0	24	17	32	2	564	60	8	47.61	17	0	1.83312e+06	High	1
High	Master Protein	P04406	Glyceraldehyde-3-phosphate dehydrogenase OS=Homo sapiens OX=9606 GN=GAPDH PE=1 SV=3	0	0	24	7	10	7	335	36	8.46	12.2	7	0	2.41988e+07	High	1
High	Master Protein	P02533	Keratin, type I cytoskeletal 14 OS=Homo sapiens OX=9606 GN=KRT14 PE=1 SV=4	0	0	24	12	51	2	472	51.5	5.16	44.86	12	7	2.51798e+07	High	1
High	Master Protein	P04259	Keratin, type II cytoskeletal 6B OS=Homo sapiens OX=9606 GN=KRT6B PE=1 SV=5	0	0	23	17	35	1	564	60	8	51.67	17	2	3.29294e+06	High	1
High	Master Protein	F8WBY4	Sodium/potassium-transporting ATPase subunit beta-3 OS=Homo sapiens OX=9606 GN=ATP1B3 PE=1 SV=1	0	0	23	1	1	1	44	5	9.77	0	1	0	232845	High	1
High	Master Protein	P08758	Annexin A5 OS=Homo sapiens OX=9606 GN=ANXA5 PE=1 SV=2	0	0	22	8	12	8	320	35.9	5.05	12.68	8	0	1.5038e+07	High	1
High	Master Protein	P68133	Actin, alpha skeletal muscle OS=Homo sapiens OX=9606 GN=ACTA1 PE=1 SV=1	0	0	22	8	19	1	377	42	5.39	20.81	8	0	287023	High	1
High	Master Protein	P31947	14-3-3 protein sigma OS=Homo sapiens OX=9606 GN=SFN PE=1 SV=1	0	0	22	6	10	3	248	27.8	4.74	12.67	6	1	4670088	High	1
High	Master Protein	E9PQB7	Cofilin-1 (Fragment) OS=Homo sapiens OX=9606 GN=CFL1 PE=1 SV=1	0	0	21	3	4	1	122	13.9	8.72	0	3	0	270978	High	1
High	Master Protein	G3V3U4	Proteasome subunit alpha type OS=Homo sapiens OX=9606 GN=PSMA6 PE=1 SV=1	0	0	21	2	2	2	107	11.6	9.1	2.33	2	0	635273	High	1
High	Master Protein	P62851	40S ribosomal protein S25 OS=Homo sapiens OX=9606 GN=RPS25 PE=1 SV=1	0	0	21	3	4	3	125	13.7	10.11	5.39	3	0	2.29614e+06	High	1
High	Master Protein	C9J4S4	Ras-related protein Rab-7a OS=Homo sapiens OX=9606 GN=RAB7A PE=1 SV=1	0	0	21	2	4	2	98	11	8.78	4.66	2	0	4.44415e+06	High	1
High	Master Protein	H0YMD0	Annexin (Fragment) OS=Homo sapiens OX=9606 GN=ANXA2 PE=1 SV=1	0	0	21	5	7	5	227	25.3	5.97	7.82	5	0	2.88463e+06	High	1
High	Master Protein	G5E9J0	Arp2/3 complex 34 kDa subunit OS=Homo sapiens OX=9606 GN=ARPC2 PE=1 SV=1	0	0	20	2	2	2	91	10.2	5.12	1.71	2	0	869669	High	1
High	Master Protein	P81605	Dermcidin OS=Homo sapiens OX=9606 GN=DCD PE=1 SV=2	0	0	20	2	4	2	110	11.3	6.54	2.98	2	0	6.2621e+06	High	1
High	Master Protein	A0A0B4J259	Lysozyme C OS=Homo sapiens OX=9606 GN=LYZ PE=1 SV=1	0	0	20	3	4	3	137	15.3	8.69	3.84	3	0	4.73867e+06	High	1
High	Master Protein	Q71UI9	Histone H2A.V OS=Homo sapiens OX=9606 GN=H2AZ2 PE=1 SV=3	0	0	20	3	9	3	128	13.5	10.58	14.38	3	0	2.70087e+07	High	1
High	Master Protein	H7C5U3	Major facilitator superfamily domain-containing protein 1 (Fragment) OS=Homo sapiens OX=9606 GN=MFSD1 PE=1 SV=1	0	0	19	1	1	1	64	6.8	4.83	0	1	0	167311	High	1
High	Master Protein	Q8IXL6	Extracellular serine/threonine protein kinase FAM20C OS=Homo sapiens OX=9606 GN=FAM20C PE=1 SV=2	0	0	19	8	17	7	584	66.2	7.74	16.44	8	0	4.42413e+06	High	1
High	Master Protein	P62491	Ras-related protein Rab-11A OS=Homo sapiens OX=9606 GN=RAB11A PE=1 SV=3	0	0	19	4	4	4	216	24.4	6.57	5.36	4	0	2.36342e+06	High	1
High	Master Protein	Q06830	Peroxiredoxin-1 OS=Homo sapiens OX=9606 GN=PRDX1 PE=1 SV=1	0	0	18	4	6	3	199	22.1	8.13	3.89	4	0	3.10952e+06	High	1
High	Master Protein	P63104	14-3-3 protein zeta/delta OS=Homo sapiens OX=9606 GN=YWHAZ PE=1 SV=1	0	0	18	5	8	2	245	27.7	4.79	10.66	5	0	417573	High	1
High	Master Protein	Q8IZP2	Putative protein FAM10A4 OS=Homo sapiens OX=9606 GN=ST13P4 PE=5 SV=1	0	0	18	4	5	4	240	27.4	5.08	1.77	4	0	1.26864e+06	High	1
High	Master Protein	P78386	Keratin, type II cuticular Hb5 OS=Homo sapiens OX=9606 GN=KRT85 PE=1 SV=1	0	0	17	14	25	4	507	55.8	6.55	33.21	14	0	2.11951e+07	High	1
High	Master Protein	P16402	Histone H1.3 OS=Homo sapiens OX=9606 GN=H1-3 PE=1 SV=2	0	0	17	5	7	5	221	22.3	11.02	3.95	5	0	2.97216e+06	High	1
High	Master Protein	A0A087WVQ9	Elongation factor 1-alpha OS=Homo sapiens OX=9606 GN=EEF1A1 PE=1 SV=2	0	0	17	8	11	8	459	49.8	9.09	18.15	8	0	2.49372e+07	High	1
High	Master Protein	P08133	Annexin A6 OS=Homo sapiens OX=9606 GN=ANXA6 PE=1 SV=3	0	0	17	13	21	13	673	75.8	5.6	9.51	13	0	9.04851e+06	High	1
High	Master Protein	J3QTR3	Ubiquitin-40S ribosomal protein S27a (Fragment) OS=Homo sapiens OX=9606 GN=RPS27A PE=1 SV=1	0	0	17	2	3	2	106	12.2	10.14	4.68	2	0	4.23738e+06	High	1
High	Master Protein	Q14525	Keratin, type I cuticular Ha3-II OS=Homo sapiens OX=9606 GN=KRT33B PE=1 SV=3	0	0	16	8	24	4	404	46.2	4.84	34.51	8	4	1.23525e+08	High	1
High	Master Protein	P78385	Keratin, type II cuticular Hb3 OS=Homo sapiens OX=9606 GN=KRT83 PE=1 SV=2	0	0	16	14	34	4	493	54.2	5.64	42.9	14	10	1.75766e+08	High	1
High	Master Protein	Q9Y281	Cofilin-2 OS=Homo sapiens OX=9606 GN=CFL2 PE=1 SV=1	0	0	16	3	4	1	166	18.7	7.88	2.4	3	2	3.61947e+06	High	1
High	Master Protein	P00338	L-lactate dehydrogenase A chain OS=Homo sapiens OX=9606 GN=LDHA PE=1 SV=2	0	0	16	6	11	6	332	36.7	8.27	7.49	6	0	7.42657e+06	High	1
High	Master Protein	P04075	Fructose-bisphosphate aldolase A OS=Homo sapiens OX=9606 GN=ALDOA PE=1 SV=2	0	0	16	6	9	6	364	39.4	8.09	10.49	6	0	6.78599e+06	High	1
High	Master Protein	P62258	14-3-3 protein epsilon OS=Homo sapiens OX=9606 GN=YWHAE PE=1 SV=1	0	0	15	6	11	4	255	29.2	4.74	10.98	6	2	1.31219e+07	High	1
High	Master Protein	P62937	Peptidyl-prolyl cis-trans isomerase A OS=Homo sapiens OX=9606 GN=PPIA PE=1 SV=2	0	0	15	3	3	3	165	18	7.81	1.96	3	0	2.38066e+06	High	1
High	Master Protein	P60174	Triosephosphate isomerase OS=Homo sapiens OX=9606 GN=TPI1 PE=1 SV=4	0	0	15	3	3	3	249	26.7	6.9	5.35	3	0	2.08191e+06	High	1
High	Master Protein	P42766	60S ribosomal protein L35 OS=Homo sapiens OX=9606 GN=RPL35 PE=1 SV=2	0	0	15	2	2	2	123	14.5	11.05	0	2	0	500168	High	1
High	Master Protein	F5GX62	Ras-related protein Rap-1b (Fragment) OS=Homo sapiens OX=9606 GN=RAP1B PE=1 SV=1	0	0	15	2	2	2	139	15.7	4.74	2.13	2	0	1.68673e+06	High	1
High	Master Protein	Q5JP53	Tubulin beta chain OS=Homo sapiens OX=9606 GN=TUBB PE=1 SV=1	0	0	14	6	14	6	426	47.7	4.81	18.97	6	0	7.30459e+06	High	1
High	Master Protein	Q6IPX4	40S ribosomal protein S16 OS=Homo sapiens OX=9606 GN=RPS16 PE=1 SV=1	0	0	14	2	2	2	152	17.1	10.96	0	2	0	675190	High	1
High	Master Protein	O60361	Putative nucleoside diphosphate kinase OS=Homo sapiens OX=9606 GN=NME2P1 PE=5 SV=1	0	0	14	2	2	2	137	15.5	8.57	0	2	0	640764	High	1
High	Master Protein	P60842	Eukaryotic initiation factor 4A-I OS=Homo sapiens OX=9606 GN=EIF4A1 PE=1 SV=1	0	0	13	5	6	2	406	46.1	5.48	6.2	5	3	2.77131e+06	High	1
High	Master Protein	A0A5F9ZHM4	L-lactate dehydrogenase OS=Homo sapiens OX=9606 GN=LDHB PE=1 SV=1	0	0	13	4	5	4	341	37.4	6.25	7.25	4	0	3.47354e+06	High	1
High	Master Protein	Q92764	Keratin, type I cuticular Ha5 OS=Homo sapiens OX=9606 GN=KRT35 PE=1 SV=5	0	0	13	6	14	4	455	50.3	4.91	12.48	6	0	1.9656e+06	High	1
High	Master Protein	Q01469	Fatty acid-binding protein 5 OS=Homo sapiens OX=9606 GN=FABP5 PE=1 SV=3	0	0	13	2	3	2	135	15.2	7.01	0	2	0	627443	High	1
High	Master Protein	P69905	Hemoglobin subunit alpha OS=Homo sapiens OX=9606 GN=HBA2 PE=1 SV=2	0	0	13	2	10	2	142	15.2	8.68	14.94	2	0	1.07871e+07	High	1
High	Master Protein	P84243	Histone H3.3 OS=Homo sapiens OX=9606 GN=H3-3B PE=1 SV=2	0	0	13	2	6	2	136	15.3	11.27	3.77	2	0	3.40282e+07	High	1
High	Master Protein	A0A140T907	Flotillin (Fragment) OS=Homo sapiens OX=9606 GN=FLOT1 PE=1 SV=1	0	0	13	1	1	1	60	7.1	6.76	0	1	0	300857	High	1
High	Master Protein	J3KRY3	Small nuclear ribonucleoprotein-associated protein N (Fragment) OS=Homo sapiens OX=9606 GN=SNRPN PE=4 SV=1	0	0	12	1	1	1	59	7	9.52	0	1	0	256492	High	1
High	Master Protein	P11142	Heat shock cognate 71 kDa protein OS=Homo sapiens OX=9606 GN=HSPA8 PE=1 SV=1	0	0	12	7	11	5	646	70.9	5.52	12.57	7	0	6.50466e+06	High	1
High	Master Protein	P05109	Protein S100-A8 OS=Homo sapiens OX=9606 GN=S100A8 PE=1 SV=1	0	0	12	1	1	1	93	10.8	7.03	2.5	1	0	2.06654e+06	High	1
High	Master Protein	P08238	Heat shock protein HSP 90-beta OS=Homo sapiens OX=9606 GN=HSP90AB1 PE=1 SV=4	0	0	12	9	16	6	724	83.2	5.03	6.06	9	2	8.13501e+06	High	1
High	Master Protein	P10599	Thioredoxin OS=Homo sapiens OX=9606 GN=TXN PE=1 SV=3	0	0	12	1	2	1	105	11.7	4.92	0	1	0	218298	High	1
High	Master Protein	Q04695	Keratin, type I cytoskeletal 17 OS=Homo sapiens OX=9606 GN=KRT17 PE=1 SV=2	0	0	12	6	25	1	432	48.1	5.02	30.56	6	0	580998	High	1
High	Master Protein	P05787	Keratin, type II cytoskeletal 8 OS=Homo sapiens OX=9606 GN=KRT8 PE=1 SV=7	0	0	12	8	12	2	483	53.7	5.59	13.36	8	1	1.2631e+06	High	1
High	Master Protein	P17931	Galectin-3 OS=Homo sapiens OX=9606 GN=LGALS3 PE=1 SV=5	0	0	12	2	2	2	250	26.1	8.56	0	2	0	777294	High	1
High	Master Protein	B5MCT8	40S ribosomal protein S9 OS=Homo sapiens OX=9606 GN=RPS9 PE=1 SV=1	0	0	12	2	2	2	139	16.6	11.06	0	2	0	1.06785e+06	High	1
High	Master Protein	F5H479	Ragulator complex protein LAMTOR1 OS=Homo sapiens OX=9606 GN=LAMTOR1 PE=1 SV=1	0	0	12	2	3	2	99	11.1	5.07	0	2	0	346437	High	1
High	Master Protein	P15924	Desmoplakin OS=Homo sapiens OX=9606 GN=DSP PE=1 SV=3	0	0	11	39	53	39	2871	331.6	6.81	37.55	39	0	3.49272e+07	High	1
High	Master Protein	P06702	Protein S100-A9 OS=Homo sapiens OX=9606 GN=S100A9 PE=1 SV=1	0	0	11	1	3	1	114	13.2	6.13	4.81	1	0	1.49926e+06	High	1
High	Master Protein	K7ERE3	Keratin, type I cytoskeletal 13 OS=Homo sapiens OX=9606 GN=KRT13 PE=1 SV=1	0	0	11	5	15	2	415	45.2	4.81	9.34	5	0	676481	High	1
High	Master Protein	E7EQG2	RNA helicase OS=Homo sapiens OX=9606 GN=EIF4A2 PE=1 SV=1	0	0	11	4	5	1	362	41.3	5.64	4.08	4	0	505439	High	1
High	Master Protein	P14923	Junction plakoglobin OS=Homo sapiens OX=9606 GN=JUP PE=1 SV=3	0	0	11	9	17	9	745	81.7	6.14	18	9	0	1.28977e+07	High	1
High	Master Protein	A0A7I2V2V5	Dipeptidyl peptidase 1 OS=Homo sapiens OX=9606 GN=CTSC PE=1 SV=1	0	0	11	3	3	3	143	15.9	5.91	0	3	0	1.45212e+06	High	1
High	Master Protein	Q86YZ3	Hornerin OS=Homo sapiens OX=9606 GN=HRNR PE=1 SV=2	0	0	11	11	11	11	2850	282.2	10.04	23.41	11	0	8.22009e+06	High	1
High	Master Protein	P59998	Actin-related protein 2/3 complex subunit 4 OS=Homo sapiens OX=9606 GN=ARPC4 PE=1 SV=3	0	0	11	2	3	2	168	19.7	8.43	1.81	2	0	1.06253e+06	High	1
High	Master Protein	O76013	Keratin, type I cuticular Ha6 OS=Homo sapiens OX=9606 GN=KRT36 PE=1 SV=1	0	0	11	6	23	4	467	52.2	4.94	22.56	6	0	4.16762e+07	High	1
High	Master Protein	P20073	Annexin A7 OS=Homo sapiens OX=9606 GN=ANXA7 PE=1 SV=3	0	0	10	5	6	5	488	52.7	5.68	0	5	0	3.02786e+06	High	1
High	Master Protein	Q96BM9	ADP-ribosylation factor-like protein 8A OS=Homo sapiens OX=9606 GN=ARL8A PE=1 SV=1	0	0	10	2	3	2	186	21.4	7.77	2.02	2	0	600630	High	1
High	Master Protein	P05023	Sodium/potassium-transporting ATPase subunit alpha-1 OS=Homo sapiens OX=9606 GN=ATP1A1 PE=1 SV=1	0	0	10	10	15	8	1023	112.8	5.49	13.16	10	3	6.1521e+06	High	1
High	Master Protein	F6U784	Ras-related protein Rap-2a OS=Homo sapiens OX=9606 GN=RAP2A PE=4 SV=1	0	0	10	1	1	1	108	12.3	5.52	0	1	0	379214	High	1
High	Master Protein	J3KS79	Bleomycin hydrolase OS=Homo sapiens OX=9606 GN=BLMH PE=1 SV=1	0	0	10	1	2	1	71	7.7	8.92	0	1	0	1.10116e+06	High	1
High	Master Protein	P30626	Sorcin OS=Homo sapiens OX=9606 GN=SRI PE=1 SV=1	0	0	10	3	3	3	198	21.7	5.59	4.13	3	0	5.40156e+06	High	1
High	Master Protein	E7ESZ1	Importin-5 (Fragment) OS=Homo sapiens OX=9606 GN=IPO5 PE=1 SV=2	0	0	10	1	3	1	88	9.7	4.78	0	1	0	99404.9	High	1
High	Master Protein	A0A1W2PPU6	Lysosome membrane protein 2 OS=Homo sapiens OX=9606 GN=SCARB2 PE=1 SV=1	0	0	10	5	9	5	438	49.6	5.26	4.43	5	0	3.81915e+06	High	1
High	Master Protein	P50995	Annexin A11 OS=Homo sapiens OX=9606 GN=ANXA11 PE=1 SV=1	0	0	10	6	8	6	505	54.4	7.65	11.92	6	0	4.01909e+06	High	1
High	Master Protein	F5GZY7	Gamma-aminobutyric acid receptor-associated protein-like 1 (Fragment) OS=Homo sapiens OX=9606 GN=GABARAPL1 PE=1 SV=1	0	0	10	1	1	1	70	8.6	9.95	0	1	0	307597	High	1
High	Master Protein	A0A0G2JIW1	Heat shock 70 kDa protein 1B OS=Homo sapiens OX=9606 GN=HSPA1B PE=1 SV=1	0	0	10	8	13	6	642	70.1	5.66	12.99	8	2	7.49181e+06	High	1
High	Master Protein	O15145	Actin-related protein 2/3 complex subunit 3 OS=Homo sapiens OX=9606 GN=ARPC3 PE=1 SV=3	0	0	10	2	2	2	178	20.5	8.59	0	2	0	1.32433e+06	High	1
High	Master Protein	K7EK77	ATP synthase subunit alpha, mitochondrial (Fragment) OS=Homo sapiens OX=9606 GN=ATP5F1A PE=1 SV=1	0	0	10	2	2	2	207	22.2	8.62	0	2	0	577218	High	1
High	Master Protein	A0A087X2D0	Serine/arginine-rich-splicing factor 3 OS=Homo sapiens OX=9606 GN=SRSF3 PE=1 SV=1	0	0	9	1	1	1	95	10.3	5.14	0	1	0	315418	High	1
High	Master Protein	P00441	Superoxide dismutase [Cu-Zn] OS=Homo sapiens OX=9606 GN=SOD1 PE=1 SV=2	0	0	9	1	1	1	154	15.9	6.13	2.69	1	0	338483	High	1
High	Master Protein	Q6KB66	Keratin, type II cytoskeletal 80 OS=Homo sapiens OX=9606 GN=KRT80 PE=1 SV=2	0	0	9	4	4	3	452	50.5	5.67	2.62	4	0	891848	High	1
High	Master Protein	P0DOY2	Immunoglobulin lambda constant 2 OS=Homo sapiens OX=9606 GN=IGLC2 PE=1 SV=1	0	0	9	1	1	1	106	11.3	7.24	0	1	0	355633	High	1
High	Master Protein	P68366	Tubulin alpha-4A chain OS=Homo sapiens OX=9606 GN=TUBA4A PE=1 SV=1	0	0	9	4	11	2	448	49.9	5.06	3.62	4	0	783830	High	1
High	Master Protein	A0A7P0T946	Transitional endoplasmic reticulum ATPase OS=Homo sapiens OX=9606 GN=VCP PE=1 SV=1	0	0	9	1	2	1	77	8.9	8.97	0	1	0	225491	High	1
High	Master Protein	P61026	Ras-related protein Rab-10 OS=Homo sapiens OX=9606 GN=RAB10 PE=1 SV=1	0	0	9	2	2	2	200	22.5	8.38	1.85	2	0	2.45863e+06	High	1
High	Master Protein	P26373	60S ribosomal protein L13 OS=Homo sapiens OX=9606 GN=RPL13 PE=1 SV=4	0	0	9	2	2	2	211	24.2	11.65	0	2	0	313904	High	1
High	Master Protein	K7EM90	Phosphopyruvate hydratase (Fragment) OS=Homo sapiens OX=9606 GN=ENO1 PE=1 SV=1	0	0	9	2	3	2	195	21	8.88	2.24	2	0	5.98238e+06	High	1
High	Master Protein	H0YL69	Proteasome subunit alpha type (Fragment) OS=Homo sapiens OX=9606 GN=PSMA4 PE=1 SV=1	0	0	9	2	4	2	236	26.4	7.71	6.19	2	0	1.31567e+06	High	1
High	Master Protein	P60866	40S ribosomal protein S20 OS=Homo sapiens OX=9606 GN=RPS20 PE=1 SV=1	0	0	9	1	2	1	119	13.4	9.94	1.93	1	0	248936	High	1
High	Master Protein	P02768	Albumin OS=Homo sapiens OX=9606 GN=ALB PE=1 SV=2	0	0	9	6	9	6	609	69.3	6.28	8.42	6	0	5.53498e+06	High	1
High	Master Protein	P07900	Heat shock protein HSP 90-alpha OS=Homo sapiens OX=9606 GN=HSP90AA1 PE=1 SV=5	0	0	9	6	8	3	732	84.6	5.02	0	6	0	1.31889e+06	High	1
High	Master Protein	Q9HB90	Ras-related GTP-binding protein C OS=Homo sapiens OX=9606 GN=RRAGC PE=1 SV=1	0	0	8	3	5	3	399	44.2	5.1	1.65	3	0	1.11268e+06	High	1
High	Master Protein	O15511	Actin-related protein 2/3 complex subunit 5 OS=Homo sapiens OX=9606 GN=ARPC5 PE=1 SV=3	0	0	8	1	1	1	151	16.3	5.67	0	1	0	838748	High	1
High	Master Protein	P30041	Peroxiredoxin-6 OS=Homo sapiens OX=9606 GN=PRDX6 PE=1 SV=3	0	0	8	2	3	2	224	25	6.38	0	2	0	661270	High	1
High	Master Protein	A0A5F9ZHR7	Lysosomal acid phosphatase OS=Homo sapiens OX=9606 GN=ACP2 PE=1 SV=1	0	0	8	4	7	4	434	49.4	6.74	2.04	4	0	3.60179e+06	High	1
High	Master Protein	P62753	40S ribosomal protein S6 OS=Homo sapiens OX=9606 GN=RPS6 PE=1 SV=1	0	0	8	2	3	2	249	28.7	10.84	0	2	0	566030	High	1
High	Master Protein	P47929	Galectin-7 OS=Homo sapiens OX=9606 GN=LGALS7B PE=1 SV=2	0	0	8	1	1	1	136	15.1	7.62	2.07	1	0		High	1
High	Master Protein	K7ESG8	ATP-citrate synthase (Fragment) OS=Homo sapiens OX=9606 GN=ACLY PE=1 SV=1	0	0	8	1	1	1	109	12.3	9.94	0	1	0	183238	High	1
High	Master Protein	Q7Z794	Keratin, type II cytoskeletal 1b OS=Homo sapiens OX=9606 GN=KRT77 PE=1 SV=3	0	0	8	6	11	2	578	61.9	5.99	15.71	6	0	1.64851e+06	High	1
High	Master Protein	M0QZM1	Heterogeneous nuclear ribonucleoprotein M (Fragment) OS=Homo sapiens OX=9606 GN=HNRNPM PE=1 SV=1	0	0	8	3	6	3	383	40	6.73	2.22	3	0	758926	High	1
High	Master Protein	H7C2W9	60S ribosomal protein L31 (Fragment) OS=Homo sapiens OX=9606 GN=RPL31 PE=1 SV=1	0	0	8	1	1	1	108	12.8	11	0	1	0	551673	High	1
High	Master Protein	C9JXA5	Guanine nucleotide-binding protein G(I)/G(S)/G(T) subunit beta-2 (Fragment) OS=Homo sapiens OX=9606 GN=GNB2 PE=1 SV=1	0	0	8	2	5	2	251	27.5	6.76	6.31	2	0	2.27914e+06	High	1
High	Master Protein	Q9Y617	Phosphoserine aminotransferase OS=Homo sapiens OX=9606 GN=PSAT1 PE=1 SV=2	0	0	8	3	3	3	370	40.4	7.66	0	3	0	706907	High	1
High	Master Protein	Q9GZZ8	Extracellular glycoprotein lacritin OS=Homo sapiens OX=9606 GN=LACRT PE=1 SV=1	0	0	8	1	2	1	138	14.2	5.5	0	1	0	283102	High	1
High	Master Protein	P11279	Lysosome-associated membrane glycoprotein 1 OS=Homo sapiens OX=9606 GN=LAMP1 PE=1 SV=3	0	0	8	4	7	4	417	44.9	8.75	5.94	4	0	5.09401e+06	High	1
High	Master Protein	Q9BPX5	Actin-related protein 2/3 complex subunit 5-like protein OS=Homo sapiens OX=9606 GN=ARPC5L PE=1 SV=1	0	0	8	1	2	1	153	16.9	6.6	0	1	0	234341	High	1
High	Master Protein	P14174	Macrophage migration inhibitory factor OS=Homo sapiens OX=9606 GN=MIF PE=1 SV=4	0	0	8	1	2	1	115	12.5	7.88	2.21	1	0	705595	High	1
High	Master Protein	F5H5D3	Tubulin alpha chain OS=Homo sapiens OX=9606 GN=TUBA1C PE=1 SV=1	0	0	8	4	13	2	519	57.7	5.07	13.24	4	2	5.95294e+06	High	1
High	Master Protein	P62318	Small nuclear ribonucleoprotein Sm D3 OS=Homo sapiens OX=9606 GN=SNRPD3 PE=1 SV=1	0	0	8	1	1	1	126	13.9	10.32	0	1	0	209027	High	1
High	Master Protein	P26038	Moesin OS=Homo sapiens OX=9606 GN=MSN PE=1 SV=3	0	0	7	5	6	1	577	67.8	6.4	1.84	5	4	3.06057e+06	High	1
High	Master Protein	Q15828	Cystatin-M OS=Homo sapiens OX=9606 GN=CST6 PE=1 SV=1	0	0	7	1	1	1	149	16.5	8.09	0	1	0	433900	High	1
High	Master Protein	P12273	Prolactin-inducible protein OS=Homo sapiens OX=9606 GN=PIP PE=1 SV=1	0	0	7	1	1	1	146	16.6	8.05	0	1	0	259195	High	1
High	Master Protein	P15311	Ezrin OS=Homo sapiens OX=9606 GN=EZR PE=1 SV=4	0	0	7	5	7	1	586	69.4	6.27	1.84	5	0	171289	High	1
High	Master Protein	Q8N1N4	Keratin, type II cytoskeletal 78 OS=Homo sapiens OX=9606 GN=KRT78 PE=1 SV=2	0	0	7	4	4	3	520	56.8	6.02	1.75	4	0	1.37956e+06	High	1
High	Master Protein	Q9NSB4	Keratin, type II cuticular Hb2 OS=Homo sapiens OX=9606 GN=KRT82 PE=1 SV=3	0	0	7	4	5	3	513	56.6	6.74	5.93	4	0	4.39674e+07	High	1
High	Master Protein	P02786	Transferrin receptor protein 1 OS=Homo sapiens OX=9606 GN=TFRC PE=1 SV=2	0	0	7	5	8	5	760	84.8	6.61	4.01	5	0	6.1035e+06	High	1
High	Master Protein	P28070	Proteasome subunit beta type-4 OS=Homo sapiens OX=9606 GN=PSMB4 PE=1 SV=4	0	0	7	2	2	2	264	29.2	5.97	0	2	0	979136	High	1
High	Master Protein	P05089	Arginase-1 OS=Homo sapiens OX=9606 GN=ARG1 PE=1 SV=2	0	0	7	2	2	2	322	34.7	7.21	2.09	2	0	1.99128e+06	High	1
High	Master Protein	Q8WUM4	Programmed cell death 6-interacting protein OS=Homo sapiens OX=9606 GN=PDCD6IP PE=1 SV=1	0	0	7	7	11	7	868	96	6.52	6.9	7	0	2.22083e+06	High	1
High	Master Protein	A0A7I2V649	Polyadenylate-binding protein 1 OS=Homo sapiens OX=9606 GN=PABPC1 PE=1 SV=1	0	0	7	4	5	4	590	65.1	9.36	5.51	4	0	2.02164e+06	High	1
High	Master Protein	F8WAM2	T-complex protein 1 subunit eta (Fragment) OS=Homo sapiens OX=9606 GN=CCT7 PE=1 SV=1	0	0	7	1	1	1	98	10.5	7.42	0	1	0	746798	High	1
High	Master Protein	E9PFT6	Hemoglobin subunit delta OS=Homo sapiens OX=9606 GN=HBD PE=1 SV=1	0	0	7	1	1	1	141	15.4	7.91	1.82	1	0	263003	High	1
High	Master Protein	A0A6Q8PF43	Heat shock protein beta-1 OS=Homo sapiens OX=9606 GN=HSPB1 PE=1 SV=1	0	0	7	1	2	1	141	15.9	8.54	4.52	1	0	508950	High	1
High	Master Protein	Q99436	Proteasome subunit beta type-7 OS=Homo sapiens OX=9606 GN=PSMB7 PE=1 SV=1	0	0	7	2	4	2	277	29.9	7.68	3.59	2	0	787229	High	1
High	Master Protein	H7C0X5	Probable serine carboxypeptidase CPVL (Fragment) OS=Homo sapiens OX=9606 GN=CPVL PE=1 SV=1	0	0	7	1	1	1	180	21.2	7.03	0	1	0	583976	High	1
High	Master Protein	P49207	60S ribosomal protein L34 OS=Homo sapiens OX=9606 GN=RPL34 PE=1 SV=3	0	0	7	1	1	1	117	13.3	11.47	0	1	0	224953	High	1
High	Master Protein	P39019	40S ribosomal protein S19 OS=Homo sapiens OX=9606 GN=RPS19 PE=1 SV=2	0	0	7	1	1	1	145	16.1	10.32	0	1	0	169950	High	1
High	Master Protein	C9JUG7	F-actin-capping protein subunit alpha OS=Homo sapiens OX=9606 GN=CAPZA2 PE=1 SV=1	0	0	7	1	1	1	146	16.7	5.11	0	1	0	1.37963e+06	High	1
High	Master Protein	H0YF32	40S ribosomal protein S3 (Fragment) OS=Homo sapiens OX=9606 GN=RPS3 PE=1 SV=1	0	0	7	1	2	1	123	13.5	8	3.76	1	0	633144	High	1
High	Master Protein	P23763	Vesicle-associated membrane protein 1 OS=Homo sapiens OX=9606 GN=VAMP1 PE=1 SV=1	0	0	6	1	2	1	118	12.9	6.65	0	1	0	248063	High	1
High	Master Protein	P62280	40S ribosomal protein S11 OS=Homo sapiens OX=9606 GN=RPS11 PE=1 SV=3	0	0	6	1	1	1	158	18.4	10.3	0	1	0	109223	High	1
High	Master Protein	Q5D862	Filaggrin-2 OS=Homo sapiens OX=9606 GN=FLG2 PE=1 SV=1	0	0	6	4	4	4	2391	247.9	8.31	8.12	4	0	2.48095e+06	High	1
High	Master Protein	B1AK88	F-actin-capping protein subunit beta OS=Homo sapiens OX=9606 GN=CAPZB PE=1 SV=1	0	0	6	2	3	2	301	33.8	6.43	1.86	2	0	1.26399e+06	High	1
High	Master Protein	P50990	T-complex protein 1 subunit theta OS=Homo sapiens OX=9606 GN=CCT8 PE=1 SV=4	0	0	6	3	3	3	548	59.6	5.6	1.94	3	0	604560	High	1
High	Master Protein	Q13835	Plakophilin-1 OS=Homo sapiens OX=9606 GN=PKP1 PE=1 SV=2	0	0	6	4	11	4	747	82.8	9.13	13.37	4	0	3.45602e+06	High	1
High	Master Protein	Q5T8U3	60S ribosomal protein L7a (Fragment) OS=Homo sapiens OX=9606 GN=RPL7A PE=1 SV=1	0	0	6	1	1	1	191	21.5	11.02	0	1	0	158024	High	1
High	Master Protein	Q8TF66	Leucine-rich repeat-containing protein 15 OS=Homo sapiens OX=9606 GN=LRRC15 PE=2 SV=2	0	0	6	4	6	4	581	64.3	6.71	4.53	4	0	2.0235e+07	High	1
High	Master Protein	Q9H492	Microtubule-associated proteins 1A/1B light chain 3A OS=Homo sapiens OX=9606 GN=MAP1LC3A PE=1 SV=2	0	0	6	1	1	1	121	14.3	8.68	0	1	0	769606	High	1
High	Master Protein	P62330	ADP-ribosylation factor 6 OS=Homo sapiens OX=9606 GN=ARF6 PE=1 SV=2	0	0	6	1	1	1	175	20.1	8.95	0	1	0	172510	High	1
High	Master Protein	P23526	Adenosylhomocysteinase OS=Homo sapiens OX=9606 GN=AHCY PE=1 SV=4	0	0	6	2	2	2	432	47.7	6.34	0	2	0	375336	High	1
High	Master Protein	P27105	Stomatin OS=Homo sapiens OX=9606 GN=STOM PE=1 SV=3	0	0	6	2	2	2	288	31.7	7.88	0	2	0	1.23743e+06	High	1
High	Master Protein	P61353	60S ribosomal protein L27 OS=Homo sapiens OX=9606 GN=RPL27 PE=1 SV=2	0	0	6	1	1	1	136	15.8	10.56	0	1	0	695054	High	1
High	Master Protein	P62701	40S ribosomal protein S4, X isoform OS=Homo sapiens OX=9606 GN=RPS4X PE=1 SV=2	0	0	6	2	3	2	263	29.6	10.15	6.55	2	0	1.60061e+06	High	1
High	Master Protein	P51148	Ras-related protein Rab-5C OS=Homo sapiens OX=9606 GN=RAB5C PE=1 SV=2	0	0	6	1	1	1	216	23.5	8.41	1.63	1	0	161742	High	1
High	Master Protein	Q08188	Protein-glutamine gamma-glutamyltransferase E OS=Homo sapiens OX=9606 GN=TGM3 PE=1 SV=4	0	0	6	4	8	4	693	76.6	5.86	11.41	4	0	2.80303e+06	High	1
High	Master Protein	H0YBX6	Ubiquitin-conjugating enzyme E2 variant 2 (Fragment) OS=Homo sapiens OX=9606 GN=UBE2V2 PE=1 SV=1	0	0	6	1	1	1	154	16.9	6.29	0	1	0	111281	High	1
High	Master Protein	J3KR23	IST1 homolog (Fragment) OS=Homo sapiens OX=9606 GN=IST1 PE=1 SV=1	0	0	6	2	2	2	289	31.2	4.75	1.64	2	0	718329	High	1
High	Master Protein	C9JLM5	Serpin B5 (Fragment) OS=Homo sapiens OX=9606 GN=SERPINB5 PE=1 SV=1	0	0	6	1	2	1	129	14.3	5.57	0	1	0	679835	High	1
High	Master Protein	B4E3S0	Coronin OS=Homo sapiens OX=9606 GN=CORO1C PE=1 SV=1	0	0	6	2	2	2	369	41.6	6.73	0	2	0	1121233	High	1
High	Master Protein	Q14247	Src substrate cortactin OS=Homo sapiens OX=9606 GN=CTTN PE=1 SV=2	0	0	6	3	3	3	550	61.5	5.4	0	3	0	615416	High	1
High	Master Protein	P23490	Loricrin OS=Homo sapiens OX=9606 GN=LORICRIN PE=1 SV=2	0	0	6	2	2	2	312	25.7	8.09	1.62	2	0	1.36469e+06	High	1
High	Master Protein	P20618	Proteasome subunit beta type-1 OS=Homo sapiens OX=9606 GN=PSMB1 PE=1 SV=2	0	0	6	2	2	2	241	26.5	8.13	0	2	0	771807	High	1
High	Master Protein	P25786	Proteasome subunit alpha type-1 OS=Homo sapiens OX=9606 GN=PSMA1 PE=1 SV=1	0	0	6	2	3	2	263	29.5	6.61	1.65	2	0	1.36026e+06	High	1
High	Master Protein	G3V580	Protein arginine N-methyltransferase 5 (Fragment) OS=Homo sapiens OX=9606 GN=PRMT5 PE=1 SV=1	0	0	6	1	1	1	180	20.4	6.55	0	1	0	87635	High	1
High	Master Protein	Q15758	Neutral amino acid transporter B(0) OS=Homo sapiens OX=9606 GN=SLC1A5 PE=1 SV=2	0	0	6	3	6	3	541	56.6	5.48	5.26	3	0	2.37387e+06	High	1
High	Master Protein	H7C236	Serine/threonine-protein kinase 11-interacting protein (Fragment) OS=Homo sapiens OX=9606 GN=STK11IP PE=1 SV=1	0	0	5	1	1	1	199	22.1	5.33	0	1	0	178740	High	1
High	Master Protein	P25788	Proteasome subunit alpha type-3 OS=Homo sapiens OX=9606 GN=PSMA3 PE=1 SV=2	0	0	5	1	1	1	255	28.4	5.33	1.92	1	0	358772	High	1
High	Master Protein	Q5T749	Keratinocyte proline-rich protein OS=Homo sapiens OX=9606 GN=KPRP PE=1 SV=1	0	0	5	3	4	3	579	64.1	8.27	4.98	3	0	1.98275e+06	High	1
High	Master Protein	B5MDF5	GTP-binding nuclear protein Ran OS=Homo sapiens OX=9606 GN=RAN PE=1 SV=1	0	0	5	1	2	1	233	26.2	7.01	2.64	1	0	2.41948e+06	High	1
High	Master Protein	P16401	Histone H1.5 OS=Homo sapiens OX=9606 GN=H1-5 PE=1 SV=3	0	0	5	1	1	1	226	22.6	10.92	1.92	1	0		High	1
High	Master Protein	P62269	40S ribosomal protein S18 OS=Homo sapiens OX=9606 GN=RPS18 PE=1 SV=3	0	0	5	1	1	1	152	17.7	10.99	0	1	0	184631	High	1
High	Master Protein	P17987	T-complex protein 1 subunit alpha OS=Homo sapiens OX=9606 GN=TCP1 PE=1 SV=1	0	0	5	3	4	3	556	60.3	6.11	0	3	0	1.03161e+06	High	1
High	Master Protein	A0A087WYS6	Proteasome (Prosome, macropain) subunit, alpha type, 8, isoform CRA_b OS=Homo sapiens OX=9606 GN=PSMA8 PE=1 SV=1	0	0	5	1	1	1	224	25	8.76	0	1	0	557529	High	1
High	Master Protein	A0A024QZ42	HCG1985580, isoform CRA_c OS=Homo sapiens OX=9606 GN=PDCD6 PE=1 SV=1	0	0	5	1	1	1	121	14.4	5.29	0	1	0	417380	High	1
High	Master Protein	P61158	Actin-related protein 3 OS=Homo sapiens OX=9606 GN=ACTR3 PE=1 SV=3	0	0	5	2	3	2	418	47.3	5.88	0	2	0	654456	High	1
High	Master Protein	P13797	Plastin-3 OS=Homo sapiens OX=9606 GN=PLS3 PE=1 SV=4	0	0	5	3	3	3	630	70.8	5.6	0	3	0	1.15698e+06	High	1
High	Master Protein	P29966	Myristoylated alanine-rich C-kinase substrate OS=Homo sapiens OX=9606 GN=MARCKS PE=1 SV=4	0	0	5	2	2	2	332	31.5	4.45	4.8	2	0	2.06805e+06	High	1
High	Master Protein	P13639	Elongation factor 2 OS=Homo sapiens OX=9606 GN=EEF2 PE=1 SV=4	0	0	5	5	8	5	858	95.3	6.83	7.29	5	0	6.19984e+06	High	1
High	Master Protein	B4DNK4	Pyruvate kinase OS=Homo sapiens OX=9606 GN=PKM PE=1 SV=1	0	0	5	2	2	2	457	49.9	7.83	2.15	2	0	886328	High	1
High	Master Protein	A8MUD9	60S ribosomal protein L7 OS=Homo sapiens OX=9606 GN=RPL7 PE=1 SV=1	0	0	5	1	2	1	208	24.4	10.67	2.26	1	0	593382	High	1
High	Master Protein	P30050	60S ribosomal protein L12 OS=Homo sapiens OX=9606 GN=RPL12 PE=1 SV=1	0	0	5	1	1	1	165	17.8	9.42	0	1	0		High	1
High	Master Protein	A8MTJ3	Guanine nucleotide-binding protein G(t) subunit alpha-3 OS=Homo sapiens OX=9606 GN=GNAT3 PE=2 SV=2	0	0	5	2	3	2	354	40.3	6.01	4.5	2	0	2.62123e+06	High	1
High	Master Protein	D6R9Z1	Receptor of-activated protein C kinase 1 (Fragment) OS=Homo sapiens OX=9606 GN=RACK1 PE=1 SV=8	0	0	5	1	2	1	236	26.3	8.84	0	1	0	235672	High	1
High	Master Protein	F5GZS6	4F2 cell-surface antigen heavy chain OS=Homo sapiens OX=9606 GN=SLC3A2 PE=1 SV=1	0	0	5	3	6	3	599	64.8	5.1	5.78	3	0	1986220	High	1
High	Master Protein	A0A140T973	Spliceosome RNA helicase DDX39B (Fragment) OS=Homo sapiens OX=9606 GN=DDX39B PE=1 SV=2	0	0	5	1	1	1	135	15.6	8.87	0	1	0	251068	High	1
High	Master Protein	F8VP00	ATP-dependent 6-phosphofructokinase, muscle type (Fragment) OS=Homo sapiens OX=9606 GN=PFKM PE=1 SV=8	0	0	5	1	1	1	176	18.5	7.4	0	1	0	80467.2	High	1
High	Master Protein	P33947	ER lumen protein-retaining receptor 2 OS=Homo sapiens OX=9606 GN=KDELR2 PE=1 SV=1	0	0	5	1	2	1	212	24.4	8.72	1.68	1	0	232043	High	1
High	Master Protein	P31025	Lipocalin-1 OS=Homo sapiens OX=9606 GN=LCN1 PE=1 SV=1	0	0	5	1	1	1	176	19.2	5.58	0	1	0	606193	High	1
High	Master Protein	A0A087X2I4	Proteasome subunit beta OS=Homo sapiens OX=9606 GN=PSMB6 PE=1 SV=1	0	0	5	1	1	1	213	23.1	4.75	0	1	0	456309	High	1
High	Master Protein	Q6IS14	Eukaryotic translation initiation factor 5A-1-like OS=Homo sapiens OX=9606 GN=EIF5AL1 PE=2 SV=2	0	0	5	1	1	1	154	16.8	5	0	1	0	436302	High	1
High	Master Protein	O75131	Copine-3 OS=Homo sapiens OX=9606 GN=CPNE3 PE=1 SV=1	0	0	5	3	5	3	537	60.1	5.85	1.87	3	0	1.23202e+06	High	1
High	Master Protein	P01876	Immunoglobulin heavy constant alpha 1 OS=Homo sapiens OX=9606 GN=IGHA1 PE=1 SV=2	0	0	5	2	2	2	353	37.6	6.51	0	2	0	786246	High	1
High	Master Protein	O75367	Core histone macro-H2A.1 OS=Homo sapiens OX=9606 GN=MACROH2A1 PE=1 SV=5	0	0	5	2	3	2	369	39.2	9.83	2.01	2	0	672995	High	1
High	Master Protein	Q14964	Ras-related protein Rab-39A OS=Homo sapiens OX=9606 GN=RAB39A PE=1 SV=2	0	0	5	1	2	1	217	25	7.65	1.81	1	0	596330	High	1
High	Master Protein	A0A087WUV8	Basigin OS=Homo sapiens OX=9606 GN=BSG PE=1 SV=1	0	0	5	1	2	1	189	20.5	6.68	2.48	1	0	791197	High	1
High	Master Protein	F8VWK8	Tetraspanin (Fragment) OS=Homo sapiens OX=9606 GN=CD63 PE=1 SV=1	0	0	5	1	1	1	217	23.4	7.68	0	1	0	487101	High	1
High	Master Protein	C9JF79	Malate dehydrogenase (Fragment) OS=Homo sapiens OX=9606 GN=MDH1 PE=1 SV=1	0	0	4	1	1	1	222	24.2	8.94	1.62	1	0	423835	High	1
High	Master Protein	Q02413	Desmoglein-1 OS=Homo sapiens OX=9606 GN=DSG1 PE=1 SV=2	0	0	4	4	5	4	1049	113.7	5.03	2.12	4	0	4.60612e+06	High	1
High	Master Protein	Q15102	Platelet-activating factor acetylhydrolase IB subunit alpha1 OS=Homo sapiens OX=9606 GN=PAFAH1B3 PE=1 SV=1	0	0	4	1	1	1	231	25.7	6.84	0	1	0	142768	High	1
High	Master Protein	P07205	Phosphoglycerate kinase 2 OS=Homo sapiens OX=9606 GN=PGK2 PE=1 SV=3	0	0	4	1	1	1	417	44.8	8.54	0	1	0	214790	High	1
High	Master Protein	O75083	WD repeat-containing protein 1 OS=Homo sapiens OX=9606 GN=WDR1 PE=1 SV=4	0	0	4	3	7	3	606	66.2	6.65	7.35	3	0	1.96468e+06	High	1
High	Master Protein	Q96QA5	Gasdermin-A OS=Homo sapiens OX=9606 GN=GSDMA PE=1 SV=4	0	0	4	2	3	2	445	49.3	5.29	0	2	0	200163	High	1
High	Master Protein	P09497	Clathrin light chain B OS=Homo sapiens OX=9606 GN=CLTB PE=1 SV=1	0	0	4	1	1	1	229	25.2	4.64	0	1	0	198762	High	1
High	Master Protein	Q8IY95	Transmembrane protein 192 OS=Homo sapiens OX=9606 GN=TMEM192 PE=1 SV=1	0	0	4	1	1	1	271	30.9	7.99	0	1	0	195270	High	1
High	Master Protein	P08246	Neutrophil elastase OS=Homo sapiens OX=9606 GN=ELANE PE=1 SV=1	0	0	4	1	1	1	267	28.5	9.35	0	1	0	694662	High	1
High	Master Protein	P17900	Ganglioside GM2 activator OS=Homo sapiens OX=9606 GN=GM2A PE=1 SV=4	0	0	4	1	1	1	193	20.8	5.31	0	1	0	105320	High	1
High	Master Protein	Q08554	Desmocollin-1 OS=Homo sapiens OX=9606 GN=DSC1 PE=1 SV=2	0	0	4	3	3	3	894	99.9	5.43	0	3	0	1.92422e+06	High	1
High	Master Protein	P24534	Elongation factor 1-beta OS=Homo sapiens OX=9606 GN=EEF1B2 PE=1 SV=3	0	0	4	1	1	1	225	24.7	4.67	0	1	0	611715	High	1
High	Master Protein	Q96P63	Serpin B12 OS=Homo sapiens OX=9606 GN=SERPINB12 PE=1 SV=1	0	0	4	2	2	2	405	46.2	5.53	1.8	2	0	1.41806e+06	High	1
High	Master Protein	P84095	Rho-related GTP-binding protein RhoG OS=Homo sapiens OX=9606 GN=RHOG PE=1 SV=1	0	0	4	1	1	1	191	21.3	8.12	0	1	0	111099	High	1
High	Master Protein	A0A087WVQ6	Clathrin heavy chain OS=Homo sapiens OX=9606 GN=CLTC PE=1 SV=1	0	0	4	8	12	8	1679	191.9	5.69	12.47	8	0	3.8514e+06	High	1
High	Master Protein	P78371	T-complex protein 1 subunit beta OS=Homo sapiens OX=9606 GN=CCT2 PE=1 SV=4	0	0	4	2	2	2	535	57.5	6.46	0	2	0	364274	High	1
High	Master Protein	E7EQB2	Lactotransferrin (Fragment) OS=Homo sapiens OX=9606 GN=LTF PE=1 SV=1	0	0	4	3	3	3	696	76.6	8.02	2.51	3	0	1.20033e+06	High	1
High	Master Protein	Q5T3N1	Annexin (Fragment) OS=Homo sapiens OX=9606 GN=ANXA1 PE=1 SV=1	0	0	4	1	1	1	204	22.7	5.53	0	1	0	356187	High	1
High	Master Protein	P01857	Immunoglobulin heavy constant gamma 1 OS=Homo sapiens OX=9606 GN=IGHG1 PE=1 SV=1	0	0	4	1	1	1	330	36.1	8.19	2.09	1	0	797354	High	1
High	Master Protein	X6RFL8	Ras-related protein Rab-14 (Fragment) OS=Homo sapiens OX=9606 GN=RAB14 PE=1 SV=1	0	0	4	1	1	1	181	20.4	6.33	2.18	1	0	943516	High	1
High	Master Protein	P48594	Serpin B4 OS=Homo sapiens OX=9606 GN=SERPINB4 PE=1 SV=2	0	0	4	2	3	2	390	44.8	6.21	2.25	2	0	1.15316e+06	High	1
High	Master Protein	Q658P3	Metalloreductase STEAP3 OS=Homo sapiens OX=9606 GN=STEAP3 PE=1 SV=2	0	0	4	2	3	2	488	54.6	8.6	1.85	2	0	609829	High	1
High	Master Protein	F5H4C6	N-acetylglucosamine-6-sulfatase (Fragment) OS=Homo sapiens OX=9606 GN=GNS PE=1 SV=8	0	0	4	1	1	1	247	28.3	8.9	1.93	1	0	490947	High	1
High	Master Protein	P08865	40S ribosomal protein SA OS=Homo sapiens OX=9606 GN=RPSA PE=1 SV=4	0	0	4	1	4	1	295	32.8	4.87	8.87	1	0	1.10652e+06	High	1
High	Master Protein	C9JH19	Cathepsin D OS=Homo sapiens OX=9606 GN=CTSD PE=1 SV=2	0	0	4	2	2	2	451	48.6	7.84	1.61	2	0	1.86667e+06	High	1
High	Master Protein	A0A3B3IUC4	Alpha-galactosidase OS=Homo sapiens OX=9606 GN=GLA PE=1 SV=1	0	0	4	2	2	2	470	53.2	5.86	0	2	0	1.07791e+06	High	1
High	Master Protein	E9PQ15	Plakophilin-3 (Fragment) OS=Homo sapiens OX=9606 GN=PKP3 PE=1 SV=2	0	0	4	1	1	1	247	26.2	9.5	0	1	0	132904	High	1
High	Master Protein	B0QY34	Casein kinase I isoform epsilon OS=Homo sapiens OX=9606 GN=CSNK1E PE=1 SV=1	0	0	4	1	1	1	336	38.4	9.28	0	1	0	71186.5	High	1
High	Master Protein	Q13228	Methanethiol oxidase OS=Homo sapiens OX=9606 GN=SELENBP1 PE=1 SV=2	0	0	4	2	3	2	472	52.4	6.37	0	2	0	1.2385e+06	High	1
High	Master Protein	P31944	Caspase-14 OS=Homo sapiens OX=9606 GN=CASP14 PE=1 SV=2	0	0	4	1	3	1	242	27.7	5.58	1.67	1	0	730912	High	1
High	Master Protein	A0A286YF78	D-3-phosphoglycerate dehydrogenase (Fragment) OS=Homo sapiens OX=9606 GN=PHGDH PE=1 SV=1	0	0	4	1	1	1	276	29.7	8.02	0	1	0	636933	High	1
High	Master Protein	P07305	Histone H1.0 OS=Homo sapiens OX=9606 GN=H1-0 PE=1 SV=3	0	0	4	1	1	1	194	20.9	10.84	2.31	1	0	2.30228e+06	High	1
High	Master Protein	C9JLK0	Bifunctional purine biosynthesis protein ATIC (Fragment) OS=Homo sapiens OX=9606 GN=ATIC PE=1 SV=1	0	0	4	1	1	1	170	18.8	7.5	0	1	0	175011	High	1
High	Master Protein	E9PBF6	Lamin-B1 OS=Homo sapiens OX=9606 GN=LMNB1 PE=1 SV=1	0	0	4	2	2	1	387	44.6	5.05	0	2	0	439400	High	1
High	Master Protein	P25787	Proteasome subunit alpha type-2 OS=Homo sapiens OX=9606 GN=PSMA2 PE=1 SV=2	0	0	4	1	1	1	234	25.9	7.43	2.26	1	0	301090	High	1
High	Master Protein	P35030	Trypsin-3 OS=Homo sapiens OX=9606 GN=PRSS3 PE=1 SV=2	0	0	4	1	1	1	304	32.5	7.49	0	1	0	739221	High	1
High	Master Protein	A0A7I2YQG2	Ribosomal protein L19 OS=Homo sapiens OX=9606 GN=RPL19 PE=1 SV=1	0	0	4	1	1	1	216	25.7	11.27	1.74	1	0	535289	High	1
High	Master Protein	P50991	T-complex protein 1 subunit delta OS=Homo sapiens OX=9606 GN=CCT4 PE=1 SV=4	0	0	4	3	4	3	539	57.9	7.83	1.77	3	0	930597	High	1
High	Master Protein	P43487	Ran-specific GTPase-activating protein OS=Homo sapiens OX=9606 GN=RANBP1 PE=1 SV=1	0	0	4	1	1	1	201	23.3	5.29	0	1	0	543828	High	1
High	Master Protein	P18669	Phosphoglycerate mutase 1 OS=Homo sapiens OX=9606 GN=PGAM1 PE=1 SV=2	0	0	4	1	1	1	254	28.8	7.18	0	1	0	101845	High	1
High	Master Protein	A0A7I2V3U2	Nucleophosmin OS=Homo sapiens OX=9606 GN=NPM1 PE=1 SV=1	0	0	4	1	1	1	195	21.6	4.7	1.68	1	0	569247	High	1
High	Master Protein	Q92820	Gamma-glutamyl hydrolase OS=Homo sapiens OX=9606 GN=GGH PE=1 SV=2	0	0	4	1	1	1	318	35.9	7.11	0	1	0	514122	High	1
High	Master Protein	M0R0R2	40S ribosomal protein S5 OS=Homo sapiens OX=9606 GN=RPS5 PE=1 SV=1	0	0	4	1	1	1	225	25.3	9.76	0	1	0	301172	High	1
High	Master Protein	Q8NEW0	Zinc transporter 7 OS=Homo sapiens OX=9606 GN=SLC30A7 PE=2 SV=1	0	0	3	1	1	1	376	41.6	6.95	0	1	0		High	1
High	Master Protein	A0A7P0TAI0	78 kDa glucose-regulated protein OS=Homo sapiens OX=9606 GN=HSPA5 PE=1 SV=1	0	0	3	2	2	1	616	68.1	5.14	0	2	0	308820	High	1
High	Master Protein	H3BN98	40S ribosomal protein S15a (Fragment) OS=Homo sapiens OX=9606 PE=3 SV=2	0	0	3	1	1	1	237	27.2	9.55	2.03	1	0	985669	High	1
High	Master Protein	P25311	Zinc-alpha-2-glycoprotein OS=Homo sapiens OX=9606 GN=AZGP1 PE=1 SV=2	0	0	3	1	2	1	298	34.2	6.05	1.98	1	0	352688	High	1
High	Master Protein	Q9Y266	Nuclear migration protein nudC OS=Homo sapiens OX=9606 GN=NUDC PE=1 SV=1	0	0	3	1	1	1	331	38.2	5.38	0	1	0	133780	High	1
High	Master Protein	P36578	60S ribosomal protein L4 OS=Homo sapiens OX=9606 GN=RPL4 PE=1 SV=5	0	0	3	1	1	1	427	47.7	11.06	0	1	0	151453	High	1
High	Master Protein	P09525	Annexin A4 OS=Homo sapiens OX=9606 GN=ANXA4 PE=1 SV=4	0	0	3	1	2	1	319	35.9	6.13	0	1	0	74116.7	High	1
High	Master Protein	G5EA09	Syndecan binding protein (Syntenin), isoform CRA_a OS=Homo sapiens OX=9606 GN=SDCBP PE=1 SV=1	0	0	3	1	1	1	318	34.8	8.51	0	1	0	92165.9	High	1
High	Master Protein	O60637	Tetraspanin-3 OS=Homo sapiens OX=9606 GN=TSPAN3 PE=2 SV=1	0	0	3	1	1	1	253	28	5.81	2.19	1	0	1.87975e+06	High	1
High	Master Protein	K7EKW9	Flotillin (Fragment) OS=Homo sapiens OX=9606 GN=FLOT2 PE=1 SV=1	0	0	3	1	1	1	249	28	4.91	1.67	1	0	357152	High	1
High	Master Protein	P20042	Eukaryotic translation initiation factor 2 subunit 2 OS=Homo sapiens OX=9606 GN=EIF2S2 PE=1 SV=2	0	0	3	1	1	1	333	38.4	5.8	0	1	0	156148	High	1
High	Master Protein	P50395	Rab GDP dissociation inhibitor beta OS=Homo sapiens OX=9606 GN=GDI2 PE=1 SV=2	0	0	3	1	1	1	445	50.6	6.47	0	1	0	139381	High	1
High	Master Protein	P0DPA2	V-set and immunoglobulin domain-containing protein 8 OS=Homo sapiens OX=9606 GN=VSIG8 PE=2 SV=1	0	0	3	2	2	2	414	43.9	7.2	0	2	0	527171	High	1
High	Master Protein	Q92783	Signal transducing adapter molecule 1 OS=Homo sapiens OX=9606 GN=STAM PE=1 SV=3	0	0	3	2	2	2	540	59.1	4.82	0	2	0	675860	High	1
High	Master Protein	P32929	Cystathionine gamma-lyase OS=Homo sapiens OX=9606 GN=CTH PE=1 SV=3	0	0	3	1	1	1	405	44.5	6.7	1.64	1	0	185246	High	1
High	Master Protein	P54707	Potassium-transporting ATPase alpha chain 2 OS=Homo sapiens OX=9606 GN=ATP12A PE=1 SV=3	0	0	3	3	5	1	1039	115.4	6.55	3.55	3	0	670662	High	1
High	Master Protein	P07686	Beta-hexosaminidase subunit beta OS=Homo sapiens OX=9606 GN=HEXB PE=1 SV=4	0	0	3	2	3	2	556	63.1	6.76	1.7	2	0	865342	High	1
High	Master Protein	Q8N357	Solute carrier family 35 member F6 OS=Homo sapiens OX=9606 GN=SLC35F6 PE=1 SV=1	0	0	3	1	2	1	371	40.2	6.93	1.65	1	0	161051	High	1
High	Master Protein	Q5VZM2	Ras-related GTP-binding protein B OS=Homo sapiens OX=9606 GN=RRAGB PE=1 SV=1	0	0	3	1	1	1	374	43.2	6.21	0	1	0	132432	High	1
High	Master Protein	A0A7I2V2S0	RNA helicase OS=Homo sapiens OX=9606 GN=DDX5 PE=1 SV=1	0	0	3	1	2	1	416	47.2	8.47	0	1	0	122617	High	1
High	Master Protein	A0A3B3IRK2	Arachidonate 12-lipoxygenase, 12R-type (Fragment) OS=Homo sapiens OX=9606 GN=ALOX12B PE=1 SV=1	0	0	3	1	1	1	389	44.3	5.36	0	1	0	206379	High	1
High	Master Protein	P22735	Protein-glutamine gamma-glutamyltransferase K OS=Homo sapiens OX=9606 GN=TGM1 PE=1 SV=4	0	0	3	3	5	3	817	89.7	6.04	3.51	3	0	858865	High	1
High	Master Protein	E9PKZ0	60S ribosomal protein L8 (Fragment) OS=Homo sapiens OX=9606 GN=RPL8 PE=1 SV=1	0	0	3	1	1	1	205	22.4	10.76	0	1	0	447647	High	1
High	Master Protein	A0A6Q8PFJ0	Prelamin-A/C OS=Homo sapiens OX=9606 GN=LMNA PE=1 SV=1	0	0	3	3	4	2	729	80.9	8.27	0	3	1	1.83266e+06	High	1
High	Master Protein	F5GYQ1	V-type proton ATPase subunit OS=Homo sapiens OX=9606 GN=ATP6V0D1 PE=1 SV=1	0	0	3	1	1	1	392	44.6	5.14	0	1	0	202971	High	1
High	Master Protein	P26641	Elongation factor 1-gamma OS=Homo sapiens OX=9606 GN=EEF1G PE=1 SV=3	0	0	3	1	2	1	437	50.1	6.67	2.48	1	0	448772	High	1
High	Master Protein	P05164	Myeloperoxidase OS=Homo sapiens OX=9606 GN=MPO PE=1 SV=1	0	0	3	2	5	2	745	83.8	8.97	5.12	2	0	909270	High	1
High	Master Protein	A0A024RA28	Heterogeneous nuclear ribonucleoprotein A2/B1, isoform CRA_d OS=Homo sapiens OX=9606 GN=HNRNPA2B1 PE=1 SV=1	0	0	3	1	2	1	301	31.1	9.14	1.79	1	0	315131	High	1
High	Master Protein	D6RA82	Annexin OS=Homo sapiens OX=9606 GN=ANXA3 PE=1 SV=1	0	0	3	1	1	1	284	32.1	5.94	0	1	0	130181	High	1
High	Master Protein	P49327	Fatty acid synthase OS=Homo sapiens OX=9606 GN=FASN PE=1 SV=3	0	0	3	7	8	7	2511	273.3	6.44	3.7	7	0	1.73406e+06	High	1
High	Master Protein	H0YKB5	Lactadherin OS=Homo sapiens OX=9606 GN=MFGE8 PE=4 SV=2	0	0	3	1	3	1	379	42.4	7.81	0	1	0	958071	High	1
High	Master Protein	E9PCX2	Aldo-keto reductase family 1 member B1 OS=Homo sapiens OX=9606 GN=AKR1B1 PE=1 SV=1	0	0	3	1	2	1	263	29.4	6.99	0	1	0	194274	High	1
High	Master Protein	B5MCH7	eIF5-mimic protein 1 OS=Homo sapiens OX=9606 GN=BZW2 PE=1 SV=1	0	0	3	1	1	1	343	39.4	6.35	0	1	0	44397.2	High	1
High	Master Protein	O43657	Tetraspanin-6 OS=Homo sapiens OX=9606 GN=TSPAN6 PE=1 SV=1	0	0	3	1	1	1	245	27.5	8.1	0	1	0	395463	High	1
High	Master Protein	P62714	Serine/threonine-protein phosphatase 2A catalytic subunit beta isoform OS=Homo sapiens OX=9606 GN=PPP2CB PE=1 SV=1	0	0	3	1	1	1	309	35.6	5.43	1.66	1	0	149449	High	1
High	Master Protein	Q8IV08	5'-3' exonuclease PLD3 OS=Homo sapiens OX=9606 GN=PLD3 PE=1 SV=1	0	0	2	1	2	1	490	54.7	6.47	3.92	1	0	352765	High	1
High	Master Protein	A0A7P0T861	Calreticulin OS=Homo sapiens OX=9606 GN=CALR PE=1 SV=1	0	0	2	1	3	1	356	40.8	4.93	0	1	0	657333	High	1
High	Master Protein	P48163	NADP-dependent malic enzyme OS=Homo sapiens OX=9606 GN=ME1 PE=1 SV=1	0	0	2	1	1	1	572	64.1	6.13	0	1	0	239223	High	1
High	Master Protein	P34932	Heat shock 70 kDa protein 4 OS=Homo sapiens OX=9606 GN=HSPA4 PE=1 SV=4	0	0	2	1	2	1	840	94.3	5.19	0	1	0	254618	High	1
High	Master Protein	P09543	2',3'-cyclic-nucleotide 3'-phosphodiesterase OS=Homo sapiens OX=9606 GN=CNP PE=1 SV=2	0	0	2	1	1	1	421	47.5	9.07	0	1	0	229965	High	1
High	Master Protein	Q9NRX5	Serine incorporator 1 OS=Homo sapiens OX=9606 GN=SERINC1 PE=1 SV=1	0	0	2	1	1	1	453	50.5	5.85	1.69	1	0	729536	High	1
High	Master Protein	Q9HB40	Retinoid-inducible serine carboxypeptidase OS=Homo sapiens OX=9606 GN=SCPEP1 PE=1 SV=1	0	0	2	1	1	1	452	50.8	5.81	0	1	0	256416	High	1
High	Master Protein	Q86VP1	Tax1-binding protein 1 OS=Homo sapiens OX=9606 GN=TAX1BP1 PE=1 SV=2	0	0	2	2	2	2	789	90.8	5.43	0	2	0	338862	High	1
High	Master Protein	Q96A33	PAT complex subunit CCDC47 OS=Homo sapiens OX=9606 GN=CCDC47 PE=1 SV=1	0	0	2	2	3	2	483	55.8	4.87	0	2	0	238918	High	1
High	Master Protein	A0A7I2YQK5	Inosine-5'-monophosphate dehydrogenase OS=Homo sapiens OX=9606 GN=IMPDH2 PE=1 SV=1	0	0	2	1	1	1	513	55.5	7.02	0	1	0	208264	High	1
High	Master Protein	A0A7I2V464	Non-POU domain-containing octamer-binding protein OS=Homo sapiens OX=9606 GN=NONO PE=1 SV=1	0	0	2	1	1	1	360	42	9.42	1.72	1	0	218094	High	1
High	Master Protein	Q15075	Early endosome antigen 1 OS=Homo sapiens OX=9606 GN=EEA1 PE=1 SV=2	0	0	2	3	4	3	1411	162.4	5.68	0	3	0	433341	High	1
High	Master Protein	P11166	Solute carrier family 2, facilitated glucose transporter member 1 OS=Homo sapiens OX=9606 GN=SLC2A1 PE=1 SV=2	0	0	2	1	4	1	492	54	8.72	1.73	1	0	1.23872e+06	High	1
High	Master Protein	Q9BTU6	Phosphatidylinositol 4-kinase type 2-alpha OS=Homo sapiens OX=9606 GN=PI4K2A PE=1 SV=1	0	0	2	1	1	1	479	54	8.29	0	1	0	164108	High	1
High	Master Protein	Q8TAV4	Stomatin-like protein 3 OS=Homo sapiens OX=9606 GN=STOML3 PE=1 SV=1	0	0	2	1	1	1	291	32.1	8.63	0	1	0	426582	High	1
High	Master Protein	O00186	Syntaxin-binding protein 3 OS=Homo sapiens OX=9606 GN=STXBP3 PE=1 SV=2	0	0	2	1	1	1	592	67.7	7.8	0	1	0	208756	High	1
High	Master Protein	P08243	Asparagine synthetase [glutamine-hydrolyzing] OS=Homo sapiens OX=9606 GN=ASNS PE=1 SV=4	0	0	2	1	1	1	561	64.3	6.86	0	1	0	119937	High	1
High	Master Protein	P02730	Band 3 anion transport protein OS=Homo sapiens OX=9606 GN=SLC4A1 PE=1 SV=3	0	0	2	2	4	2	911	101.7	5.19	1.81	2	0	780539	High	1
High	Master Protein	P41091	Eukaryotic translation initiation factor 2 subunit 3 OS=Homo sapiens OX=9606 GN=EIF2S3 PE=1 SV=3	0	0	2	1	2	1	472	51.1	8.4	2.46	1	0	206695	High	1
High	Master Protein	P42357	Histidine ammonia-lyase OS=Homo sapiens OX=9606 GN=HAL PE=1 SV=1	0	0	2	1	1	1	657	72.7	6.95	0	1	0	117892	High	1
High	Master Protein	P86790	Vacuolar fusion protein CCZ1 homolog B OS=Homo sapiens OX=9606 GN=CCZ1B PE=1 SV=1	0	0	2	1	1	1	482	55.8	6.48	0	1	0	122693	High	1
High	Master Protein	P20930	Filaggrin OS=Homo sapiens OX=9606 GN=FLG PE=1 SV=3	0	0	2	2	2	2	4061	434.9	9.25	2.71	2	0	402634	High	1
High	Master Protein	B4DUR8	T-complex protein 1 subunit gamma OS=Homo sapiens OX=9606 GN=CCT3 PE=1 SV=1	0	0	2	1	1	1	500	55.6	5.64	0	1	0	315000	High	1
High	Master Protein	E9PCY7	Heterogeneous nuclear ribonucleoprotein H OS=Homo sapiens OX=9606 GN=HNRNPH1 PE=1 SV=1	0	0	2	1	1	1	429	47.1	6.34	0	1	0	143717	High	1
High	Master Protein	P06865	Beta-hexosaminidase subunit alpha OS=Homo sapiens OX=9606 GN=HEXA PE=1 SV=2	0	0	2	1	1	1	529	60.7	5.16	0	1	0	80314.2	High	1
High	Master Protein	O43854	EGF-like repeat and discoidin I-like domain-containing protein 3 OS=Homo sapiens OX=9606 GN=EDIL3 PE=1 SV=1	0	0	2	1	1	1	480	53.7	7.28	0	1	0	368885	High	1
High	Master Protein	Q92734	Protein TFG OS=Homo sapiens OX=9606 GN=TFG PE=1 SV=2	0	0	2	1	1	1	400	43.4	5.1	0	1	0	1.01284e+06	High	1
High	Master Protein	P17661	Desmin OS=Homo sapiens OX=9606 GN=DES PE=1 SV=3	0	0	2	1	1	1	470	53.5	5.27	0	1	0	1.09278e+06	High	1
High	Master Protein	Q2M389	WASH complex subunit 4 OS=Homo sapiens OX=9606 GN=WASHC4 PE=1 SV=2	0	0	2	2	2	2	1173	136.3	7.44	0	2	0	136138	High	1
High	Master Protein	Q8IW75	Serpin A12 OS=Homo sapiens OX=9606 GN=SERPINA12 PE=1 SV=1	0	0	2	1	1	1	414	47.1	9.29	0	1	0	473609	High	1
High	Master Protein	P21283	V-type proton ATPase subunit C 1 OS=Homo sapiens OX=9606 GN=ATP6V1C1 PE=1 SV=4	0	0	2	1	2	1	382	43.9	7.46	0	1	0	410142	High	1
High	Master Protein	A0A3B3IRQ8	CTP synthase OS=Homo sapiens OX=9606 GN=CTPS1 PE=1 SV=1	0	0	2	1	1	1	451	50.4	6.23	0	1	0	141280	High	1
High	Master Protein	I3L1D5	Polyunsaturated fatty acid lipoxygenase ALOX15B OS=Homo sapiens OX=9606 GN=ALOX15B PE=1 SV=1	0	0	2	1	1	1	664	74.4	6.18	0	1	0	130762	High	1
High	Master Protein	A0A7I2V4Y4	Alpha-actinin-1 OS=Homo sapiens OX=9606 GN=ACTN1 PE=1 SV=1	0	0	2	2	3	2	895	103.5	5.5	6.13	2	0	1.04353e+06	High	1
High	Master Protein	P48556	26S proteasome non-ATPase regulatory subunit 8 OS=Homo sapiens OX=9606 GN=PSMD8 PE=1 SV=2	0	0	2	1	2	1	350	39.6	9.7	0	1	0	104405	High	1
High	Master Protein	Q12792	Twinfilin-1 OS=Homo sapiens OX=9606 GN=TWF1 PE=1 SV=3	0	0	2	1	1	1	350	40.3	6.96	0	1	0	259275	High	1
High	Master Protein	P39023	60S ribosomal protein L3 OS=Homo sapiens OX=9606 GN=RPL3 PE=1 SV=2	0	0	2	1	2	1	403	46.1	10.18	1.61	1	0	508664	High	1
High	Master Protein	P13473	Lysosome-associated membrane glycoprotein 2 OS=Homo sapiens OX=9606 GN=LAMP2 PE=1 SV=2	0	0	2	1	2	1	410	44.9	5.63	4.4	1	0	6.0167e+06	High	1
High	Master Protein	A0A7I2V599	60 kDa heat shock protein, mitochondrial OS=Homo sapiens OX=9606 GN=HSPD1 PE=1 SV=1	0	0	2	1	1	1	537	57.8	7.77	0	1	0	88674.8	High	1
High	Master Protein	P17031	Zinc finger protein 26 OS=Homo sapiens OX=9606 GN=ZNF26 PE=1 SV=3	0	0	2	1	1	1	533	61.2	8.84	0	1	0	101072	High	1
High	Master Protein	A8K0Z3	WASH complex subunit 1 OS=Homo sapiens OX=9606 GN=WASHC1 PE=1 SV=2	0	0	2	1	2	1	465	50.3	5.68	0	1	0	99151.7	High	1
High	Master Protein	A0A2R8Y7Z0	Catenin beta-1 OS=Homo sapiens OX=9606 GN=CTNNB1 PE=1 SV=1	0	0	2	1	1	1	780	85.3	5.92	0	1	0	56850.4	High	1
High	Master Protein	Q9H2H9	Sodium-coupled neutral amino acid symporter 1 OS=Homo sapiens OX=9606 GN=SLC38A1 PE=1 SV=1	0	0	2	1	1	1	487	54	7.02	0	1	0	156582	High	1
High	Master Protein	A0A0S2Z471	Creatine kinase (Fragment) OS=Homo sapiens OX=9606 GN=CKB PE=1 SV=1	0	0	2	1	1	1	405	44.9	6.11	2.08	1	0	467242	High	1
High	Master Protein	Q02818	Nucleobindin-1 OS=Homo sapiens OX=9606 GN=NUCB1 PE=1 SV=4	0	0	2	1	1	1	461	53.8	5.25	0	1	0	1.85775e+06	High	1
High	Master Protein	Q96QK1	Vacuolar protein sorting-associated protein 35 OS=Homo sapiens OX=9606 GN=VPS35 PE=1 SV=2	0	0	1	1	1	1	796	91.6	5.49	1.96	1	0		High	1
High	Master Protein	Q09666	Neuroblast differentiation-associated protein AHNAK OS=Homo sapiens OX=9606 GN=AHNAK PE=1 SV=2	0	0	1	1	2	1	5890	628.7	6.15	2.09	1	0	481730	High	1
High	Master Protein	P29401	Transketolase OS=Homo sapiens OX=9606 GN=TKT PE=1 SV=3	0	0	1	1	1	1	623	67.8	7.66	0	1	0	156667	High	1
High	Master Protein	Q9Y487	V-type proton ATPase 116 kDa subunit a 2 OS=Homo sapiens OX=9606 GN=ATP6V0A2 PE=1 SV=2	0	0	1	1	1	1	856	98	6.61	0	1	0	188915	High	1
High	Master Protein	P22102	Trifunctional purine biosynthetic protein adenosine-3 OS=Homo sapiens OX=9606 GN=GART PE=1 SV=1	0	0	1	1	1	1	1010	107.7	6.7	0	1	0	228210	High	1
High	Master Protein	B5ME19	Eukaryotic translation initiation factor 3 subunit C-like protein OS=Homo sapiens OX=9606 GN=EIF3CL PE=1 SV=1	0	0	1	1	1	1	914	105.4	5.64	0	1	0		High	1
High	Master Protein	Q86SJ6	Desmoglein-4 OS=Homo sapiens OX=9606 GN=DSG4 PE=1 SV=1	0	0	1	1	1	1	1040	113.8	4.56	2.15	1	0		High	1
High	Master Protein	Q9Y2I1	Nischarin OS=Homo sapiens OX=9606 GN=NISCH PE=1 SV=3	0	0	1	2	2	2	1504	166.5	5.14	0	2	0	404951	High	1
High	Master Protein	P02452	Collagen alpha-1(I) chain OS=Homo sapiens OX=9606 GN=COL1A1 PE=1 SV=6	0	0	1	1	1	1	1464	138.8	5.8	1.83	1	0	144485	High	1
High	Master Protein	P40227	T-complex protein 1 subunit zeta OS=Homo sapiens OX=9606 GN=CCT6A PE=1 SV=3	0	0	1	1	1	1	531	58	6.68	0	1	0	384292	High	1
High	Master Protein	Q96AE4	Far upstream element-binding protein 1 OS=Homo sapiens OX=9606 GN=FUBP1 PE=1 SV=3	0	0	1	1	1	1	644	67.5	7.61	0	1	0	180697	High	1
High	Master Protein	A0A669KB89	SCRIB overlapping open reading frame protein OS=Homo sapiens OX=9606 GN=SCRIB PE=1 SV=1	0	0	1	1	1	1	1658	177.7	5.14	0	1	0	52521.2	High	1
High	Master Protein	A0A7I2V348	Integrin beta OS=Homo sapiens OX=9606 GN=ITGB1 PE=1 SV=1	0	0	1	1	1	1	793	87.9	5.39	0	1	0	295465	High	1
High	Master Protein	Q9H223	EH domain-containing protein 4 OS=Homo sapiens OX=9606 GN=EHD4 PE=1 SV=1	0	0	1	1	1	1	541	61.1	6.76	0	1	0	179319	High	1
High	Master Protein	D2CGD1	Fibroblast growth factor receptor OS=Homo sapiens OX=9606 GN=FGFR2 PE=1 SV=1	0	0	1	1	2	1	732	82.2	5.96	0	1	0	403619	High	1
High	Master Protein	A0A804HHW9	Isoleucine--tRNA ligase OS=Homo sapiens OX=9606 GN=IARS1 PE=1 SV=1	0	0	1	1	1	1	1220	139.8	6.16	0	1	0	118377	High	1
High	Master Protein	A0A7I2V506	Nucleolin OS=Homo sapiens OX=9606 GN=NCL PE=1 SV=1	0	0	1	1	1	1	602	66.1	4.58	0	1	0	82283.4	High	1
High	Master Protein	A0A8I5KWT8	Myosin-9 OS=Homo sapiens OX=9606 GN=MYH9 PE=1 SV=1	0	0	1	1	1	1	1981	229	5.64	0	1	0	88739.4	High	1
High	Master Protein	E9PF17	Versican core protein OS=Homo sapiens OX=9606 GN=VCAN PE=1 SV=2	0	0	1	1	1	1	1594	176.7	4.82	0	1	0	149170	High	1
High	Master Protein	Q14974	Importin subunit beta-1 OS=Homo sapiens OX=9606 GN=KPNB1 PE=1 SV=2	0	0	1	1	1	1	876	97.1	4.78	0	1	0	120522	High	1
High	Master Protein	A4D1P6	WD repeat-containing protein 91 OS=Homo sapiens OX=9606 GN=WDR91 PE=1 SV=2	0	0	1	1	2	1	747	83.3	6.58	0	1	0	771913	High	1
High	Master Protein	O15118	NPC intracellular cholesterol transporter 1 OS=Homo sapiens OX=9606 GN=NPC1 PE=1 SV=2	0	0	1	2	3	2	1278	142.1	5.36	0	2	0	926397	High	1
High	Master Protein	E7ESD2	WASH complex subunit 2A OS=Homo sapiens OX=9606 GN=WASHC2A PE=1 SV=2	0	0	1	1	1	1	1279	140.1	4.73	0	1	0		High	1
High	Master Protein	A0A6Q8PGB1	Centrosomal protein of 290 kDa OS=Homo sapiens OX=9606 GN=CEP290 PE=1 SV=1	0	0	0	1	1	1	2766	323	5.96	0	1	0	312278	High	1
High	Master Protein	Q9Y4G6	Talin-2 OS=Homo sapiens OX=9606 GN=TLN2 PE=1 SV=4	0	0	0	1	1	1	2542	271.4	5.57	0	1	0	100379	High	1
